# Supplementary material for: Crystal structure and Hirshfeld surface analysis of 5-oxo-7-phenyl-2-(phenyl­amino)-1H-[1,2,4]triazolo[1,5-a]pyridine-6,8-dicarbo­nitrile dimethyl sulfoxide monosolvate
Source: Acta Crystallogr E Crystallogr Commun. 2023 May 26;79(Pt 6):567–70. doi: 10.1107/S2056989023004383 (PMC10242740; doi:10.1107/S2056989023004383)
Supplement: Supplementary file 1 [file e-79-00567-sup1.cif]

##############################################################################
#                                                                            #
# This CIF contains the data in a paper accepted for publication in          #
# Acta Crystallographica Section E. It conforms to the requirements of       #
# Notes for Authors for Acta Crystallographica Section E, and has been       #
# peer reviewed under the auspices of the IUCr Commission on Journals.       #
#                                                                            #
# Full details of the Crystallographic Information File format               #
# are given in the paper "The Crystallographic Information File (CIF):       #
# a New Standard Archive File for Crystallography" by S. R. Hall, F. H.      #
# Allen and I. D. Brown [Acta Cryst. (1991), A47, 655-685].                  #
#                                                                            #
# The current version of the core CIF dictionary is obtainable from          #
# ftp://ftp.iucr.org/pub/cif_core.dic.                                       #
#                                                                            #
# Software is freely available for graphical display of the structure(s)     #
# in this CIF. For information consult the CIF software page                 #
# http://www.iucr.org/resources/cif/software.                                #
#                                                                            #
# This file may be used for bona fide research purposes within the           #
# scientific community so long as proper attribution is given to the journal # 
# article from which it was obtained.                                        #
#                                                                            #
##############################################################################
data_I
_audit_creation_method     SHELXL-2013
_journal_date_recd_electronic     2023-05-10
_journal_date_accepted     2023-05-20
_journal_name_full     'Acta Crystallographica, Section E'
_journal_year     2023
_journal_volume     79
_journal_issue      6
_journal_page_first     1
_journal_page_last     0
_journal_paper_category     GO
_journal_paper_doi     10.1107/S2056989023004383
_journal_coeditor_code     TX2068
_publ_contact_author_name     'Ajaya Bhattarai'
_publ_contact_author_address
;
Department of Chemistry,
M.M.A.M.C (Tribhuvan University) Biratnagar,
Nepal
;
_publ_contact_author_email     'ajaya.bhattarai@mmamc.tu.edu.np'
_publ_contact_author_fax     ?
_publ_contact_author_phone     ?
_publ_section_title
;\
Crystal structure and Hirshfeld surface analysis of
5-oxo-7-phenyl-2-(phenylamino)-1<i>H</i>-[1,2,4]triazolo[1,5-<i>a</i>]\
pyridine-6,8-dicarbonitrile dimethyl sulfoxide monosolvate
;
loop_
    _publ_author_name
    _publ_author_address
    'Farid N. Naghiyev'
;
Faculty of Chemistry,
Baku State University,
Z. Khalilov str. 23, Az, 1148
Baku, Azerbaijan
;
    'Victor N. Khrustalev'
;
Peoples' Friendship University of Russia (RUDN University),
Miklukho-Maklay St. 6, Moscow, 117198
Russian Federation
N. D. Zelinsky Institute of Organic Chemistry RAS,
Leninsky Prosp. 47, Moscow, 119991
Russian Federation
;
    'Huseyn M. Mamedov'
;
Faculty of Physics, Baku State University,
Z. Khalilov str. 23, Az,
1148 Baku, Azerbaijan
;
    'Akkurt, Mehmet'
;
Department of Physics,
Faculty of Sciences,
Erciyes University,
38039 Kayseri,
Turkey
;
    'Ali N. Khalilov'
;
Faculty of Chemistry,
Baku State University,
Z. Khalilov str. 23, Az, 1148
Baku, Azerbaijan
;
    'Ajaya Bhattarai'
;
Department of Chemistry,
M.M.A.M.C (Tribhuvan University) Biratnagar,
Nepal
;
    '\.Ibrahim G. Mamedov'
;
Faculty of Chemistry,
Baku State University,
Z. Khalilov str. 23, Az, 1148
Baku, Azerbaijan
;
_publ_section_synopsis
;
In the crystal, intermolecular N---H...O and C---H...O hydrogen bonds connect
molecules into chains along the <i>b-</i>axis direction through the dimethyl
sulfoxide solvent molecule, forming <i>C</i>(10)<i>R</i>^2^~1~(6) motifs.
These chains are connected <i>via</i> S---O...\p interactions, \p--\p stacking
interactions and van der Waals interactions.
;
_chemical_name_systematic
;\
5-Oxo-7-phenyl-2-(phenylamino)-1<i>H</i>-[1,2,4]triazolo[1,5-<i>a</i>]\
pyridine-6,8-dicarbonitrile dimethyl sulfoxide monosolvate
;
_chemical_name_common     ?
_chemical_formula_moiety     'C20 H12 N6 O, C2 H6 O S'
_chemical_formula_sum     'C22 H18 N6 O2 S'
_chemical_formula_iupac     'C20 H12 N6 O, C2 H6 O S'
_chemical_formula_weight     430.48
_chemical_melting_point     ?
_space_group_crystal_system     triclinic
_space_group_name_H-M_alt     'P -1'
_space_group_name_Hall     '-P 1'
loop_
    _space_group_symop_operation_xyz
    'x, y, z'
    '-x, -y, -z'
_cell_length_a     9.87885(12)
_cell_length_b     10.46018(13)
_cell_length_c     11.48307(12)
_cell_angle_alpha     100.9305(10)
_cell_angle_beta     105.3054(11)
_cell_angle_gamma     112.6790(12)
_cell_volume     997.81(2)
_cell_formula_units_Z     2
_cell_measurement_reflns_used     15870
_cell_measurement_theta_min     4.8
_cell_measurement_theta_max     79.3
_cell_measurement_temperature     100(2)
_exptl_crystal_description     prism
_exptl_crystal_colour     colourless
_exptl_crystal_size_max     0.22
_exptl_crystal_size_mid     0.16
_exptl_crystal_size_min     0.12
_exptl_crystal_density_diffrn     1.433
_exptl_crystal_density_meas     ?
_exptl_crystal_density_method     ?
_exptl_crystal_F_000     448
_exptl_absorpt_coefficient_mu     1.725
_exptl_absorpt_correction_type     multi-scan
_exptl_absorpt_process_details
;
(CrysAlisPro; Rigaku OD, 2021)
;
_exptl_absorpt_correction_T_min     0.660
_exptl_absorpt_correction_T_max     0.781
_exptl_special_details
;
CrysAlisPro 1.171.41.117a (Rigaku OD, 2021)
Empirical absorption correction using spherical harmonics,
implemented in SCALE3 ABSPACK scaling algorithm.
;
_diffrn_ambient_temperature     100(2)
_diffrn_source     'micro-focus sealed X-ray tube'
_diffrn_radiation_type     CuK\a
_diffrn_radiation_wavelength     1.54184
_diffrn_measurement_device_type     'XtaLAB Synergy, Dualflex, HyPix'
_diffrn_measurement_method     '\f and \w'
_diffrn_detector_area_resol_mean     ?
_diffrn_reflns_number     22299
_diffrn_reflns_av_R_equivalents     0.0373
_diffrn_reflns_av_unetI/netI     0.0234
_diffrn_reflns_theta_min     4.225
_diffrn_reflns_theta_max     79.446
_diffrn_reflns_theta_full     67.684
_diffrn_measured_fraction_theta_max     0.992
_diffrn_measured_fraction_theta_full     1.000
_diffrn_reflns_limit_h_min     -12
_diffrn_reflns_limit_h_max     9
_diffrn_reflns_limit_k_min     -12
_diffrn_reflns_limit_k_max     13
_diffrn_reflns_limit_l_min     -14
_diffrn_reflns_limit_l_max     14
_diffrn_standards_number     0
_diffrn_standards_interval_count     0
_diffrn_standards_interval_time     0
_diffrn_standards_decay_%     0
_refine_special_details     ?
_reflns_number_total     4314
_reflns_number_gt     4124
_reflns_threshold_expression     'I > 2\s(I)'
_refine_ls_structure_factor_coef     Fsqd
_refine_ls_matrix_type     full
_refine_ls_R_factor_all     0.0393
_refine_ls_R_factor_gt     0.0382
_refine_ls_wR_factor_gt     0.1052
_refine_ls_wR_factor_ref     0.1061
_refine_ls_goodness_of_fit_ref     1.075
_refine_ls_restrained_S_all     1.075
_refine_ls_number_reflns     4314
_refine_ls_number_parameters     289
_refine_ls_number_restraints     0
_refine_ls_hydrogen_treatment     mixed
_refine_ls_weighting_scheme     calc
_refine_ls_weighting_details
               'w=1/[\s^2^(Fo^2^)+(0.0554P)^2^+0.554P] where P=(Fo^2^+2Fc^2^)/3'
_atom_sites_solution_hydrogens     mixed
_atom_sites_solution_primary     difmap
_atom_sites_solution_secondary     difmap
_refine_ls_shift/su_max     0.000
_refine_ls_shift/su_mean     0.000
_refine_diff_density_max     0.408
_refine_diff_density_min     -0.508
_refine_ls_extinction_method     SHELXL
_refine_ls_extinction_coef     0.0029(4)
_refine_ls_extinction_expression
                                  'Fc^*^=kFc[1+0.001xFc^2^\l^3^/sin(2\q)]^-1/4^'
loop_
    _atom_type_symbol
    _atom_type_description
    _atom_type_scat_dispersion_real
    _atom_type_scat_dispersion_imag
    _atom_type_scat_source
    'C' 'C' 0.0181 0.0091
                         'International Tables Vol C Tables 4.2.6.8 and 6.1.1.4'
    'H' 'H' 0.0000 0.0000
                         'International Tables Vol C Tables 4.2.6.8 and 6.1.1.4'
    'N' 'N' 0.0311 0.0180
                         'International Tables Vol C Tables 4.2.6.8 and 6.1.1.4'
    'O' 'O' 0.0492 0.0322
                         'International Tables Vol C Tables 4.2.6.8 and 6.1.1.4'
    'S' 'S' 0.3331 0.5567
                         'International Tables Vol C Tables 4.2.6.8 and 6.1.1.4'
_computing_data_collection
;
CrysAlisPro 1.171.41.117a (Rigaku OD, 2021)
;
_computing_cell_refinement
;
CrysAlisPro 1.171.41.117a (Rigaku OD, 2021)
;
_computing_data_reduction
;
CrysAlisPro 1.171.41.117a (Rigaku OD, 2021)
;
_computing_structure_solution
;
<i>SHELXT</i> (Sheldrick, 2015a)
;
_computing_structure_refinement
;
SHELXL (Sheldrick, 2015b)
;
_computing_molecular_graphics
;
ORTEP-3 for Windows (Farrugia, 2012)
;
_computing_publication_material
;
PLATON (Spek, 2020)
;
loop_
    _atom_site_type_symbol
    _atom_site_label
    _atom_site_fract_x
    _atom_site_fract_y
    _atom_site_fract_z
    _atom_site_U_iso_or_equiv
    _atom_site_adp_type
    _atom_site_calc_flag
    _atom_site_occupancy
    _atom_site_disorder_assembly
    _atom_site_disorder_group
    O O1 -0.06967(12) 0.20611(11) 0.42668(10) 0.0214(2) Uani d 1 . .
    N N1 0.37412(14) 0.55891(13) 0.44627(11) 0.0171(2) Uani d 1 . .
    H H1 0.465(2) 0.635(2) 0.4612(18) 0.021 Uiso d 1 . .
    C C2 0.29261(16) 0.44403(15) 0.33251(13) 0.0163(3) Uani d 1 . .
    N N2 0.35694(14) 0.44663(14) 0.24222(12) 0.0189(3) Uani d 1 . .
    H H2 0.453(2) 0.523(2) 0.2678(18) 0.023 Uiso d 1 . .
    N N3 0.15858(14) 0.34368(13) 0.32865(11) 0.0178(2) Uani d 1 . .
    N N4 0.15615(14) 0.40235(12) 0.44782(11) 0.0159(2) Uani d 1 . .
    C C5 0.03861(16) 0.32893(15) 0.49174(14) 0.0177(3) Uani d 1 . .
    C C6 0.06152(16) 0.41513(15) 0.61676(13) 0.0176(3) Uani d 1 . .
    C C7 0.19229(16) 0.55162(15) 0.69078(13) 0.0174(3) Uani d 1 . .
    C C8 0.30798(16) 0.61215(15) 0.63984(13) 0.0172(3) Uani d 1 . .
    C C8A 0.28510(16) 0.53211(15) 0.51784(13) 0.0167(3) Uani d 1 . .
    C C9 0.29501(17) 0.34391(15) 0.11906(13) 0.0179(3) Uani d 1 . .
    C C10 0.13802(18) 0.23723(17) 0.06025(15) 0.0227(3) Uani d 1 . .
    H H10 0.0659 0.2308 0.1023 0.027 Uiso calc 1 . .
    C C11 0.08828(19) 0.13987(18) -0.06143(15) 0.0262(3) Uani d 1 . .
    H H11 -0.0189 0.0670 -0.1026 0.031 Uiso calc 1 . .
    C C12 0.19282(19) 0.14769(18) -0.12345(15) 0.0265(3) Uani d 1 . .
    H H12 0.1581 0.0794 -0.2056 0.032 Uiso calc 1 . .
    C C13 0.34888(19) 0.25654(18) -0.06421(15) 0.0242(3) Uani d 1 . .
    H H13 0.4208 0.2634 -0.1065 0.029 Uiso calc 1 . .
    C C14 0.39982(17) 0.35488(17) 0.05611(14) 0.0211(3) Uani d 1 . .
    H H14 0.5062 0.4298 0.0958 0.025 Uiso calc 1 . .
    C C15 -0.06863(17) 0.35194(15) 0.65539(13) 0.0186(3) Uani d 1 . .
    N N15 -0.18041(15) 0.29648(14) 0.67726(13) 0.0235(3) Uani d 1 . .
    C C16 0.21011(16) 0.63048(16) 0.82000(13) 0.0178(3) Uani d 1 . .
    C C17 0.25352(17) 0.78044(16) 0.85674(14) 0.0202(3) Uani d 1 . .
    H H17 0.2689 0.8319 0.7977 0.024 Uiso calc 1 . .
    C C18 0.27428(18) 0.85436(16) 0.97909(14) 0.0223(3) Uani d 1 . .
    H H18 0.3041 0.9563 1.0037 0.027 Uiso calc 1 . .
    C C19 0.25145(17) 0.77930(17) 1.06577(14) 0.0218(3) Uani d 1 . .
    H H19 0.2658 0.8301 1.1495 0.026 Uiso calc 1 . .
    C C20 0.20758(17) 0.62989(17) 1.03002(14) 0.0215(3) Uani d 1 . .
    H H20 0.1913 0.5788 1.0892 0.026 Uiso calc 1 . .
    C C21 0.18757(17) 0.55538(16) 0.90782(14) 0.0195(3) Uani d 1 . .
    H H21 0.1587 0.4537 0.8839 0.023 Uiso calc 1 . .
    C C22 0.44758(17) 0.74971(16) 0.70142(14) 0.0191(3) Uani d 1 . .
    N N22 0.56198(16) 0.85887(14) 0.74045(13) 0.0251(3) Uani d 1 . .
    S S1 0.73840(4) 0.86862(4) 0.42677(3) 0.01894(11) Uani d 1 . .
    O O2 0.63433(12) 0.71002(11) 0.41226(10) 0.0215(2) Uani d 1 . .
    C C23 0.6060(2) 0.94489(18) 0.39068(19) 0.0328(4) Uani d 1 . .
    H H23A 0.5447 0.9058 0.2985 0.049 Uiso calc 1 . .
    H H23B 0.6662 1.0518 0.4170 0.049 Uiso calc 1 . .
    H H23C 0.5340 0.9190 0.4366 0.049 Uiso calc 1 . .
    C C24 0.83449(19) 0.96161(17) 0.59410(15) 0.0249(3) Uani d 1 . .
    H H24A 0.9001 0.9187 0.6319 0.037 Uiso calc 1 . .
    H H24B 0.7551 0.9518 0.6326 0.037 Uiso calc 1 . .
    H H24C 0.9013 1.0657 0.6101 0.037 Uiso calc 1 . .
loop_
    _atom_site_aniso_label
    _atom_site_aniso_U_11
    _atom_site_aniso_U_22
    _atom_site_aniso_U_33
    _atom_site_aniso_U_12
    _atom_site_aniso_U_13
    _atom_site_aniso_U_23
    O1 0.0204(5) 0.0187(5) 0.0200(5) 0.0048(4) 0.0082(4) 0.0039(4)
    N1 0.0170(6) 0.0169(5) 0.0174(6) 0.0073(5) 0.0079(4) 0.0045(4)
    C2 0.0179(6) 0.0170(6) 0.0160(6) 0.0096(5) 0.0072(5) 0.0054(5)
    N2 0.0173(6) 0.0196(6) 0.0181(6) 0.0065(5) 0.0089(5) 0.0037(5)
    N3 0.0193(6) 0.0192(6) 0.0162(6) 0.0087(5) 0.0095(5) 0.0049(5)
    N4 0.0174(6) 0.0156(5) 0.0157(5) 0.0075(5) 0.0080(4) 0.0046(4)
    C5 0.0187(6) 0.0193(6) 0.0191(7) 0.0108(5) 0.0086(5) 0.0083(5)
    C6 0.0195(7) 0.0199(7) 0.0177(7) 0.0109(6) 0.0091(5) 0.0081(5)
    C7 0.0198(7) 0.0198(7) 0.0178(7) 0.0128(6) 0.0077(5) 0.0080(5)
    C8 0.0181(6) 0.0175(6) 0.0172(7) 0.0089(5) 0.0073(5) 0.0058(5)
    C8A 0.0175(6) 0.0187(6) 0.0178(7) 0.0109(5) 0.0075(5) 0.0076(5)
    C9 0.0204(7) 0.0190(6) 0.0161(6) 0.0102(5) 0.0077(5) 0.0058(5)
    C10 0.0210(7) 0.0257(7) 0.0210(7) 0.0090(6) 0.0106(6) 0.0063(6)
    C11 0.0227(7) 0.0272(8) 0.0200(7) 0.0057(6) 0.0072(6) 0.0032(6)
    C12 0.0298(8) 0.0277(8) 0.0168(7) 0.0104(7) 0.0088(6) 0.0025(6)
    C13 0.0263(8) 0.0301(8) 0.0211(7) 0.0144(6) 0.0138(6) 0.0085(6)
    C14 0.0197(7) 0.0253(7) 0.0202(7) 0.0107(6) 0.0093(6) 0.0082(6)
    C15 0.0214(7) 0.0187(6) 0.0173(7) 0.0105(6) 0.0075(5) 0.0058(5)
    N15 0.0241(6) 0.0250(6) 0.0239(6) 0.0114(5) 0.0123(5) 0.0083(5)
    C16 0.0170(6) 0.0211(7) 0.0170(7) 0.0100(5) 0.0070(5) 0.0058(5)
    C17 0.0222(7) 0.0216(7) 0.0206(7) 0.0115(6) 0.0105(6) 0.0080(6)
    C18 0.0230(7) 0.0212(7) 0.0221(7) 0.0107(6) 0.0090(6) 0.0039(6)
    C19 0.0209(7) 0.0273(7) 0.0174(7) 0.0122(6) 0.0079(6) 0.0041(6)
    C20 0.0213(7) 0.0266(7) 0.0195(7) 0.0122(6) 0.0093(6) 0.0087(6)
    C21 0.0187(6) 0.0207(7) 0.0199(7) 0.0096(5) 0.0078(5) 0.0066(6)
    C22 0.0231(7) 0.0216(7) 0.0179(6) 0.0130(6) 0.0108(6) 0.0072(5)
    N22 0.0255(7) 0.0221(6) 0.0252(7) 0.0082(5) 0.0114(5) 0.0053(5)
    S1 0.01723(18) 0.01879(19) 0.01979(19) 0.00657(14) 0.00849(13) 0.00567(13)
    O2 0.0199(5) 0.0174(5) 0.0244(5) 0.0061(4) 0.0091(4) 0.0048(4)
    C23 0.0242(8) 0.0246(8) 0.0444(10) 0.0123(7) 0.0037(7) 0.0111(7)
    C24 0.0269(8) 0.0197(7) 0.0224(7) 0.0085(6) 0.0062(6) 0.0038(6)
_geom_special_details
;
 All esds (except the esd in the dihedral angle between two l.s. planes)
 are estimated using the full covariance matrix.  The cell esds are taken
 into account individually in the estimation of esds in distances, angles
 and torsion angles; correlations between esds in cell parameters are only
 used when they are defined by crystal symmetry.  An approximate (isotropic)
 treatment of cell esds is used for estimating esds involving l.s. planes.
;
loop_
    _geom_bond_atom_site_label_1
    _geom_bond_atom_site_label_2
    _geom_bond_site_symmetry_2
    _geom_bond_distance
    _geom_bond_publ_flag
    O1 C5 . 1.2277(18) ?
    N1 C8A . 1.3439(18) ?
    N1 C2 . 1.3792(18) ?
    N1 H1 . 0.88(2) ?
    C2 N3 . 1.3178(18) ?
    C2 N2 . 1.3508(18) ?
    N2 C9 . 1.4102(18) ?
    N2 H2 . 0.90(2) ?
    N3 N4 . 1.4000(16) ?
    N4 C8A . 1.3504(18) ?
    N4 C5 . 1.4003(18) ?
    C5 C6 . 1.4510(19) ?
    C6 C7 . 1.403(2) ?
    C6 C15 . 1.4297(19) ?
    C7 C8 . 1.4088(19) ?
    C7 C16 . 1.4829(19) ?
    C8 C8A . 1.3988(19) ?
    C8 C22 . 1.429(2) ?
    C9 C10 . 1.390(2) ?
    C9 C14 . 1.394(2) ?
    C10 C11 . 1.394(2) ?
    C10 H10 . 0.9500 ?
    C11 C12 . 1.388(2) ?
    C11 H11 . 0.9500 ?
    C12 C13 . 1.391(2) ?
    C12 H12 . 0.9500 ?
    C13 C14 . 1.384(2) ?
    C13 H13 . 0.9500 ?
    C14 H14 . 0.9500 ?
    C15 N15 . 1.152(2) ?
    C16 C17 . 1.399(2) ?
    C16 C21 . 1.403(2) ?
    C17 C18 . 1.388(2) ?
    C17 H17 . 0.9500 ?
    C18 C19 . 1.392(2) ?
    C18 H18 . 0.9500 ?
    C19 C20 . 1.393(2) ?
    C19 H19 . 0.9500 ?
    C20 C21 . 1.391(2) ?
    C20 H20 . 0.9500 ?
    C21 H21 . 0.9500 ?
    C22 N22 . 1.151(2) ?
    S1 O2 . 1.5253(10) ?
    S1 C24 . 1.7764(16) ?
    S1 C23 . 1.7788(16) ?
    C23 H23A . 0.9800 ?
    C23 H23B . 0.9800 ?
    C23 H23C . 0.9800 ?
    C24 H24A . 0.9800 ?
    C24 H24B . 0.9800 ?
    C24 H24C . 0.9800 ?
loop_
    _geom_angle_atom_site_label_1
    _geom_angle_atom_site_label_2
    _geom_angle_atom_site_label_3
    _geom_angle_site_symmetry_1
    _geom_angle_site_symmetry_3
    _geom_angle
    _geom_angle_publ_flag
    C8A N1 C2 . . 106.74(12) ?
    C8A N1 H1 . . 130.6(12) ?
    C2 N1 H1 . . 122.6(12) ?
    N3 C2 N2 . . 128.74(13) ?
    N3 C2 N1 . . 112.99(12) ?
    N2 C2 N1 . . 118.26(13) ?
    C2 N2 C9 . . 128.42(13) ?
    C2 N2 H2 . . 113.3(12) ?
    C9 N2 H2 . . 118.3(12) ?
    C2 N3 N4 . . 102.08(11) ?
    C8A N4 N3 . . 112.16(11) ?
    C8A N4 C5 . . 124.35(12) ?
    N3 N4 C5 . . 123.34(11) ?
    O1 C5 N4 . . 121.08(13) ?
    O1 C5 C6 . . 126.58(13) ?
    N4 C5 C6 . . 112.33(12) ?
    C7 C6 C15 . . 122.14(13) ?
    C7 C6 C5 . . 124.47(13) ?
    C15 C6 C5 . . 113.26(12) ?
    C6 C7 C8 . . 118.34(13) ?
    C6 C7 C16 . . 121.23(13) ?
    C8 C7 C16 . . 120.43(13) ?
    C8A C8 C7 . . 117.77(13) ?
    C8A C8 C22 . . 116.44(12) ?
    C7 C8 C22 . . 125.79(13) ?
    N1 C8A N4 . . 106.01(12) ?
    N1 C8A C8 . . 131.52(13) ?
    N4 C8A C8 . . 122.47(13) ?
    C10 C9 C14 . . 120.41(13) ?
    C10 C9 N2 . . 123.15(13) ?
    C14 C9 N2 . . 116.43(13) ?
    C9 C10 C11 . . 118.88(14) ?
    C9 C10 H10 . . 120.6 ?
    C11 C10 H10 . . 120.6 ?
    C12 C11 C10 . . 121.06(14) ?
    C12 C11 H11 . . 119.5 ?
    C10 C11 H11 . . 119.5 ?
    C11 C12 C13 . . 119.36(14) ?
    C11 C12 H12 . . 120.3 ?
    C13 C12 H12 . . 120.3 ?
    C14 C13 C12 . . 120.29(14) ?
    C14 C13 H13 . . 119.9 ?
    C12 C13 H13 . . 119.9 ?
    C13 C14 C9 . . 119.96(14) ?
    C13 C14 H14 . . 120.0 ?
    C9 C14 H14 . . 120.0 ?
    N15 C15 C6 . . 175.03(16) ?
    C17 C16 C21 . . 119.42(13) ?
    C17 C16 C7 . . 120.65(13) ?
    C21 C16 C7 . . 119.90(13) ?
    C18 C17 C16 . . 120.31(13) ?
    C18 C17 H17 . . 119.8 ?
    C16 C17 H17 . . 119.8 ?
    C17 C18 C19 . . 120.05(14) ?
    C17 C18 H18 . . 120.0 ?
    C19 C18 H18 . . 120.0 ?
    C18 C19 C20 . . 120.12(14) ?
    C18 C19 H19 . . 119.9 ?
    C20 C19 H19 . . 119.9 ?
    C21 C20 C19 . . 120.12(14) ?
    C21 C20 H20 . . 119.9 ?
    C19 C20 H20 . . 119.9 ?
    C20 C21 C16 . . 119.98(13) ?
    C20 C21 H21 . . 120.0 ?
    C16 C21 H21 . . 120.0 ?
    N22 C22 C8 . . 173.67(15) ?
    O2 S1 C24 . . 105.38(7) ?
    O2 S1 C23 . . 105.07(7) ?
    C24 S1 C23 . . 99.29(8) ?
    S1 C23 H23A . . 109.5 ?
    S1 C23 H23B . . 109.5 ?
    H23A C23 H23B . . 109.5 ?
    S1 C23 H23C . . 109.5 ?
    H23A C23 H23C . . 109.5 ?
    H23B C23 H23C . . 109.5 ?
    S1 C24 H24A . . 109.5 ?
    S1 C24 H24B . . 109.5 ?
    H24A C24 H24B . . 109.5 ?
    S1 C24 H24C . . 109.5 ?
    H24A C24 H24C . . 109.5 ?
    H24B C24 H24C . . 109.5 ?
loop_
    _geom_torsion_atom_site_label_1
    _geom_torsion_atom_site_label_2
    _geom_torsion_atom_site_label_3
    _geom_torsion_atom_site_label_4
    _geom_torsion_site_symmetry_1
    _geom_torsion_site_symmetry_2
    _geom_torsion_site_symmetry_3
    _geom_torsion_site_symmetry_4
    _geom_torsion
    _geom_torsion_publ_flag
    C8A N1 C2 N3 . . . . -1.59(16) ?
    C8A N1 C2 N2 . . . . 178.85(12) ?
    N3 C2 N2 C9 . . . . 1.7(2) ?
    N1 C2 N2 C9 . . . . -178.83(13) ?
    N2 C2 N3 N4 . . . . -179.43(14) ?
    N1 C2 N3 N4 . . . . 1.07(15) ?
    C2 N3 N4 C8A . . . . -0.17(14) ?
    C2 N3 N4 C5 . . . . -175.92(12) ?
    C8A N4 C5 O1 . . . . -174.55(13) ?
    N3 N4 C5 O1 . . . . 0.7(2) ?
    C8A N4 C5 C6 . . . . 6.19(19) ?
    N3 N4 C5 C6 . . . . -178.59(11) ?
    O1 C5 C6 C7 . . . . 176.10(14) ?
    N4 C5 C6 C7 . . . . -4.69(19) ?
    O1 C5 C6 C15 . . . . -7.8(2) ?
    N4 C5 C6 C15 . . . . 171.43(11) ?
    C15 C6 C7 C8 . . . . -173.97(12) ?
    C5 C6 C7 C8 . . . . 1.8(2) ?
    C15 C6 C7 C16 . . . . 6.6(2) ?
    C5 C6 C7 C16 . . . . -177.65(12) ?
    C6 C7 C8 C8A . . . . 0.09(19) ?
    C16 C7 C8 C8A . . . . 179.57(12) ?
    C6 C7 C8 C22 . . . . 179.62(13) ?
    C16 C7 C8 C22 . . . . -0.9(2) ?
    C2 N1 C8A N4 . . . . 1.35(14) ?
    C2 N1 C8A C8 . . . . -178.81(14) ?
    N3 N4 C8A N1 . . . . -0.77(15) ?
    C5 N4 C8A N1 . . . . 174.93(12) ?
    N3 N4 C8A C8 . . . . 179.38(12) ?
    C5 N4 C8A C8 . . . . -4.9(2) ?
    C7 C8 C8A N1 . . . . -178.46(13) ?
    C22 C8 C8A N1 . . . . 2.0(2) ?
    C7 C8 C8A N4 . . . . 1.4(2) ?
    C22 C8 C8A N4 . . . . -178.22(13) ?
    C2 N2 C9 C10 . . . . 14.8(2) ?
    C2 N2 C9 C14 . . . . -166.01(14) ?
    C14 C9 C10 C11 . . . . 1.3(2) ?
    N2 C9 C10 C11 . . . . -179.53(14) ?
    C9 C10 C11 C12 . . . . 0.4(2) ?
    C10 C11 C12 C13 . . . . -1.4(3) ?
    C11 C12 C13 C14 . . . . 0.8(2) ?
    C12 C13 C14 C9 . . . . 0.8(2) ?
    C10 C9 C14 C13 . . . . -1.9(2) ?
    N2 C9 C14 C13 . . . . 178.89(13) ?
    C6 C7 C16 C17 . . . . -134.34(14) ?
    C8 C7 C16 C17 . . . . 46.20(19) ?
    C6 C7 C16 C21 . . . . 47.42(19) ?
    C8 C7 C16 C21 . . . . -132.04(14) ?
    C21 C16 C17 C18 . . . . 0.1(2) ?
    C7 C16 C17 C18 . . . . -178.18(13) ?
    C16 C17 C18 C19 . . . . -0.2(2) ?
    C17 C18 C19 C20 . . . . -0.1(2) ?
    C18 C19 C20 C21 . . . . 0.5(2) ?
    C19 C20 C21 C16 . . . . -0.6(2) ?
    C17 C16 C21 C20 . . . . 0.3(2) ?
    C7 C16 C21 C20 . . . . 178.61(13) ?
loop_
    _geom_hbond_atom_site_label_D
    _geom_hbond_atom_site_label_H
    _geom_hbond_atom_site_label_A
    _geom_hbond_site_symmetry_A
    _geom_hbond_distance_DH
    _geom_hbond_distance_HA
    _geom_hbond_distance_DA
    _geom_hbond_angle_DHA
    N1 H1 O2 . 0.88(2) 1.84(2) 2.6249(16) 146.9(17)
    N2 H2 O2 . 0.90(2) 2.07(2) 2.8680(16) 147.7(17)
    C10 H10 N3 . 0.95 2.39 2.9956(19) 120.9
    C23 H23B O1 1_665 0.98 2.44 3.166(2) 130.6
    C24 H24B N22 . 0.98 2.53 3.474(2) 162.3
_shelx_space_group_comment
;
The symmetry employed for this shelxl refinement is uniquely defined
by the following loop, which should always be used as a source of
symmetry information in preference to the above space-group names.
They are only intended as comments.
;
_shelx_estimated_absorpt_T_min     0.703
_shelx_estimated_absorpt_T_max     0.820
_shelx_hkl_file
;
   0   0   1  807.37   21.87
   0   0   2 1368.51   37.12
   0   0   3  495.65   13.79
   0   0   4  471.02   13.30
   0   0  -5    9.67    0.93
   0   0   5    9.48    0.73
   0   0   6  300.19    9.44
   0   0  -6  328.59    9.88
   0   0   7   53.87    2.66
   0   0  -7   48.75    2.68
   0   0   8  234.31    8.48
   0   0  -8  233.10    8.56
   0   0   8  226.96    8.27
   0   0   8  259.66    8.47
   0   0  -8  242.46    8.55
   0   0   9   19.71    1.80
   0   0   9   17.88    1.88
   0   0   9   15.50    1.55
   0   0  -9   18.88    1.83
   0   0   9   20.49    1.76
   0   0  -9   19.52    1.87
   0   0 -10   29.21    2.29
   0   0  10   28.42    2.39
   0   0  10   28.72    2.09
   0   0 -10   28.60    2.54
   0   0  10   28.77    2.20
   0   0 -10   28.99    2.42
   0   0  11   91.58    4.39
   0   0 -11   94.74    4.70
   0   0 -11   85.06    4.11
   0   0  12   55.40    2.78
   0   0 -12   50.98    2.86
   0   0  12   58.84    2.99
   0   0  13   18.63    1.10
   0   0  13   26.42    1.41
   0  -1  13    1.66    0.41
   0  -1  13    1.93    0.47
   0   1 -13    0.76    0.22
   0   1 -12    1.64    0.55
   0  -1  12    2.04    0.62
   0   1 -12    1.65    0.64
   0   1 -11    0.38    0.45
   0  -1  11    0.53    0.42
   0  -1  11    0.91    0.57
   0   1 -11    0.59    0.59
   0   1 -10    0.26    0.56
   0  -1  10    0.09    0.34
   0   1 -10    0.31    0.42
   0  -1  10    0.53    0.35
   0  -1  10    0.26    0.35
   0   1 -10    0.94    0.58
   0   1  -9    2.07    0.84
   0   1  -9    2.99    0.79
   0  -1   9    2.64    0.65
   0  -1   9    2.84    0.72
   0  -1   9    2.65    0.67
   0   1  -9    2.19    0.67
   0   1  -8    4.74    0.86
   0  -1   8    4.85    0.85
   0  -1   8    4.60    0.75
   0  -1   8    5.12    0.85
   0   1  -8    5.78    0.94
   0   1  -8    5.10    0.84
   0   1  -7  378.65   12.01
   0  -1   7  392.32   11.90
   0   1  -6  724.15   20.80
   0  -1   6  723.60   20.69
   0   1  -5  321.62    9.06
   0  -1   5  283.50    8.74
   0  -1   4    1.90    0.26
   0   1  -4    1.23    0.09
   0  -1   3  632.30   17.39
   0   1  -2  345.63    9.57
   0   1  -1  525.23   14.23
   0   1  -1  524.02   14.20
   0   1   0 1207.50   32.91
   0   1   0 1248.53   33.10
   0   1   1   15.94    0.71
   0   1   2   19.19    0.92
   0   1   3  324.05    8.64
   0  -1  -3  293.65    8.00
   0   1   3  313.71    8.45
   0   1   3  285.61    7.99
   0   1   3  291.12    8.01
   0   1   3  289.48    8.02
   0   1   4   59.41    2.23
   0  -1  -5  546.54   16.08
   0   1   5  536.46   15.51
   0  -1  -6   76.99    3.34
   0   1   6   68.92    2.93
   0  -1  -6   69.01    3.34
   0   1   7   75.27    3.67
   0  -1  -7   79.90    3.76
   0   1   7   81.02    3.96
   0   1   7   79.59    3.15
   0  -1  -7   84.33    3.51
   0  -1  -7   75.99    3.71
   0   1   8    7.60    1.19
   0   1   8    5.76    0.95
   0  -1  -8    6.95    0.93
   0  -1  -8    7.08    1.07
   0  -1  -9  137.65    6.01
   0  -1  -9  125.41    5.66
   0  -1  -9  133.10    5.26
   0   1   9  148.25    6.20
   0   1   9  142.10    5.79
   0  -1 -10   39.77    2.63
   0  -1 -10   43.74    3.05
   0   1  10   45.91    2.97
   0  -1 -11   54.01    3.20
   0   1  11   50.94    2.95
   0   1  11   56.08    3.24
   0  -1 -12    1.84    0.51
   0   1  12    2.20    0.49
   0   1  12    1.80    0.53
   0  -2  13   44.30    2.25
   0   2 -13   38.34    2.26
   0   2 -12    0.24    0.43
   0   2 -12    0.50    0.47
   0  -2  12    0.34    0.44
   0  -2  12    0.62    0.34
   0   2 -11  174.15    6.94
   0   2 -11  173.67    7.35
   0  -2  11  174.84    6.63
   0  -2  11  167.18    6.56
   0  -2  10   -0.09    0.39
   0   2 -10    0.32    0.49
   0  -2  10    0.09    0.36
   0   2 -10    0.20    0.36
   0   2  -9  178.86    6.83
   0   2  -9  165.35    6.51
   0   2  -9  159.12    6.66
   0  -2   9  169.45    6.65
   0  -2   9  166.17    6.28
   0   2  -8  371.52   12.16
   0  -2   8  357.86   11.87
   0   2  -8  388.85   12.00
   0  -2   8  388.14   11.82
   0  -2   8  382.75   12.23
   0   2  -8  355.14   12.16
   0  -2   7   53.23    2.46
   0   2  -7   46.90    2.43
   0  -2   6  122.87    4.31
   0   2  -6  125.48    4.42
   0   2  -5   44.09    1.56
   0  -2   5   51.60    1.97
   0  -2   5   48.10    1.58
   0   2  -5   49.83    2.01
   0   2  -5   45.80    1.57
   0  -2   4   45.09    1.72
   0   2  -4   46.92    1.77
   0  -2   3  643.29   17.88
   0   2  -3  657.40   17.92
   0   2  -2  315.85    8.66
   0   2  -1 2209.10   59.37
   0   2  -1 2178.83   58.88
   0   2   0  290.33    8.14
   0   2   0  275.29    7.73
   0   2   1    5.94    0.50
   0   2   1    6.54    0.40
   0   2   2    3.28    0.40
   0   2   3  144.89    4.72
   0   2   3  141.40    4.48
   0   2   4    8.62    0.45
   0  -2  -4   11.29    0.98
   0   2   4   11.60    0.92
   0  -2  -5   37.55    2.20
   0  -2  -6   42.75    2.62
   0  -2  -6   46.34    2.56
   0   2   7    0.29    0.33
   0  -2  -7    0.19    0.36
   0   2   7    0.11    0.19
   0  -2  -7    0.77    0.47
   0  -2  -7    0.07    0.26
   0  -2  -7    0.08    0.26
   0   2   8    3.70    0.76
   0  -2  -8    3.74    0.85
   0   2   8    3.56    0.91
   0  -2  -8    3.95    0.76
   0  -2  -8    4.02    0.83
   0   2   9   12.15    1.41
   0  -2  -9   13.49    1.61
   0   2   9   12.41    1.56
   0  -2  -9   12.30    1.32
   0   2  10   27.68    2.31
   0   2  10   24.28    2.04
   0   2  11    0.24    0.40
   0   2  11    0.13    0.31
   0  -2 -11    0.08    0.31
   0   2  12    2.12    0.43
   0   2  12    1.44    0.27
   0  -3  14   41.48    1.70
   0  -3  14   38.33    1.61
   0   3 -13   45.15    2.32
   0   3 -13   39.09    1.90
   0   3 -13   45.41    2.51
   0  -3  13   43.18    2.00
   0  -3  12   25.07    1.75
   0   3 -12   25.05    1.96
   0  -3  12   21.40    1.71
   0  -3  12   28.09    2.10
   0  -3  11   10.66    1.28
   0   3 -11    8.91    1.29
   0   3 -11    8.34    1.20
   0  -3  11    7.92    1.16
   0   3 -10    0.41    0.45
   0  -3  10    0.10    0.34
   0   3 -10    0.40    0.48
   0  -3   9    5.42    0.89
   0  -3   9    6.43    1.07
   0   3  -9    7.19    1.12
   0   3  -8   66.99    3.47
   0  -3   8   70.15    3.54
   0  -3   8   62.38    3.19
   0   3  -8   68.67    3.18
   0  -3   7  107.39    4.04
   0   3  -7  111.37    4.22
   0   3  -7  112.39    4.97
   0  -3   6  582.86   16.30
   0  -3   6  578.08   15.89
   0   3  -6  611.86   16.50
   0   3  -6  603.05   17.44
   0   3  -5    0.41    0.21
   0   3  -5    0.06    0.27
   0   3  -4   14.66    0.76
   0   3  -3    5.88    0.66
   0   3  -3    5.56    0.30
   0   3  -2    1.79    0.36
   0   3  -2    1.37    0.18
   0   3  -1    7.96    0.67
   0   3  -1    7.76    0.39
   0   3  -1    7.50    0.36
   0   3   0   37.63    1.76
   0   3   0   39.03    1.34
   0   3   1  255.09    7.62
   0   3   1  245.87    7.15
   0   3   2   57.50    2.38
   0   3   2   54.42    2.05
   0   3   3  433.02   12.87
   0   3   3  432.23   12.47
   0   3   4  467.70   12.75
   0   3   4  484.99   13.24
   0  -3  -5    1.68    0.51
   0   3   5    1.90    0.42
   0  -3  -6  138.02    5.34
   0  -3  -6  134.27    5.62
   0   3   6  135.53    5.77
   0   3   6  130.89    5.00
   0  -3  -6  134.22    5.41
   0   3   7  150.65    6.41
   0  -3  -7  147.28    5.91
   0  -3  -7  146.90    6.31
   0   3   7  145.38    5.53
   0   3   7  155.42    6.00
   0   3   7  150.11    6.67
   0  -3  -8  123.07    5.25
   0   3   8  121.39    5.62
   0   3   8  126.46    6.00
   0  -3  -9   17.19    1.57
   0   3   9   17.62    1.79
   0   3   9   18.77    1.97
   0   3  10   42.48    2.54
   0   3  10   47.20    2.87
   0   3  11    0.69    0.30
   0   3  11    0.81    0.40
   0  -4  14    3.55    0.43
   0  -4  13   30.94    1.89
   0  -4  13   26.59    1.61
   0  -4  12    0.15    0.33
   0  -4  12    0.41    0.39
   0  -4  11    1.05    0.60
   0   4 -11    1.06    0.56
   0  -4  11    0.97    0.51
   0   4 -10    4.34    0.92
   0  -4  10    4.56    0.81
   0  -4  10    6.43    1.10
   0   4 -10    3.47    0.87
   0   4  -9   59.06    3.76
   0   4  -9   54.82    3.16
   0  -4   9   52.63    2.97
   0  -4   9   63.06    3.50
   0   4  -9   55.34    3.28
   0   4  -8    0.91    0.62
   0   4  -8    0.31    0.29
   0  -4   8    0.37    0.32
   0   4  -8    1.37    0.50
   0   4  -7   41.12    2.72
   0   4  -6    0.57    0.40
   0   4  -5  187.78    6.70
   0   4  -4    1.20    0.45
   0   4  -4    1.18    0.42
   0   4  -3    4.98    0.67
   0   4  -3    5.37    0.40
   0   4  -2   59.92    2.65
   0   4  -2   60.83    1.81
   0   4  -2   62.46    2.15
   0   4  -1  218.84    7.01
   0   4  -1  216.87    6.22
   0   4  -1  215.89    6.13
   0   4   0  510.68   14.19
   0   4   1  457.26   13.56
   0   4   2  259.42    8.19
   0   4   2  249.06    7.58
   0   4   3   19.34    1.13
   0   4   3   20.99    1.49
   0   4   3   18.83    1.16
   0   4   4   17.01    1.42
   0   4   4   17.09    1.20
   0   4   5   46.77    3.14
   0  -4  -5   51.45    2.98
   0   4   5   48.02    2.99
   0   4   5   51.40    2.50
   0  -4  -5   51.03    2.78
   0  -4  -6    2.96    0.58
   0  -4  -6    2.79    0.71
   0   4   6    2.65    0.85
   0  -4  -6    3.09    0.78
   0   4   6    2.29    0.75
   0   4   6    3.04    0.64
   0  -4  -6    2.32    0.67
   0  -4  -7    8.36    1.24
   0   4   7    8.28    1.41
   0  -4  -7    8.16    1.23
   0   4   7    9.86    1.37
   0   4   7    8.70    1.06
   0   4   7    9.37    1.20
   0  -4  -7    8.36    1.24
   0   4   8    1.39    0.62
   0  -4  -8    1.62    0.64
   0   4   8    1.78    0.78
   0   4   9   51.95    2.88
   0  -4  -9   50.88    2.80
   0   4   9   52.42    3.17
   0   4  10   65.43    2.83
   0   4  10   74.50    3.35
   0   4  11   22.58    1.18
   0  -5  14    0.13    0.15
   0  -5  13   17.94    1.43
   0  -5  13   20.58    1.39
   0   5 -13   21.83    1.47
   0  -5  13   17.78    1.20
   0  -5  12   56.84    3.01
   0   5 -12   55.13    2.96
   0   5 -12   54.37    2.98
   0  -5  12   55.18    2.84
   0  -5  11    7.50    1.18
   0   5 -11    8.10    1.18
   0  -5  11    6.17    0.87
   0   5 -11    6.41    1.08
   0   5 -10    9.81    1.28
   0   5 -10    8.30    1.40
   0  -5  10    8.53    1.29
   0   5 -10    9.11    1.30
   0  -5  10    8.47    1.11
   0   5 -10   10.17    1.54
   0   5  -9   45.02    2.84
   0   5  -9   49.72    3.46
   0  -5   9   49.76    2.86
   0   5  -9   49.60    3.08
   0   5  -9   50.77    3.46
   0   5  -8    1.25    0.52
   0   5  -8    1.06    0.67
   0  -5   8    0.89    0.46
   0   5  -8    0.92    0.46
   0   5  -7    3.80    0.86
   0   5  -7    2.75    0.65
   0  -5   7    2.61    0.62
   0  -5   7    3.25    0.51
   0   5  -7    3.19    0.69
   0   5  -7    2.76    0.49
   0   5  -6   81.10    3.21
   0   5  -5   56.19    2.48
   0   5  -4   32.43    1.75
   0   5  -4   30.26    2.01
   0   5  -3    7.86    0.59
   0   5  -3    7.22    0.92
   0   5  -2   17.72    1.01
   0   5  -2   15.82    1.32
   0   5  -1  214.58    6.30
   0   5  -1  215.45    6.22
   0   5  -1  228.32    7.43
   0   5   0   27.10    1.51
   0   5   0   23.10    1.08
   0   5   1    0.25    0.19
   0   5   1    0.52    0.20
   0   5   1    0.18    0.29
   0   5   2   61.14    2.61
   0   5   2   61.17    2.46
   0   5   2   65.40    3.08
   0   5   3   22.76    1.74
   0  -5  -3   25.61    1.82
   0   5   3   23.38    2.05
   0   5   3   23.80    1.42
   0   5   3   24.48    1.44
   0  -5  -4    6.75    1.00
   0   5   4    7.86    1.25
   0   5   4    7.84    0.99
   0   5   4    6.23    0.78
   0   5   4    6.48    1.07
   0  -5  -4    7.93    1.01
   0   5   4    7.29    1.04
   0  -5  -5    0.98    0.44
   0  -5  -5    0.27    0.39
   0   5   5    1.10    0.69
   0   5   5    0.55    0.38
   0   5   5    0.31    0.45
   0  -5  -5    0.59    0.51
   0  -5  -5    0.26    0.37
   0  -5  -6   42.72    2.40
   0   5   6   38.33    2.73
   0   5   6   43.40    3.15
   0   5   6   43.51    2.59
   0   5   6   37.46    2.43
   0  -5  -6   45.02    2.90
   0  -5  -6   36.19    2.59
   0   5   7    2.13    0.76
   0  -5  -7    1.85    0.65
   0   5   7    3.67    0.85
   0  -5  -7    1.54    0.70
   0   5   8    1.32    0.50
   0  -5  -8    1.01    0.54
   0   5   8    1.79    0.74
   0   5   9   12.55    1.05
   0  -5  -9   14.17    1.25
   0   5   9   14.82    1.39
   0   5  10  119.44    4.13
   0  -6  13  353.79    9.96
   0   6 -13  342.09    9.88
   0  -6  13  329.37    9.59
   0   6 -12   71.26    3.48
   0  -6  12   79.14    3.64
   0   6 -12   76.64    3.50
   0  -6  12   73.44    3.39
   0   6 -11  269.19    9.21
   0  -6  11  268.33    9.31
   0   6 -11  262.49    8.99
   0  -6  10  125.09    5.51
   0   6 -10  114.97    5.29
   0   6 -10  118.36    5.84
   0  -6  10  110.40    4.85
   0   6 -10  117.92    5.10
   0   6  -9   96.53    4.69
   0   6  -9   95.78    5.21
   0   6  -9  105.22    4.56
   0  -6   9   94.07    4.45
   0   6  -8  207.16    8.03
   0  -6   8  215.68    7.87
   0   6  -7    2.04    0.64
   0  -6   7    2.13    0.60
   0   6  -7    2.09    0.46
   0   6  -7    2.14    0.47
   0   6  -7    2.41    0.51
   0   6  -6    5.06    0.83
   0   6  -6    4.57    0.84
   0   6  -6    6.12    0.78
   0  -6   6    5.39    0.89
   0   6  -5    1.72    0.45
   0   6  -5    1.11    0.53
   0   6  -5    1.13    0.47
   0   6  -4  350.55   10.65
   0   6  -4  318.10   11.12
   0   6  -3  542.96   16.74
   0   6  -3  541.53   15.52
   0   6  -2  111.49    4.85
   0   6  -2  124.99    4.58
   0   6  -2  114.73    4.12
   0   6  -1  162.14    5.66
   0   6  -1  150.97    5.33
   0   6   0    6.24    0.89
   0   6   0    6.60    0.79
   0   6   0    4.96    0.48
   0   6   0    7.15    0.83
   0  -6  -1   34.95    2.10
   0   6   1   37.71    2.55
   0   6   1   32.59    2.16
   0  -6  -1   31.11    1.70
   0   6   1   34.53    1.86
   0   6   1   30.10    1.51
   0   6   1   35.90    2.07
   0   6   1   37.18    1.99
   0   6   2  100.65    4.06
   0   6   2  109.61    4.61
   0   6   2  106.96    5.03
   0  -6  -2  104.80    4.50
   0   6   2  100.28    4.65
   0  -6  -2  102.29    4.35
   0  -6  -2   98.75    3.98
   0   6   2  107.41    4.39
   0   6   2   96.66    3.69
   0   6   2  108.45    4.09
   0   6   3  530.06   17.27
   0  -6  -3  526.53   16.46
   0  -6  -3  544.83   16.29
   0   6   3  537.45   16.75
   0  -6  -3  510.13   15.91
   0   6   3  505.78   15.45
   0   6   3  558.24   16.58
   0   6   4  350.24   12.70
   0  -6  -4  367.58   12.18
   0   6   4  347.68   12.17
   0  -6  -4  361.44   11.76
   0  -6  -4  335.63   11.63
   0   6   4  383.27   11.57
   0   6   4  363.06   11.85
   0   6   4  376.69   12.09
   0  -6  -5   14.00    1.39
   0  -6  -5   14.60    1.63
   0   6   5   14.91    1.61
   0  -6  -5   13.83    1.56
   0   6   5   13.17    1.71
   0  -6  -5   13.12    1.46
   0   6   5   16.11    1.64
   0   6   5   13.12    1.40
   0   6   5   12.40    1.28
   0   6   6   90.28    4.68
   0  -6  -6   89.92    4.40
   0  -6  -6   87.51    3.84
   0   6   6   87.38    4.20
   0  -6  -6   85.84    4.25
   0   6   7    0.88    0.61
   0   6   7    0.64    0.38
   0   6   8    3.28    0.71
   0  -6  -8    3.19    0.68
   0   6   9  108.82    3.83
   0  -6  -9  102.96    3.67
   0   7 -13   46.43    1.98
   0  -7  13   46.25    1.94
   0  -7  12    0.73    0.42
   0   7 -12   -0.06    0.34
   0   7 -11    0.23    0.28
   0  -7  11    0.12    0.30
   0   7 -11    0.35    0.35
   0  -7  11    0.62    0.48
   0   7 -11    0.42    0.48
   0  -7  10   37.12    2.42
   0   7 -10   43.12    2.55
   0   7 -10   39.61    2.69
   0   7  -9   21.63    2.24
   0  -7   9   22.64    1.92
   0   7  -9   23.06    1.82
   0   7  -8   17.59    1.39
   0   7  -8   16.42    1.75
   0   7  -8   15.24    1.44
   0   7  -8   19.21    1.43
   0  -7   8   16.23    1.66
   0   7  -7   60.16    3.05
   0   7  -7   62.85    3.54
   0   7  -7   60.21    3.00
   0   7  -7   56.10    2.94
   0   7  -7   62.72    3.45
   0  -7   7   65.64    3.52
   0   7  -7   55.71    3.09
   0  -7   7   66.38    3.13
   0   7  -6  145.23    6.55
   0   7  -6  153.27    6.35
   0   7  -6  153.24    6.15
   0   7  -6  154.27    5.80
   0  -7   6  156.88    6.25
   0   7  -5   81.89    4.03
   0   7  -5   74.72    4.11
   0   7  -5   75.13    3.72
   0   7  -5   78.69    3.60
   0  -7   5   77.32    3.90
   0  -7   5   74.04    3.85
   0   7  -4   12.18    1.46
   0  -7   4   10.68    1.31
   0  -7   4   11.65    1.36
   0   7  -4   11.20    1.25
   0   7  -4   14.04    1.33
   0   7  -3   48.75    2.33
   0  -7   3   54.61    2.76
   0  -7   3   54.58    2.97
   0  -7   3   55.35    3.16
   0   7  -3   56.42    3.28
   0   7  -2    0.42    0.23
   0  -7   2    0.48    0.35
   0  -7   2    1.04    0.51
   0   7  -2    0.84    0.39
   0   7  -1   35.21    2.04
   0  -7   1   33.95    2.19
   0   7  -1   34.03    2.33
   0   7  -1   32.56    2.49
   0   7  -1   37.80    2.27
   0   7   0   77.99    3.60
   0  -7   0   79.54    3.74
   0  -7   0   85.93    3.87
   0   7   0   82.34    3.70
   0   7   0   79.93    4.28
   0   7   0   81.11    3.97
   0   7   1  126.97    5.98
   0  -7  -1  124.84    5.37
   0  -7  -1  127.20    5.43
   0   7   1  142.29    5.70
   0   7   1  133.49    5.34
   0   7   1  134.32    5.28
   0   7   1  145.51    5.29
   0  -7  -2    2.69    0.73
   0   7   2    2.42    0.83
   0   7   2    3.54    0.80
   0   7   2    2.49    0.63
   0  -7  -2    3.92    0.70
   0   7   2    3.10    0.64
   0   7   2    3.09    0.62
   0   7   3    7.95    1.41
   0   7   3    9.75    1.26
   0  -7  -3   10.85    1.30
   0  -7  -3    8.87    1.28
   0   7   4    5.01    0.88
   0   7   4    5.53    0.92
   0  -7  -4    5.91    1.06
   0  -7  -4    4.08    0.83
   0   7   4    5.71    1.16
   0  -7  -4    6.48    1.09
   0  -7  -5    4.88    0.96
   0  -7  -5    3.70    0.75
   0   7   5    4.98    1.02
   0  -7  -5    5.24    0.92
   0  -7  -6   80.89    3.85
   0   7   6   77.76    3.94
   0  -7  -6   74.78    3.57
   0  -7  -7   91.84    3.82
   0   7   7   84.08    3.78
   0   7   8    3.07    0.48
   0  -8  13   47.55    1.88
   0   8 -12   31.01    1.79
   0  -8  12   29.62    1.77
   0   8 -11    2.38    0.54
   0  -8  11    2.24    0.47
   0   8 -11    2.04    0.61
   0  -8  10  112.26    4.75
   0  -8  10  125.91    5.26
   0  -8   9    1.15    0.51
   0   8  -8   55.52    2.87
   0   8  -8   61.23    3.56
   0   8  -8   57.40    2.90
   0   8  -8   64.47    3.52
   0  -8   8   63.75    3.48
   0   8  -7   14.87    1.47
   0   8  -7   14.10    1.60
   0   8  -7   13.89    1.77
   0   8  -7   14.11    1.40
   0   8  -7   15.57    1.47
   0  -8   7   14.92    1.44
   0  -8   7   16.43    1.69
   0   8  -7   14.70    1.44
   0   8  -7   16.09    1.64
   0   8  -6    3.28    0.70
   0  -8   6    3.15    0.80
   0   8  -6    2.44    0.62
   0   8  -6    2.10    0.74
   0   8  -6    3.01    0.81
   0   8  -6    3.16    0.75
   0   8  -5   37.19    2.54
   0   8  -5   36.39    2.43
   0  -8   5   40.97    2.77
   0   8  -5   41.62    2.55
   0   8  -5   39.37    2.90
   0  -8   4    5.35    1.00
   0  -8   4    3.53    0.85
   0   8  -4    5.28    1.07
   0   8  -4    3.52    0.78
   0  -8   4    4.48    0.78
   0  -8   4    4.06    0.81
   0  -8   3   67.09    3.77
   0   8  -3   61.65    3.33
   0  -8   3   63.15    3.32
   0  -8   3   63.35    3.48
   0   8  -2   16.13    1.37
   0   8  -2   20.08    1.73
   0  -8   2   19.82    1.97
   0  -8   2   16.60    1.58
   0  -8   1    2.80    0.71
   0   8  -1    2.83    0.70
   0   8  -1    2.11    0.63
   0   8  -1    3.14    0.76
   0   8  -1    2.62    0.80
   0   8   0   13.83    1.44
   0   8   0   15.21    1.62
   0   8   0   16.43    1.87
   0   8   0   14.46    1.42
   0   8   0   18.05    1.60
   0  -8   0   16.04    1.61
   0  -8  -1  205.40    7.73
   0  -8  -1  200.27    7.65
   0   8   1  202.70    7.50
   0   8   1  204.21    7.39
   0  -8  -1  212.38    7.50
   0   8   1  194.21    7.49
   0   8   1  218.21    7.43
   0   8   1  210.13    8.43
   0   8   1  211.23    7.88
   0   8   2   24.66    1.98
   0  -8  -2   22.83    1.71
   0   8   2   24.82    2.04
   0   8   2   24.29    2.33
   0  -8  -2   25.64    2.09
   0   8   3   72.02    4.02
   0  -8  -3   69.10    3.66
   0  -8  -3   64.41    3.46
   0   8   4    0.71    0.59
   0  -8  -4    0.24    0.31
   0  -8  -4    0.53    0.45
   0  -8  -4    0.09    0.46
   0  -8  -5    2.41    0.66
   0  -8  -5    2.91    0.60
   0   8   5    3.53    0.78
   0  -8  -6   36.93    2.02
   0   8   6   38.01    2.11
   0  -8  -7    1.30    0.28
   0   8   7    1.11    0.26
   0  -9  12    1.78    0.33
   0  -9  12    1.41    0.33
   0  -9  11   11.98    0.89
   0   9 -11   14.01    1.08
   0  -9  11   13.64    1.16
   0  -9  10   98.24    4.00
   0   9 -10   96.32    4.15
   0   9 -10   95.05    4.20
   0   9  -9   58.07    3.15
   0  -9   9   62.82    3.18
   0  -9   8   20.08    1.77
   0   9  -8   18.52    1.77
   0   9  -8   16.80    1.63
   0   9  -7    0.23    0.31
   0  -9   7    0.48    0.56
   0   9  -7    0.72    0.46
   0   9  -7    0.43    0.33
   0   9  -7    0.62    0.38
   0   9  -7    0.72    0.54
   0   9  -6    3.46    0.73
   0   9  -6    3.51    0.86
   0   9  -6    4.46    1.01
   0   9  -6    2.86    0.72
   0  -9   6    2.81    0.79
   0  -9   6    3.59    0.76
   0   9  -6    2.63    0.71
   0   9  -6    3.35    0.75
   0   9  -5  218.74    8.26
   0   9  -5  228.83    8.37
   0  -9   5  241.24    8.53
   0   9  -5  221.90    8.42
   0  -9   5  222.96    8.57
   0   9  -5  248.07    8.48
   0   9  -4   77.16    3.83
   0  -9   4   77.87    4.12
   0  -9   4   79.34    4.17
   0  -9   4   72.92    3.67
   0  -9   4   80.17    3.74
   0   9  -3  121.19    5.17
   0   9  -3  111.39    4.91
   0   9  -3  112.23    5.14
   0  -9   3  120.21    5.06
   0  -9   3  116.80    5.10
   0  -9   3  113.03    5.31
   0  -9   3  116.30    5.43
   0   9  -2    1.55    0.56
   0   9  -2    2.66    0.69
   0  -9   2    2.81    0.73
   0  -9   2    1.88    0.63
   0  -9   2    1.81    0.71
   0  -9   2    1.89    0.60
   0   9  -2    1.42    0.51
   0   9  -2    2.05    0.65
   0   9  -1   11.65    1.42
   0  -9   1   10.68    1.33
   0  -9   1   12.84    1.58
   0  -9   1   11.48    1.53
   0   9  -1    9.14    1.45
   0   9  -1   11.15    1.36
   0   9  -1   12.13    1.35
   0   9  -1   11.42    1.31
   0  -9   1   11.26    1.33
   0  -9   0   91.37    4.41
   0  -9   0   88.06    4.73
   0   9   0   93.17    4.87
   0   9   0   94.55    4.23
   0   9   0   97.81    4.24
   0  -9  -1   15.27    1.59
   0  -9  -1   14.54    1.43
   0  -9  -1   15.13    1.77
   0   9   1   17.49    1.88
   0   9   1   15.12    1.38
   0  -9  -1   14.41    1.36
   0   9   1   15.24    1.34
   0   9   2    0.21    0.47
   0  -9  -2    0.15    0.34
   0  -9  -3   18.97    1.58
   0  -9  -3   20.73    1.60
   0  -9  -3   19.51    1.74
   0  -9  -3   17.93    1.49
   0   9   3   20.12    1.77
   0   9   4   18.45    1.53
   0  -9  -4   17.91    1.46
   0  -9  -4   19.28    1.40
   0  -9  -4   19.71    1.40
   0  -9  -5   12.29    0.92
   0   9   5   16.13    1.15
   0  10 -11   29.93    1.46
   0  10 -11   40.98    1.69
   0  10 -10    8.86    0.90
   0 -10  10    7.59    0.73
   0  10 -10    9.89    0.92
   0  10  -9    9.77    1.09
   0  10  -9   10.72    1.07
   0 -10   9    9.33    0.98
   0  10  -8    7.74    1.03
   0  10  -8    7.08    0.92
   0 -10   8    6.96    0.95
   0  10  -7    0.81    0.38
   0  10  -7    0.93    0.43
   0  10  -7    0.77    0.49
   0  10  -7    0.41    0.31
   0 -10   7    0.56    0.44
   0 -10   7    0.96    0.42
   0  10  -6    1.31    0.49
   0  10  -6    0.66    0.43
   0  10  -6    0.38    0.28
   0 -10   6    1.04    0.53
   0 -10   6    0.55    0.40
   0  10  -6    1.09    0.48
   0  10  -5   14.33    1.37
   0 -10   5   15.81    1.58
   0  10  -5   14.76    1.49
   0  10  -5   14.25    1.44
   0  10  -4   24.18    1.79
   0  10  -4   26.14    1.98
   0 -10   4   25.80    2.08
   0 -10   4   22.87    1.70
   0 -10   3   68.81    3.72
   0 -10   3   73.35    3.84
   0 -10   3   74.96    3.54
   0 -10   3   65.94    3.35
   0  10  -3   75.63    3.69
   0  10  -3   74.28    3.90
   0  10  -2   14.28    1.56
   0  10  -2   12.10    1.35
   0 -10   2   15.95    1.65
   0 -10   2   14.60    1.47
   0 -10   2   13.47    1.41
   0  10  -2   12.14    1.32
   0  10  -1   15.76    1.61
   0  10  -1   16.30    1.50
   0 -10   1   17.23    1.51
   0 -10   1   14.53    1.62
   0 -10   1   15.53    1.58
   0 -10   1   16.61    1.58
   0 -10   1   18.54    1.63
   0  10  -1   17.14    1.49
   0  10   0  237.03    8.61
   0 -10   0  231.17    7.84
   0  10   0  223.43    7.75
   0  10   0  224.42    7.71
   0 -10   0  255.57    8.71
   0 -10   0  245.41    8.44
   0 -10   0  232.31    8.20
   0 -10  -1   19.67    1.72
   0  10   1   19.29    1.69
   0 -10  -1   19.48    1.58
   0 -10  -1   21.31    1.72
   0 -10  -2    8.30    0.89
   0  10   2    7.47    1.00
   0 -10  -2    8.25    0.99
   0 -10  -3    0.33    0.28
   0  10   3    0.05    0.29
   0 -10  -3    0.38    0.30
   0 -10  -3    0.12    0.22
   0 -10  -4   29.93    1.33
   0  11 -10   14.86    0.85
   0 -11   9   42.99    1.81
   0  11  -8    3.80    0.63
   0 -11   8    4.48    0.61
   0  11  -7   61.78    2.80
   0  11  -7   53.91    2.58
   0  11  -7   61.06    2.68
   0 -11   7   64.43    2.82
   0  11  -6   95.10    3.97
   0 -11   6  102.25    4.04
   0 -11   6  102.12    4.10
   0  11  -6   98.07    3.98
   0  11  -5   46.31    2.21
   0 -11   5   54.13    2.71
   0 -11   5   54.96    2.71
   0  11  -4   23.46    1.72
   0  11  -4   19.92    1.59
   0 -11   4   20.95    1.60
   0 -11   4   22.97    1.68
   0  11  -4   21.93    1.62
   0  11  -3   19.78    1.56
   0 -11   3   18.03    1.45
   0  11  -3   18.86    1.50
   0 -11   3   16.63    1.27
   0  11  -3   19.17    1.49
   0 -11   2   40.24    2.07
   0  11  -2   48.04    2.52
   0  11  -2   41.38    2.24
   0 -11   2   45.81    2.32
   0 -11   2   46.81    2.31
   0  11  -2   41.31    2.22
   0 -11   1    1.45    0.46
   0 -11   1    0.37    0.27
   0  11  -1    1.33    0.43
   0  11  -1    1.04    0.32
   0 -11   1    1.21    0.36
   0  11  -1    1.31    0.35
   0 -11   1    0.82    0.31
   0 -11   1    1.46    0.49
   0 -11   1    1.38    0.47
   0  11   0   26.18    1.56
   0 -11   0   24.09    1.51
   0 -11   0   28.05    1.72
   0 -11   0   29.82    1.65
   0 -11   0   25.41    1.49
   0 -11  -1   46.01    2.07
   0 -11  -1   47.28    2.00
   0 -12   7   59.75    2.13
   0 -12   6   28.64    1.39
   0  12  -5   62.41    2.51
   0 -12   5   66.53    2.55
   0  12  -4   19.16    1.15
   0 -12   4   21.15    1.21
   0  12  -3    3.89    0.47
   0  12  -2    2.08    0.29
   0 -12   2    1.83    0.31
   1 -12   0    0.99    0.24
   1 -12   1    6.56    0.55
   1 -12   2    5.90    0.71
   1 -12   3   24.52    1.47
  -1  12  -3   21.17    1.38
  -1  12  -3   20.24    1.36
  -1  12  -3   25.80    1.46
   1 -12   3   27.47    1.56
  -1  12  -4   60.07    2.50
  -1  12  -4   58.44    2.52
   1 -12   4   58.14    2.53
  -1  12  -4   49.23    2.15
  -1  12  -4   51.62    2.43
  -1  12  -4   47.99    2.16
   1 -12   4   59.51    2.53
  -1  12  -5    0.46    0.25
  -1  12  -5    0.14    0.18
  -1  12  -5    0.09    0.21
   1 -12   5    0.43    0.31
   1 -12   5    0.23    0.23
  -1  12  -5    0.16    0.15
  -1  12  -6   65.01    2.66
   1 -12   6   62.73    2.54
   1 -12   7   43.74    1.78
  -1  12  -8   39.74    1.61
   1 -11  -3    9.55    0.68
   1 -11  -2   12.38    1.03
   1 -11  -2   10.59    0.87
   1 -11  -2   11.30    0.92
   1 -11  -2   10.88    0.87
   1 -11  -1    5.44    0.69
   1 -11  -1    4.84    0.72
   1 -11  -1    5.83    0.72
   1 -11  -1    4.89    0.73
   1 -11  -1    6.06    0.81
   1 -11   0   68.07    2.90
  -1  11   0   65.10    2.83
   1 -11   0   72.25    3.20
   1 -11   0   69.56    3.02
  -1  11   0   66.12    2.83
   1 -11   0   73.53    3.40
  -1  11   0   74.06    3.20
   1 -11   1    6.34    0.84
  -1  11  -1    5.41    0.77
   1 -11   1    5.71    0.75
   1 -11   1    5.74    0.83
   1 -11   1    5.85    0.93
  -1  11  -1    5.62    0.78
  -1  11  -1    5.05    0.81
   1 -11   2    0.37    0.33
  -1  11  -2    0.42    0.37
   1 -11   2    0.54    0.47
   1 -11   2   -0.08    0.38
  -1  11  -2    0.15    0.34
  -1  11  -2    0.77    0.37
  -1  11  -3    9.16    1.12
  -1  11  -3   10.65    1.22
   1 -11   3   11.02    1.23
  -1  11  -3   10.47    1.18
   1 -11   3   10.23    1.01
  -1  11  -4    8.30    1.11
   1 -11   4    8.46    1.08
  -1  11  -4    9.37    1.12
  -1  11  -5   28.97    1.95
  -1  11  -5   27.53    1.96
  -1  11  -5   27.71    1.81
   1 -11   5   27.76    1.91
  -1  11  -5   25.56    1.86
  -1  11  -6   16.80    1.42
  -1  11  -6   18.26    1.50
  -1  11  -6   19.14    1.57
  -1  11  -6   17.63    1.34
   1 -11   6   17.83    1.46
   1 -11   6   18.49    1.46
  -1  11  -6   16.88    1.41
  -1  11  -7   41.34    2.00
  -1  11  -7   41.01    2.33
   1 -11   7   44.74    2.29
  -1  11  -7   47.61    2.50
   1 -11   8    5.81    0.68
  -1  11  -9    2.44    0.48
   1 -11   9    1.70    0.29
  -1  11 -10    7.51    0.62
  -1  10   4   12.13    1.04
   1 -10  -4   11.47    1.02
   1 -10  -4   11.78    0.94
  -1  10   3    0.35    0.36
   1 -10  -3   -0.07    0.38
   1 -10  -3    0.52    0.32
   1 -10  -2   26.82    2.07
   1 -10  -2   23.72    1.78
  -1  10   2   29.04    2.13
  -1  10   1  103.84    4.69
   1 -10  -1   97.86    4.24
   1 -10  -1   92.67    3.83
  -1  10   1   87.35    3.75
   1 -10  -1   97.62    4.59
  -1  10   1   85.74    3.69
  -1  10   0  191.00    7.41
   1 -10   0  180.92    6.79
   1 -10   0  182.68    6.96
  -1  10   0  179.15    6.62
   1 -10   0  196.69    7.38
  -1  10   0  179.09    6.57
  -1  10  -1   81.12    4.27
  -1  10  -1   70.35    3.86
  -1  10  -1   72.67    3.54
   1 -10   1   71.69    3.68
   1 -10   1   79.95    3.79
  -1  10  -1   81.08    3.85
   1 -10   1   72.47    3.95
  -1  10  -1   77.68    3.76
   1 -10   2    0.77    0.40
   1 -10   2    0.40    0.38
   1 -10   2    1.19    0.53
  -1  10  -2    0.92    0.62
  -1  10  -2    0.75    0.41
  -1  10  -2    1.18    0.59
  -1  10  -2    1.81    0.60
  -1  10  -2    2.31    0.65
   1 -10   3    0.37    0.33
  -1  10  -3    0.22    0.29
  -1  10  -3    0.55    0.43
   1 -10   3    0.88    0.57
   1 -10   3    0.48    0.38
  -1  10  -3    0.60    0.50
  -1  10  -3    0.56    0.39
  -1  10  -4    6.04    1.01
  -1  10  -4    6.81    1.13
   1 -10   4    5.67    0.99
   1 -10   4    5.89    1.05
   1 -10   5    8.06    1.19
  -1  10  -5    9.15    1.27
  -1  10  -5    8.31    1.05
  -1  10  -5    8.49    1.17
  -1  10  -5    8.12    1.11
  -1  10  -6   11.10    1.28
  -1  10  -6   10.62    1.23
   1 -10   6    9.60    1.23
  -1  10  -6    9.88    1.30
  -1  10  -6    8.97    1.06
  -1  10  -6   10.23    1.20
  -1  10  -6    9.64    1.13
  -1  10  -7   39.07    2.56
  -1  10  -7   34.81    2.19
  -1  10  -7   39.19    2.33
   1 -10   7   39.04    2.41
  -1  10  -7   37.17    2.23
  -1  10  -7   35.76    2.22
  -1  10  -8   36.51    2.21
   1 -10   8   37.30    2.20
  -1  10  -8   38.15    2.05
  -1  10  -8   34.90    2.35
  -1  10  -9   41.89    2.28
  -1  10  -9   41.13    2.37
   1 -10   9   41.78    2.13
   1 -10  10    2.44    0.54
  -1  10 -10    2.36    0.49
  -1  10 -10    1.62    0.44
  -1  10 -11   13.89    0.89
   1 -10  11   12.00    0.88
   1  -9  -6   26.29    1.43
  -1   9   6   25.68    1.44
   1  -9  -6   22.47    1.28
   1  -9  -5    0.88    0.33
   1  -9  -5    0.38    0.32
  -1   9   5    1.12    0.44
   1  -9  -5    0.22    0.26
   1  -9  -4    5.83    0.87
   1  -9  -4    4.85    0.81
  -1   9   4    5.66    0.99
   1  -9  -4    4.84    0.82
   1  -9  -3    4.51    0.82
  -1   9   3    5.18    1.04
   1  -9  -2    6.16    0.95
   1  -9  -2    7.51    1.14
  -1   9   2    8.44    1.33
   1  -9  -1    9.40    1.27
  -1   9   1    8.07    1.09
  -1   9   1    9.25    1.09
  -1   9   1    7.89    1.33
  -1   9   0   93.33    4.51
  -1   9   0  102.30    4.59
  -1   9   0  100.13    4.68
  -1   9   0  105.26    5.16
   1  -9   0  100.44    4.54
  -1   9   0   91.38    4.35
  -1   9   0   97.76    4.51
  -1   9   0   97.36    4.44
  -1   9  -1  107.76    5.17
   1  -9   1  120.66    5.54
  -1   9  -1  109.36    4.77
  -1   9  -1  125.37    5.36
  -1   9  -1  126.88    5.77
   1  -9   1  114.28    5.00
  -1   9  -1  123.81    5.24
  -1   9  -1  123.35    5.16
  -1   9  -1  101.39    4.54
   1  -9   2   11.30    1.47
  -1   9  -2   10.06    1.18
  -1   9  -2   12.84    1.53
  -1   9  -2   11.92    1.46
  -1   9  -2   12.65    1.66
   1  -9   2   12.13    1.38
   1  -9   2   13.71    1.41
  -1   9  -2   13.80    1.51
  -1   9  -2   11.48    1.29
  -1   9  -2   10.90    1.34
  -1   9  -2   13.85    1.58
  -1   9  -2   15.45    1.55
  -1   9  -3    3.85    0.83
   1  -9   3    4.69    0.98
  -1   9  -3    2.93    0.66
  -1   9  -3    4.26    0.95
  -1   9  -3    3.85    0.85
   1  -9   3    3.95    0.76
  -1   9  -3    5.11    0.92
  -1   9  -3    4.60    0.90
  -1   9  -3    3.88    0.87
  -1   9  -4  217.67    8.00
  -1   9  -4  190.40    7.35
  -1   9  -4  202.84    7.75
  -1   9  -4  203.66    7.60
  -1   9  -4  215.88    8.11
   1  -9   4  200.40    7.81
   1  -9   4  205.73    7.84
  -1   9  -5   22.09    1.89
  -1   9  -5   26.65    2.08
   1  -9   5   24.70    2.08
  -1   9  -5   20.47    1.79
  -1   9  -5   24.90    2.08
  -1   9  -5   21.97    2.06
  -1   9  -6  166.19    6.39
  -1   9  -6  152.56    6.40
  -1   9  -6  171.22    6.84
  -1   9  -6  153.33    6.97
  -1   9  -6  168.15    6.38
  -1   9  -6  152.71    6.26
   1  -9   6  163.58    6.54
  -1   9  -6  154.99    6.36
  -1   9  -6  159.17    6.33
  -1   9  -7    0.92    0.42
  -1   9  -7    1.06    0.49
   1  -9   7    0.37    0.46
  -1   9  -7    1.30    0.48
  -1   9  -7    0.59    0.39
  -1   9  -8    3.93    0.74
   1  -9   8    3.72    0.77
  -1   9  -8    4.60    0.87
   1  -9   9   24.19    1.75
  -1   9  -9   20.67    1.80
   1  -9  10    0.61    0.29
  -1   9 -10    1.41    0.48
  -1   9 -10    0.64    0.36
  -1   9 -11   12.70    1.00
   1  -9  11   17.27    1.33
  -1   9 -11   15.63    1.23
   1  -9  12   19.31    1.13
   1  -8  -7    2.19    0.50
  -1   8   7    1.95    0.47
  -1   8   6   25.36    1.92
   1  -8  -6   23.23    1.73
  -1   8   5   16.55    1.73
   1  -8  -5   16.01    1.56
   1  -8  -5   16.87    1.46
   1  -8  -5   17.30    1.61
  -1   8   4   22.07    2.11
   1  -8  -4   21.71    1.95
   1  -8  -4   25.61    2.03
   1  -8  -4   22.29    1.81
   1  -8  -3  143.35    5.96
  -1   8   3  141.91    5.97
  -1   8   3  153.33    6.67
  -1   8   3  145.00    6.02
  -1   8   2  151.16    6.14
  -1   8   2  166.80    7.17
  -1   8   2  171.34    6.72
   1  -8  -2  171.73    6.55
   1  -8  -2  174.29    6.58
  -1   8   2  160.10    6.14
  -1   8   2  152.43    6.22
  -1   8   2  172.71    6.63
  -1   8   2  175.43    6.20
  -1   8   1   90.02    4.32
   1  -8  -1   96.65    4.34
   1  -8  -1   98.13    4.45
  -1   8   1  103.80    4.43
  -1   8   1   94.56    4.30
  -1   8   1  104.27    4.37
  -1   8   1   93.69    4.92
  -1   8   1   93.68    4.35
  -1   8   0   42.69    2.97
   1  -8   0   44.30    2.62
  -1   8   0   38.75    2.57
  -1   8   0   38.87    2.44
  -1   8   0   39.67    2.56
  -1   8   0   39.20    2.50
  -1   8  -1    1.87    0.61
   1  -8   1    1.31    0.53
  -1   8  -1    2.45    0.58
  -1   8  -1    1.68    0.56
  -1   8  -1    1.79    0.67
  -1   8  -1    2.47    0.67
  -1   8  -2    4.52    0.90
   1  -8   2    5.05    0.81
  -1   8  -2    4.77    0.78
  -1   8  -2    5.39    0.77
  -1   8  -2    4.72    1.00
   1  -8   2    4.44    0.93
  -1   8  -2    4.19    0.82
  -1   8  -2    5.04    0.88
   1  -8   3   18.52    1.50
  -1   8  -3   15.25    1.63
  -1   8  -3   17.28    1.84
  -1   8  -3   18.11    1.56
  -1   8  -3   15.98    1.57
   1  -8   3   19.83    1.82
   1  -8   4  207.69    7.92
   1  -8   4  214.24    7.98
  -1   8  -4  232.70    7.97
  -1   8  -4  207.38    8.06
  -1   8  -4  208.49    7.78
  -1   8  -4  224.73    7.99
  -1   8  -4  202.50    7.60
   1  -8   5   98.00    4.61
  -1   8  -5   98.89    4.48
  -1   8  -5  103.66    4.53
  -1   8  -5   97.77    4.77
  -1   8  -5   92.64    4.89
  -1   8  -5  102.63    4.61
  -1   8  -5   99.08    4.59
  -1   8  -5  102.35    4.54
  -1   8  -6  112.81    5.24
  -1   8  -6  106.64    5.42
  -1   8  -6  117.57    4.87
  -1   8  -6  114.29    4.84
  -1   8  -6  104.68    4.87
  -1   8  -6  115.18    4.92
   1  -8   6  115.47    5.09
  -1   8  -7   53.27    2.98
  -1   8  -7   55.41    3.61
  -1   8  -7   51.56    2.84
  -1   8  -7   50.92    3.05
  -1   8  -7   55.36    3.20
  -1   8  -7   59.10    2.99
   1  -8   7   59.47    3.28
  -1   8  -7   52.83    2.91
  -1   8  -8   14.28    1.47
  -1   8  -8   13.88    1.76
   1  -8   8   15.58    1.55
  -1   8  -8   13.62    1.50
   1  -8   9   10.66    1.20
  -1   8  -9   13.11    1.47
  -1   8 -10    9.25    1.10
   1  -8  10    8.32    0.94
  -1   8 -10    8.55    1.16
   1  -8  10   11.60    1.38
  -1   8 -11   52.75    2.47
   1  -8  11   61.55    3.05
   1  -8  12   24.64    1.49
   1  -8  12   19.06    1.18
  -1   7   9    2.25    0.31
   1  -7  -8    2.20    0.55
  -1   7   8    2.88    0.59
   1  -7  -7    7.83    1.03
   1  -7  -7    7.63    1.04
  -1   7   7    7.76    1.11
   1  -7  -6   15.30    1.58
   1  -7  -6   16.85    1.67
   1  -7  -6   16.34    1.40
  -1   7   6   13.82    1.66
   1  -7  -5   27.59    2.26
  -1   7   5   26.89    2.13
   1  -7  -5   33.49    2.40
   1  -7  -5   29.54    2.10
  -1   7   5   32.50    2.44
  -1   7   5   27.44    2.44
  -1   7   4   90.98    4.97
  -1   7   4  103.25    4.69
  -1   7   4   96.46    4.48
  -1   7   4   95.30    4.52
   1  -7  -4  104.83    4.69
   1  -7  -4  105.69    4.54
  -1   7   4   97.08    4.86
   1  -7  -4   92.56    4.22
  -1   7   3  145.38    6.62
  -1   7   3  155.96    6.22
  -1   7   3  141.66    5.79
   1  -7  -3  154.98    5.67
   1  -7  -3  153.31    6.07
  -1   7   2    1.80    0.47
   1  -7  -2    2.12    0.59
  -1   7   2    1.69    0.66
  -1   7   2    1.53    0.54
  -1   7   2    1.74    0.48
  -1   7   2    2.64    0.61
  -1   7   2    2.01    0.50
  -1   7   2    2.96    0.66
   1  -7  -1   32.44    2.07
  -1   7   1   30.16    2.40
  -1   7   1   29.62    2.06
  -1   7   1   30.78    2.09
  -1   7   1   32.59    2.07
  -1   7   1   33.57    2.04
  -1   7   0  113.69    4.67
  -1   7   0  123.90    4.87
  -1   7   0  113.37    5.24
  -1   7   0  121.26    4.77
   1  -7   1  354.34   11.04
  -1   7  -1  328.53   10.83
  -1   7  -1  367.22   11.26
  -1   7  -1  360.50   11.29
  -1   7  -1  334.04   11.64
  -1   7  -1  344.30   11.38
  -1   7  -2  205.30    7.92
  -1   7  -2  231.27    7.68
  -1   7  -2  210.57    7.11
  -1   7  -3  588.10   17.96
  -1   7  -3  563.47   16.91
   1  -7   4   12.39    1.31
   1  -7   4   11.13    1.24
  -1   7  -4   10.49    1.27
  -1   7  -4   10.53    1.16
  -1   7  -4    9.80    1.12
  -1   7  -4    9.85    1.19
  -1   7  -4    9.25    1.09
   1  -7   5   36.57    2.36
  -1   7  -5   34.70    2.16
  -1   7  -5   31.44    2.30
  -1   7  -5   37.44    2.65
  -1   7  -5   34.63    2.17
  -1   7  -5   28.46    2.06
  -1   7  -5   36.07    2.36
  -1   7  -6   97.91    4.79
  -1   7  -6   94.23    3.94
   1  -7   6   83.47    4.05
  -1   7  -6   86.31    3.85
  -1   7  -6   83.50    4.04
  -1   7  -6   86.92    3.91
  -1   7  -7  107.12    4.78
  -1   7  -7  111.91    4.90
  -1   7  -7  107.34    5.37
  -1   7  -7  108.57    4.47
  -1   7  -7  108.50    4.37
   1  -7   7  111.67    4.80
  -1   7  -7  101.49    4.30
  -1   7  -7  106.46    4.33
  -1   7  -8  336.32   11.03
  -1   7  -8  345.00   12.25
  -1   7  -8  316.91   11.40
  -1   7  -8  351.11   11.41
   1  -7   8  331.67   11.17
  -1   7  -9  175.90    7.38
  -1   7  -9  200.90    7.21
   1  -7   9  194.58    7.08
  -1   7  -9  201.93    8.19
  -1   7 -10   88.55    4.08
  -1   7 -10   90.47    4.00
   1  -7  10   84.41    3.75
  -1   7 -11    7.20    1.05
   1  -7  11    9.37    1.23
   1  -7  12   27.06    1.59
  -1   7 -12   30.22    1.88
   1  -7  12   31.66    1.89
   1  -7  13    5.14    0.53
   1  -7  13    8.15    0.73
  -1   6  10   15.60    0.87
  -1   6   9    0.24    0.32
   1  -6  -9    0.54    0.39
  -1   6   8    0.44    0.47
  -1   6   8    0.15    0.41
  -1   6   7   47.96    3.18
   1  -6  -7   48.65    3.00
   1  -6  -7   49.22    2.95
  -1   6   7   46.98    2.97
  -1   6   6  172.58    7.30
   1  -6  -6  167.67    6.57
  -1   6   6  155.31    6.35
  -1   6   6  158.00    6.23
  -1   6   6  163.20    6.76
   1  -6  -6  167.87    6.87
  -1   6   6  166.56    6.93
   1  -6  -6  172.20    6.73
   1  -6  -6  167.48    6.20
  -1   6   5  583.70   18.79
   1  -6  -5  597.50   17.79
  -1   6   5  603.71   18.22
  -1   6   5  552.24   17.38
  -1   6   5  553.17   17.71
   1  -6  -5  578.21   18.24
   1  -6  -5  587.01   17.96
  -1   6   5  562.28   18.34
  -1   6   4  185.69    6.96
  -1   6   4  176.66    6.35
  -1   6   4  174.77    6.85
  -1   6   4  171.78    6.65
  -1   6   4  177.04    7.40
  -1   6   4  174.09    7.18
   1  -6  -4  183.96    6.80
  -1   6   3   17.58    1.41
  -1   6   3   17.10    1.59
  -1   6   3   18.68    1.82
   1  -6  -3   19.48    1.60
  -1   6   3   17.59    1.83
  -1   6   3   17.20    1.38
  -1   6   3   18.43    1.35
  -1   6   3   21.36    1.69
  -1   6   3   18.93    1.37
  -1   6   2    1.91    0.46
  -1   6   2    2.28    0.51
  -1   6   2    2.66    0.70
  -1   6   2    1.66    0.50
  -1   6   2    1.61    0.41
  -1   6   2    2.26    0.66
  -1   6   2    1.43    0.45
  -1   6   2    1.82    0.39
  -1   6   2    1.72    0.44
  -1   6   1   24.32    1.63
  -1   6   1   21.05    1.39
  -1   6   1   19.69    1.15
  -1   6   1   23.41    1.54
  -1   6   1   24.59    1.55
  -1   6   0   59.48    2.46
  -1   6   0   61.19    2.77
  -1   6   0   65.51    2.91
  -1   6  -1   17.82    1.23
  -1   6  -1   19.62    1.40
  -1   6  -2    3.37    0.50
  -1   6  -2    3.16    0.59
  -1   6  -3   29.18    1.50
  -1   6  -3   32.87    1.90
  -1   6  -4   21.75    1.54
  -1   6  -4   24.40    1.88
  -1   6  -5   23.21    1.57
  -1   6  -5   24.51    1.61
  -1   6  -5   21.34    1.88
  -1   6  -6  194.26    7.43
  -1   6  -6  186.36    6.34
   1  -6   6  182.22    6.66
  -1   6  -6  189.44    6.42
  -1   6  -6  181.84    6.76
  -1   6  -6  181.73    6.31
  -1   6  -6  171.54    6.66
   1  -6   7   51.26    2.86
  -1   6  -7   57.43    3.50
  -1   6  -7   52.40    3.01
  -1   6  -7   56.55    2.91
  -1   6  -7   54.07    2.53
  -1   6  -7   55.30    3.07
   1  -6   8    3.65    0.73
  -1   6  -8    3.90    0.78
  -1   6  -8    4.44    1.01
  -1   6  -8    4.15    0.85
  -1   6  -9    2.69    0.82
   1  -6   9    1.12    0.45
  -1   6  -9    2.31    0.65
   1  -6  10  106.71    4.90
  -1   6 -10   97.86    4.75
  -1   6 -10   96.76    4.54
  -1   6 -11   25.39    2.05
   1  -6  11   30.09    2.15
  -1   6 -11   25.26    1.95
   1  -6  12    2.64    0.57
   1  -6  12    2.18    0.47
  -1   6 -12    3.46    0.66
   1  -6  13   46.98    2.03
   1  -6  13   56.37    2.40
  -1   5  10    6.15    0.72
   1  -5 -10    6.69    0.76
  -1   5  10    5.78    0.79
   1  -5  -9   89.48    3.98
  -1   5   9   88.36    4.01
  -1   5   9   86.89    4.20
  -1   5   8   24.82    2.13
   1  -5  -8   23.95    1.97
  -1   5   8   24.05    2.21
   1  -5  -7    0.76    0.39
  -1   5   7    1.49    0.71
   1  -5  -7    1.18    0.62
  -1   5   7    0.74    0.37
  -1   5   7    1.44    0.57
  -1   5   7    1.14    0.49
  -1   5   7    0.79    0.60
   1  -5  -7    1.25    0.55
   1  -5  -6   26.99    2.11
  -1   5   6   26.67    2.45
   1  -5  -6   27.00    2.26
  -1   5   6   27.27    2.01
  -1   5   6   30.60    2.11
  -1   5   6   26.72    2.34
   1  -5  -6   27.93    2.12
  -1   5   5  726.30   21.59
  -1   5   5  748.68   21.50
  -1   5   5  696.99   22.29
   1  -5  -5  743.22   21.77
  -1   5   5  699.33   22.52
  -1   5   4   76.02    3.68
   1  -5  -4   79.19    3.61
  -1   5   4   77.75    4.13
  -1   5   4   80.77    3.60
  -1   5   4   81.03    4.07
  -1   5   3   60.53    2.55
  -1   5   3   61.66    2.89
  -1   5   3   55.30    2.44
  -1   5   3   58.36    2.59
  -1   5   3   61.95    2.99
  -1   5   2   62.54    2.91
  -1   5   2   63.75    2.62
  -1   5   2   57.52    2.35
  -1   5   2   62.45    2.60
  -1   5   1   62.52    2.55
  -1   5   1   55.54    2.14
  -1   5   1   62.52    2.67
  -1   5   1   62.31    2.58
  -1   5   0    1.02    0.25
  -1   5   0    0.67    0.26
  -1   5   0    0.71    0.28
  -1   5  -1   81.22    3.11
  -1   5  -1   93.70    3.40
  -1   5  -2   29.80    1.41
  -1   5  -3  140.97    5.56
  -1   5  -3  154.08    4.86
  -1   5  -4  171.28    5.71
  -1   5  -4  170.11    6.22
  -1   5  -5  246.77    7.63
  -1   5  -5  228.82    7.58
  -1   5  -5  253.84    8.51
  -1   5  -6    3.32    0.75
  -1   5  -6    2.86    0.47
  -1   5  -6    4.03    0.56
  -1   5  -6    4.92    0.61
  -1   5  -6    4.10    0.55
  -1   5  -7   36.97    2.38
   1  -5   7   32.39    2.06
  -1   5  -7   34.09    2.56
  -1   5  -7   34.58    2.16
   1  -5   8    7.24    0.95
  -1   5  -8    7.44    1.07
  -1   5  -8    7.44    1.26
  -1   5  -9    7.88    1.15
  -1   5  -9    7.09    1.15
  -1   5  -9    7.97    1.34
   1  -5  10   24.08    2.06
  -1   5 -10   22.45    2.04
  -1   5 -10   24.08    2.29
  -1   5 -10   23.79    2.30
  -1   5 -10   22.86    1.99
   1  -5  11    3.70    0.73
   1  -5  11    3.69    0.79
  -1   5 -11    3.45    0.78
   1  -5  12    0.59    0.29
  -1   5 -12    0.78    0.35
  -1   5 -12    0.50    0.38
   1  -5  12    0.62    0.35
  -1   5 -13    0.41    0.27
   1  -5  13    1.07    0.38
   1  -5  13    0.64    0.22
  -1   4  11   53.99    2.35
  -1   4  11   58.07    2.58
  -1   4  10   64.50    3.22
   1  -4 -10   63.61    3.00
  -1   4  10   61.14    3.31
   1  -4  -9  131.86    5.45
  -1   4   9  136.83    5.86
  -1   4   9  135.14    6.03
  -1   4   8    2.68    0.67
  -1   4   8    3.94    1.01
   1  -4  -8    2.83    0.71
  -1   4   8    2.86    0.84
   1  -4  -7   60.36    3.28
  -1   4   7   62.89    3.85
  -1   4   7   56.02    3.56
   1  -4  -7   67.52    3.48
   1  -4  -7   59.24    3.52
  -1   4   7   54.44    2.97
  -1   4   7   60.98    3.27
  -1   4   6   69.06    3.90
   1  -4  -6   70.24    3.76
  -1   4   6   70.79    4.02
  -1   4   6   72.66    3.37
  -1   4   6   71.12    3.45
  -1   4   5   50.94    3.11
  -1   4   5   49.84    2.57
  -1   4   5   46.92    2.92
  -1   4   4  130.67    4.41
  -1   4   4  130.26    4.64
  -1   4   4  140.91    5.02
  -1   4   4  132.09    4.40
  -1   4   4  140.47    5.14
  -1   4   3   25.95    1.30
  -1   4   3   24.88    1.33
  -1   4   3   23.28    1.29
  -1   4   3   23.36    1.55
  -1   4   2  115.70    3.87
  -1   4   2  109.18    4.10
  -1   4   2  111.22    3.69
  -1   4   1    2.07    0.27
  -1   4   0  113.67    3.54
  -1   4   0  111.24    3.65
  -1   4   0  102.65    3.17
  -1   4  -1   22.83    1.11
  -1   4  -2  207.39    7.16
  -1   4  -2  239.56    6.74
  -1   4  -3  366.31   11.14
  -1   4  -4   23.06    1.58
  -1   4  -4   22.08    1.20
  -1   4  -5   19.27    1.13
  -1   4  -5   19.57    1.11
  -1   4  -6   80.92    2.97
  -1   4  -6   86.45    3.98
  -1   4  -6   79.15    2.90
  -1   4  -7    2.11    0.71
  -1   4  -7    2.16    0.53
  -1   4  -7    3.52    0.71
  -1   4  -8   -0.12    0.44
  -1   4  -8    0.08    0.30
  -1   4  -8    0.74    0.46
  -1   4  -9   48.53    3.37
  -1   4  -9   47.12    2.98
   1  -4   9   53.76    3.13
  -1   4  -9   49.47    3.15
   1  -4  10    6.62    1.06
  -1   4 -10    5.56    1.04
  -1   4 -10    6.38    1.10
  -1   4 -10    4.87    1.10
  -1   4 -10    5.25    1.09
  -1   4 -11   72.84    4.06
   1  -4  11   70.16    3.39
  -1   4 -11   70.46    3.73
   1  -4  11   71.41    3.55
   1  -4  12   70.52    2.96
  -1   4 -12   70.16    3.65
   1  -4  12   75.01    3.21
   1  -4  13   28.75    1.62
  -1   4 -13   22.33    1.34
  -1   3  12   18.02    1.05
  -1   3  12   23.20    1.29
   1  -3 -11   38.48    2.39
  -1   3  11   41.94    2.34
  -1   3  11   35.87    2.29
  -1   3  10   43.69    2.79
   1  -3 -10   37.70    2.29
   1  -3  -9   56.11    3.05
  -1   3   9   59.31    3.55
  -1   3   9   56.21    3.60
   1  -3  -9   50.68    3.23
  -1   3   9   51.60    3.34
  -1   3   8   19.51    1.76
  -1   3   8   21.50    2.16
   1  -3  -8   25.42    1.92
   1  -3  -8   26.21    2.08
  -1   3   7   19.95    1.68
  -1   3   7   22.11    1.59
  -1   3   7   21.07    2.00
  -1   3   7   18.24    1.66
  -1   3   6   12.33    1.21
  -1   3   6   12.94    1.13
  -1   3   6   12.35    1.44
  -1   3   5   29.95    1.73
  -1   3   5   29.42    1.66
  -1   3   4  142.38    4.74
  -1   3   4  135.01    4.36
  -1   3   4  148.23    4.41
  -1   3   4  144.10    5.06
  -1   3   4  140.26    4.33
  -1   3   3  913.73   24.14
  -1   3   3  857.56   24.17
  -1   3   3  851.43   24.24
  -1   3   3  855.56   24.61
  -1   3   2  245.37    7.47
  -1   3   2  272.12    7.58
  -1   3   1   50.56    1.72
  -1   3   0  357.40    9.57
  -1   3   0  353.23    9.59
  -1   3  -1 2831.18   74.33
  -1   3  -1 2603.51   74.61
  -1   3  -2  867.19   23.58
  -1   3  -2  844.70   24.03
   1  -3   3 1220.23   33.10
  -1   3  -4   28.75    1.27
   1  -3   4   28.49    1.17
  -1   3  -4   30.40    1.31
  -1   3  -4   30.49    1.47
  -1   3  -5   87.74    3.04
  -1   3  -5   96.67    3.55
  -1   3  -5   98.92    3.97
  -1   3  -5   89.49    3.07
  -1   3  -5   90.89    3.03
   1  -3   5   97.75    3.16
  -1   3  -6    4.58    0.82
   1  -3   6    5.15    0.57
  -1   3  -7   65.83    3.15
   1  -3   7   61.18    2.72
  -1   3  -7   66.87    3.56
  -1   3  -8    1.23    0.56
   1  -3   8    1.67    0.55
  -1   3  -8    1.47    0.55
  -1   3  -8    2.15    0.61
   1  -3   8    1.22    0.39
  -1   3  -8    0.78    0.43
   1  -3   9   36.03    2.44
  -1   3  -9   29.18    2.35
  -1   3  -9   28.43    2.23
  -1   3  -9   38.89    2.88
  -1   3 -10  276.46   10.53
   1  -3  10  286.92    9.70
   1  -3  10  285.31    9.77
  -1   3 -10  272.59   10.05
  -1   3 -11    4.43    0.93
  -1   3 -11    4.08    0.96
   1  -3  11    4.70    0.76
   1  -3  11    3.72    0.74
  -1   3 -12   49.89    2.86
  -1   3 -12   44.89    2.59
   1  -3  12   48.51    2.66
   1  -3  12   40.56    2.12
   1  -3  13    9.96    0.89
   1  -2 -12    3.24    0.66
  -1   2  12    5.13    0.76
  -1   2  12    4.73    0.69
  -1   2  11    3.83    0.83
   1  -2 -11    4.67    0.95
   1  -2 -10   81.84    3.68
  -1   2  10   77.56    3.73
  -1   2  10   86.15    4.39
   1  -2  -9   13.60    1.35
   1  -2  -9   12.32    1.38
  -1   2   9   13.95    1.53
   1  -2  -9   13.39    1.53
  -1   2   9   12.08    1.38
  -1   2   9   13.26    1.67
   1  -2  -8    1.08    0.49
  -1   2   8    0.86    0.46
  -1   2   8    0.55    0.46
  -1   2   8    0.61    0.35
   1  -2  -8    1.31    0.51
   1  -2  -7   28.81    2.01
  -1   2   7   34.50    2.43
  -1   2   7   29.11    2.07
  -1   2   7   30.47    1.78
  -1   2   7   35.20    2.18
  -1   2   7   31.82    2.20
  -1   2   6  363.91   11.00
  -1   2   5  334.11   10.03
  -1   2   4 1122.24   30.12
  -1   2   4 1094.15   30.10
  -1   2   4 1081.80   30.08
  -1   2   3    0.19    0.19
  -1   2   3    0.34    0.12
  -1   2   3    0.10    0.09
  -1   2   3    0.16    0.10
  -1   2   2    1.54    0.22
  -1   2   2    1.55    0.22
  -1   2   1   12.15    0.62
  -1   2   1   11.60    0.63
  -1   2   1   11.19    0.52
  -1   2   0  219.42    6.56
  -1   2   0  226.93    6.46
  -1   2   0  228.06    6.25
  -1   2  -1   29.55    1.22
  -1   2  -1   30.39    1.11
  -1   2  -2   45.53    1.57
   1  -2   2   44.43    1.37
  -1   2  -2   46.40    1.69
  -1   2  -3   52.77    1.80
   1  -2   3   50.00    1.71
  -1   2  -3   50.15    1.81
  -1   2  -4  153.12    4.63
  -1   2  -4  172.45    5.24
  -1   2  -4  151.10    4.64
   1  -2   4  163.31    4.75
  -1   2  -4  163.26    4.69
   1  -2   5   71.04    2.55
  -1   2  -5   73.62    2.99
  -1   2  -5   72.70    3.22
   1  -2   6   10.12    0.79
  -1   2  -6   10.04    1.02
  -1   2  -6    9.32    1.11
   1  -2   7   84.95    3.39
  -1   2  -7   81.91    4.01
  -1   2  -8  159.94    6.51
  -1   2  -8  169.88    6.94
  -1   2  -8  171.02    6.57
   1  -2   8  172.18    6.06
   1  -2   8  157.72    6.22
  -1   2  -8  157.46    6.49
  -1   2  -9   19.55    1.87
   1  -2   9   16.30    1.59
  -1   2  -9   18.81    1.98
  -1   2  -9   15.90    1.70
   1  -2   9   17.55    1.53
  -1   2  -9   17.16    1.74
   1  -2   9   19.16    1.70
  -1   2 -10    4.55    1.07
  -1   2 -10    3.08    0.86
  -1   2 -10    4.10    0.89
   1  -2  10    3.83    0.75
   1  -2  10    4.18    0.80
  -1   2 -11   36.75    2.69
  -1   2 -11   39.80    2.62
   1  -2  11   33.94    2.12
   1  -2  11   41.96    2.67
  -1   2 -12    6.85    0.77
   1  -2  12    8.45    1.04
  -1   2 -12    9.56    1.17
  -1   2 -13    4.95    0.55
   1  -2  13    5.81    0.60
  -1   1  13    8.15    0.78
  -1   1  13    8.21    0.74
   1  -1 -12    6.24    0.98
  -1   1  12    6.70    0.96
  -1   1  11    6.57    0.91
  -1   1  11    7.54    1.19
   1  -1 -11    6.58    0.98
  -1   1  10  350.92   11.66
  -1   1  10  374.50   12.40
   1  -1 -10  352.51   12.01
  -1   1  10  345.45   11.80
   1  -1 -10  345.35   11.06
   1  -1 -10  337.40   11.66
  -1   1   9   57.73    3.33
  -1   1   9   53.90    3.15
  -1   1   9   57.69    3.53
   1  -1  -9   55.69    3.23
  -1   1   9   60.75    3.32
   1  -1  -9   50.68    3.13
   1  -1  -9   60.13    2.93
  -1   1   8   45.01    2.83
  -1   1   8   54.92    2.94
   1  -1  -8   53.57    2.91
  -1   1   8   50.76    3.13
  -1   1   8   46.56    2.83
   1  -1  -8   48.22    2.84
  -1   1   7   10.95    1.10
  -1   1   7    7.70    0.74
  -1   1   6  419.50   12.53
  -1   1   6  411.34   11.93
   1  -1  -6  400.05   12.76
  -1   1   5  364.74   10.63
   1  -1  -5  370.46   11.25
  -1   1   4  378.04   10.88
  -1   1   3 1881.59   52.16
  -1   1   3 1955.99   52.15
  -1   1   3 1946.62   52.16
  -1   1   2 1009.73   27.21
  -1   1   2  984.75   27.21
  -1   1   2 1029.02   27.30
  -1   1   2  979.82   27.14
  -1   1   2 1012.97   27.21
  -1   1   1   85.23    2.49
  -1   1   1   85.00    2.54
  -1   1   1   82.86    2.54
  -1   1   1   82.32    2.50
  -1   1   1   85.81    2.53
  -1   1   1   86.42    2.56
  -1   1   0   82.78    2.45
  -1   1   0   78.73    2.46
  -1   1   0   85.31    2.41
  -1   1  -1    4.30    0.28
  -1   1  -1    3.90    0.33
  -1   1  -1    4.40    0.28
  -1   1  -1    4.07    0.26
  -1   1  -1    4.27    0.29
  -1   1  -1    4.11    0.26
  -1   1  -2   13.87    0.76
  -1   1  -2   14.14    0.60
  -1   1  -2   13.41    0.54
  -1   1  -2   13.37    0.58
  -1   1  -2   13.66    0.60
   1  -1   2   13.56    0.59
  -1   1  -3  335.48    9.46
  -1   1  -3  345.68    9.99
  -1   1  -3  351.41    9.49
  -1   1  -4  920.77   25.75
   1  -1   4  916.55   25.32
  -1   1  -5  520.92   15.00
   1  -1   5  496.70   14.39
  -1   1  -6 1210.61   34.20
   1  -1   6 1198.33   33.46
   1  -1   7   85.02    3.40
  -1   1  -7   92.46    4.08
  -1   1  -7   87.10    3.98
   1  -1   8   10.30    1.19
  -1   1  -8   10.94    1.37
   1  -1   8   11.58    1.27
   1  -1   8   13.31    1.27
  -1   1  -8   13.36    1.58
  -1   1  -8   11.49    1.42
   1  -1   9    0.79    0.40
  -1   1  -9    0.22    0.38
   1  -1   9    0.60    0.40
   1  -1   9    0.49    0.34
  -1   1  -9    0.48    0.50
  -1   1  -9    0.85    0.53
   1  -1  10  136.41    5.81
  -1   1 -10  135.88    6.07
  -1   1 -10  125.44    5.65
  -1   1 -10  118.01    5.72
   1  -1  11  257.22    8.72
  -1   1 -11  252.05    9.00
  -1   1 -12   36.24    2.19
   1  -1  12   33.46    1.98
   1  -1  13   34.19    1.58
  -1   0  13    0.42    0.32
   1   0 -13    0.18    0.31
  -1   0  12    4.02    0.66
  -1   0  12    4.36    0.87
   1   0 -12    2.61    0.60
  -1   0  11   14.64    1.47
  -1   0  11   15.15    1.69
   1   0 -11   13.01    1.45
  -1   0  10    1.98    0.69
  -1   0  10    2.66    0.68
   1   0 -10    1.29    0.55
  -1   0  10    2.62    0.82
  -1   0  10    1.61    0.61
   1   0 -10    1.97    0.66
  -1   0   9  133.57    5.73
  -1   0   9  137.03    5.64
   1   0  -9  135.84    5.63
  -1   0   9  130.46    5.65
   1   0  -9  144.73    5.83
  -1   0   8  237.18    8.56
   1   0  -8  263.60    8.49
  -1   0   8  228.79    8.49
   1   0  -8  225.27    8.34
  -1   0   8  257.00    8.52
   1   0  -8  251.36    8.58
  -1   0   7    1.88    0.47
  -1   0   6  172.89    5.35
  -1   0   6  185.67    6.02
  -1   0   5    2.00    0.27
  -1   0   5    1.84    0.38
  -1   0   4  163.63    4.66
  -1   0   4  172.23    4.92
  -1   0   3  439.66   12.49
  -1   0   3  470.91   12.51
  -1   0   3  452.49   12.51
  -1   0   3  484.12   12.83
  -1   0   3  448.54   12.55
  -1   0   2  176.97    5.03
  -1   0   2  179.70    5.16
  -1   0   2  179.46    5.01
  -1   0   2  174.42    5.04
  -1   0   1  111.56    3.29
  -1   0   1  115.74    3.31
  -1   0   0   37.02    1.28
  -1   0   0   40.29    1.29
  -1   0   0   39.44    1.29
   1   0   1    0.54    0.13
  -1   0  -1    0.72    0.13
   1   0   2  194.99    5.69
   1   0   2  208.11    5.70
  -1   0  -2  196.07    5.55
  -1   0  -2  195.67    5.53
  -1   0  -2  211.64    5.95
  -1   0  -2  187.88    5.54
   1   0   3  403.30   10.20
  -1   0  -3  350.71    9.73
  -1   0  -3  345.27    9.77
  -1   0  -3  418.56   10.63
  -1   0  -4 1377.33   37.69
   1   0   4 1341.28   37.19
  -1   0  -5   16.02    1.29
   1   0   5   15.76    1.01
  -1   0  -6   33.56    2.17
   1   0   6   37.52    1.88
   1   0   7  156.67    5.54
  -1   0  -7  150.65    6.11
  -1   0  -7  155.88    6.21
   1   0   8   56.48    3.10
  -1   0  -8   62.45    3.56
   1   0   8   61.45    3.16
  -1   0  -8   51.71    3.25
   1   0   8   62.15    3.48
  -1   0  -9   43.40    3.08
  -1   0  -9   38.45    2.89
  -1   0  -9   37.48    2.70
   1   0   9   45.83    2.99
   1   0   9   45.08    2.73
  -1   0 -10    4.26    0.97
   1   0  10    4.13    0.88
  -1   0 -10    3.83    0.88
   1   0  11    0.77    0.45
  -1   0 -11    0.18    0.39
   1   0  12   22.24    1.37
   1   0  12   26.11    1.67
  -1  -1  14    0.37    0.17
  -1  -1  14    0.23    0.15
  -1  -1  13   66.44    2.74
  -1  -1  13   82.73    3.42
   1   1 -12   54.23    3.00
  -1  -1  12   57.76    3.26
  -1  -1  12   57.57    2.94
   1   1 -11   62.53    3.92
  -1  -1  11   63.73    3.48
   1   1 -11   62.95    3.54
  -1  -1  11   64.54    3.74
  -1  -1  11   63.79    3.47
   1   1 -10  233.10    9.22
  -1  -1  10  226.81    8.50
   1   1 -10  227.02    8.35
   1   1 -10  239.29    8.65
  -1  -1  10  220.73    8.45
   1   1  -9  100.74    5.03
  -1  -1   9   97.90    4.56
  -1  -1   9   93.66    4.31
   1   1  -9  100.72    4.37
   1   1  -9   96.50    4.46
  -1  -1   9   93.07    4.49
   1   1  -9   95.69    4.50
  -1  -1   8    0.44    0.32
   1   1  -8    0.06    0.25
  -1  -1   8    0.08    0.28
   1   1  -8    0.30    0.26
   1   1  -8   -0.08    0.26
  -1  -1   8    0.14    0.27
   1   1  -7   54.91    2.50
  -1  -1   7   52.30    2.57
  -1  -1   6  320.12    9.78
  -1  -1   5   24.83    0.92
  -1  -1   5   24.43    0.92
  -1  -1   5   23.88    0.88
  -1  -1   4   46.59    1.60
  -1  -1   4   45.75    1.84
  -1  -1   4   47.72    1.60
  -1  -1   3   46.95    1.56
  -1  -1   3   41.77    1.63
  -1  -1   2   37.97    1.25
   1   1  -1   14.14    0.68
   1   1   0  207.44    5.95
  -1  -1   0  204.74    5.85
  -1  -1  -1 1538.92   42.22
  -1  -1  -1 1549.50   42.08
   1   1   1 1556.73   42.16
  -1  -1  -2   13.93    0.67
   1   1   2   14.43    0.80
  -1  -1  -2   14.58    0.68
  -1  -1  -3   59.31    1.91
  -1  -1  -3   56.22    1.85
   1   1   3   58.29    2.22
  -1  -1  -3   58.37    1.90
   1   1   3   59.71    2.14
   1   1   4  394.76   11.34
  -1  -1  -4  379.63   11.70
   1   1   5   14.05    1.03
  -1  -1  -5   13.99    1.22
  -1  -1  -5   15.27    1.31
   1   1   6   99.70    3.92
  -1  -1  -6  105.25    4.50
  -1  -1  -7    0.29    0.47
   1   1   7    0.18    0.29
   1   1   7    0.37    0.33
  -1  -1  -7    0.27    0.33
  -1  -1  -7    0.49    0.29
  -1  -1  -8    0.11    0.41
   1   1   8    0.61    0.46
   1   1   8    1.19    0.45
  -1  -1  -8    0.79    0.48
  -1  -1  -8    0.08    0.34
  -1  -1  -9   25.18    2.32
   1   1   9   32.02    2.41
   1   1   9   29.99    2.18
  -1  -1  -9   25.79    1.88
   1   1  10   73.83    3.74
  -1  -1 -10   74.04    3.93
  -1  -1 -10   68.08    3.51
   1   1  11    2.18    0.53
   1   1  11    1.25    0.55
   1   1  12    2.90    0.48
  -1  -2  14   10.73    0.84
  -1  -2  14   12.00    0.88
   1   2 -13   31.30    2.15
   1   2 -13   32.63    1.94
  -1  -2  13   30.39    1.79
  -1  -2  13   33.69    2.09
   1   2 -12    6.60    1.20
   1   2 -12    8.04    1.13
  -1  -2  12   10.88    1.38
  -1  -2  12    7.24    1.04
  -1  -2  12   10.46    1.21
   1   2 -11   28.15    2.52
   1   2 -11   27.42    2.20
  -1  -2  11   26.36    2.14
  -1  -2  11   24.71    2.07
   1   2 -10  139.39    6.48
   1   2 -10  143.57    5.99
  -1  -2  10  137.82    5.96
   1   2 -10  129.07    5.73
  -1  -2  10  143.19    5.97
   1   2  -9    7.24    1.24
   1   2  -9    6.55    1.05
   1   2  -9    5.91    0.97
  -1  -2   9    7.40    1.13
  -1  -2   9    5.29    0.90
  -1  -2   8  269.22    9.17
   1   2  -8  248.48    8.81
  -1  -2   8  251.35    8.80
   1   2  -8  270.83    9.58
   1   2  -8  265.31    8.88
   1   2  -8  260.64    8.46
   1   2  -7  126.19    5.12
   1   2  -7  118.18    4.23
  -1  -2   7  111.71    4.34
   1   2  -6  163.04    5.77
  -1  -2   6  147.12    4.50
  -1  -2   6  150.85    5.09
  -1  -2   6  148.17    4.54
   1   2  -6  156.97    4.89
  -1  -2   5  116.89    3.67
   1   2  -5  116.14    3.70
  -1  -2   5  116.86    3.69
   1   2  -4  323.66    9.04
  -1  -2   4  320.98    9.13
   1   2  -3  287.05    7.90
  -1  -2   3  290.95    7.97
   1   2  -2  676.44   18.98
   1   2  -1  660.75   17.68
  -1  -2   1  620.93   17.21
  -1  -2   0  604.43   16.71
   1   2   1  200.38    5.97
   1   2   1  189.82    5.71
   1   2   2   60.31    2.40
   1   2   2   62.04    2.23
  -1  -2  -2   62.81    2.20
   1   2   3   14.50    1.01
  -1  -2  -3   13.74    0.77
  -1  -2  -3   14.20    1.09
  -1  -2  -3   14.23    0.78
  -1  -2  -4  259.38    8.35
   1   2   4  243.72    8.05
  -1  -2  -4  268.85    8.41
  -1  -2  -5    8.48    1.01
   1   2   6    7.04    1.02
   1   2   6    7.40    0.85
  -1  -2  -6    7.07    0.95
  -1  -2  -6    4.57    0.85
  -1  -2  -6    6.91    1.03
   1   2   7   17.47    1.78
   1   2   7   19.40    1.53
  -1  -2  -7   15.92    1.53
  -1  -2  -8    0.92    0.56
   1   2   8    2.56    0.73
   1   2   8    1.07    0.46
  -1  -2  -8    1.60    0.55
   1   2   8    1.75    0.73
   1   2   9   14.99    1.58
   1   2   9   16.44    1.89
  -1  -2  -9   12.51    1.33
  -1  -2  -9   15.21    1.48
   1   2  10    9.22    1.08
   1   2  10    8.23    1.22
  -1  -2 -10    9.41    1.18
   1   2  11    4.98    0.75
   1   3 -13    0.06    0.36
  -1  -3  13    0.59    0.36
  -1  -3  13   -0.11    0.28
   1   3 -13    0.08    0.36
   1   3 -12   20.29    1.77
  -1  -3  12   18.88    1.71
  -1  -3  12   18.92    1.65
   1   3 -12   15.72    1.76
   1   3 -11  181.15    7.16
   1   3 -11  179.07    7.05
  -1  -3  11  180.28    7.18
  -1  -3  11  179.52    7.07
   1   3 -11  179.34    7.73
   1   3 -10  345.93   11.56
   1   3 -10  325.20   11.41
  -1  -3  10  335.38   11.67
  -1  -3  10  328.62   11.18
   1   3 -10  346.17   12.34
   1   3  -9   68.34    3.56
   1   3  -9   80.29    4.33
   1   3  -9   67.61    3.62
  -1  -3   9   74.95    3.89
  -1  -3   9   68.50    3.56
   1   3  -8   73.14    3.91
   1   3  -8   65.66    3.39
  -1  -3   8   63.66    3.32
   1   3  -7    2.54    0.68
  -1  -3   6   22.20    1.18
   1   3  -6   22.33    1.70
  -1  -3   6   23.19    1.19
   1   3  -5  129.25    4.84
   1   3  -4  428.37   12.89
   1   3  -3  329.82   10.00
   1   3  -2  199.19    6.34
   1   3  -1  127.34    4.25
  -1  -3   1  122.69    3.65
   1   3   0   32.68    1.31
  -1  -3   0   31.85    1.33
   1   3   1   18.74    1.17
  -1  -3  -1   17.09    1.04
   1   3   1   19.30    0.96
   1   3   2   26.39    1.52
  -1  -3  -2   29.46    1.55
   1   3   2   24.84    1.26
  -1  -3  -2   28.17    1.37
   1   3   3   86.00    3.46
  -1  -3  -3   86.78    3.04
  -1  -3  -3   80.37    2.97
  -1  -3  -3   88.21    3.51
  -1  -3  -4  179.36    6.33
  -1  -3  -4  173.34    6.32
   1   3   4  168.79    5.79
   1   3   4  176.42    6.16
   1   3   5   32.11    2.22
   1   3   5   29.54    2.38
  -1  -3  -5   29.71    2.11
  -1  -3  -5   31.87    2.17
  -1  -3  -5   29.81    2.06
   1   3   5   32.33    1.84
   1   3   6  762.53   23.10
   1   3   6  783.81   23.77
  -1  -3  -6  775.32   23.20
  -1  -3  -6  770.21   23.06
  -1  -3  -6  729.79   22.82
   1   3   6  770.81   22.34
   1   3   7  283.08   10.52
  -1  -3  -7  281.55   10.10
   1   3   7  279.20    9.84
   1   3   7  268.23    9.09
  -1  -3  -7  268.21    9.62
   1   3   8   14.13    1.76
  -1  -3  -8   15.25    1.54
   1   3   8   14.18    1.54
   1   3   9    5.72    1.06
   1   3   9    6.88    0.96
  -1  -3  -9    6.66    0.93
   1   3  10   94.07    4.08
   1   3  11    0.74    0.25
   1   4 -14   15.44    1.02
  -1  -4  14   15.10    0.92
  -1  -4  13    0.45    0.33
   1   4 -13    0.59    0.45
  -1  -4  13    0.31    0.36
  -1  -4  12    4.00    0.84
   1   4 -12    3.34    0.73
  -1  -4  12    3.33    0.75
   1   4 -12    4.01    0.96
   1   4 -11    0.38    0.42
  -1  -4  11    0.21    0.43
  -1  -4  11    0.08    0.35
   1   4 -11    0.51    0.54
   1   4 -10   76.10    4.04
  -1  -4  10   84.19    4.31
  -1  -4  10   79.61    3.93
   1   4 -10   80.52    4.60
   1   4  -9    0.17    0.43
   1   4  -9    0.25    0.47
   1   4  -9    0.09    0.32
  -1  -4   9    0.51    0.49
  -1  -4   9    0.96    0.53
   1   4  -8   84.57    4.34
  -1  -4   8   79.80    3.83
   1   4  -8   77.36    3.80
  -1  -4   7  105.37    3.84
   1   4  -7  116.48    4.99
  -1  -4   7  108.19    3.85
   1   4  -6  156.82    6.16
   1   4  -6  163.16    6.31
  -1  -4   6  165.31    5.43
   1   4  -5    6.77    0.91
   1   4  -5    8.74    1.05
   1   4  -4    1.98    0.19
   1   4  -4    2.41    0.56
   1   4  -3   36.09    2.00
   1   4  -2  501.70   14.90
  -1  -4   1  189.88    5.71
   1   4  -1  202.23    5.83
   1   4  -1  205.05    6.61
  -1  -4   0  496.21   14.26
   1   4   0  508.88   14.19
  -1  -4  -1    4.26    0.54
   1   4   1    5.67    0.54
   1   4   1    5.03    0.68
  -1  -4  -2   16.87    1.25
  -1  -4  -2   20.17    1.25
   1   4   2   20.12    1.44
  -1  -4  -3    6.52    0.68
   1   4   3    5.60    0.80
  -1  -4  -3    7.35    0.88
   1   4   3    5.38    0.65
  -1  -4  -3    4.55    0.57
   1   4   4  173.96    6.31
   1   4   4  161.99    6.86
   1   4   4  174.13    5.86
  -1  -4  -4  176.76    6.51
  -1  -4  -4  160.34    5.98
  -1  -4  -4  164.63    6.29
   1   4   5    3.63    0.81
   1   4   5    4.43    0.96
   1   4   5    2.89    0.59
  -1  -4  -5    3.25    0.74
  -1  -4  -5    3.29    0.64
  -1  -4  -5    2.46    0.69
   1   4   6  113.14    4.98
   1   4   6  110.45    5.48
   1   4   6  111.50    4.62
   1   4   6  107.65    4.41
  -1  -4  -6  103.60    4.87
  -1  -4  -6  107.05    5.04
  -1  -4  -6   97.35    4.18
  -1  -4  -6  107.52    4.96
   1   4   7   58.19    3.65
  -1  -4  -7   53.64    3.21
   1   4   7   51.90    3.06
   1   4   8   13.97    1.65
   1   4   8   12.21    1.28
  -1  -4  -8   12.48    1.38
   1   4   9   28.34    2.01
   1   4  10   20.43    1.25
  -1  -4 -10   13.60    0.89
  -1  -5  14    0.78    0.25
  -1  -5  14    0.79    0.26
  -1  -5  13   57.90    2.73
  -1  -5  13   59.95    2.93
  -1  -5  13   62.26    2.90
   1   5 -12    5.91    0.92
  -1  -5  12    5.19    1.00
  -1  -5  12    5.10    0.88
   1   5 -12    7.08    1.05
  -1  -5  11  113.25    5.29
   1   5 -11  115.63    5.14
   1   5 -11  121.71    5.20
  -1  -5  11  113.82    4.88
  -1  -5  10   14.52    1.54
   1   5 -10   16.11    1.93
   1   5 -10   17.58    1.95
   1   5 -10   16.19    1.64
  -1  -5  10   13.35    1.64
   1   5 -10   17.35    1.73
   1   5  -9    5.69    1.18
   1   5  -9    7.10    1.11
   1   5  -9    6.26    1.21
  -1  -5   9    6.41    1.03
   1   5  -8   11.41    1.49
   1   5  -8   10.63    1.34
   1   5  -8   11.13    1.53
  -1  -5   8   11.86    1.37
   1   5  -8   11.16    1.32
   1   5  -7  303.47   10.39
   1   5  -7  302.24    9.93
  -1  -5   7  281.76    9.04
   1   5  -7  284.50    8.95
  -1  -5   7  279.39    9.75
   1   5  -7  277.49    9.69
   1   5  -6  161.93    5.69
   1   5  -6  169.26    6.61
  -1  -5   6  165.54    5.80
   1   5  -5  411.65   13.21
   1   5  -4  138.30    5.49
   1   5  -3  263.87    7.75
   1   5  -3  282.06    9.20
   1   5  -3  289.85    8.13
   1   5  -2  106.75    4.34
   1   5  -2  104.90    3.30
   1   5  -1   91.20    3.02
   1   5   0  349.43   10.00
   1   5   0  371.88   10.99
   1   5   1  245.86    7.92
  -1  -5  -1  217.41    7.24
   1   5   2  112.15    4.47
   1   5   2   97.57    4.74
  -1  -5  -2   95.03    3.99
  -1  -5  -2  103.70    3.98
   1   5   2  106.88    3.79
   1   5   2  105.82    3.93
  -1  -5  -2   97.58    4.21
  -1  -5  -2   99.76    4.43
   1   5   3  824.56   24.54
  -1  -5  -3  770.05   23.39
   1   5   3  809.32   22.88
   1   5   3  842.08   23.74
  -1  -5  -3  786.53   23.43
  -1  -5  -3  772.45   23.83
   1   5   4   18.08    1.62
   1   5   4   17.53    1.96
  -1  -5  -4   17.32    1.63
   1   5   4   17.96    1.38
  -1  -5  -4   21.03    1.80
  -1  -5  -4   17.46    1.74
  -1  -5  -4   17.38    1.54
   1   5   5  447.48   14.76
  -1  -5  -5  416.45   13.96
   1   5   5  453.32   13.76
   1   5   5  434.46   13.25
  -1  -5  -5  410.92   14.07
   1   5   5  414.72   13.74
  -1  -5  -5  407.11   13.34
  -1  -5  -5  451.43   14.08
   1   5   6  176.57    6.80
  -1  -5  -6  185.69    7.05
   1   5   6  186.24    7.68
  -1  -5  -7  136.15    5.76
   1   5   7  139.79    6.00
  -1  -5  -8   79.37    3.62
   1   5   8   81.75    3.84
   1   5   9   58.83    2.59
  -1  -6  14   38.03    1.54
   1   6 -13   43.18    2.20
   1   6 -13   45.74    2.18
  -1  -6  13   44.14    2.27
  -1  -6  13   45.34    2.20
   1   6 -12   18.18    1.51
   1   6 -12   14.01    1.35
  -1  -6  12   16.34    1.54
  -1  -6  12   14.72    1.24
   1   6 -11   16.24    1.53
   1   6 -11   14.97    1.55
  -1  -6  11   12.32    1.32
   1   6 -10   51.23    3.53
   1   6 -10   49.77    2.92
   1   6 -10   48.97    3.02
  -1  -6  10   47.58    2.93
   1   6  -9    8.81    1.24
  -1  -6   9    8.42    1.22
   1   6  -9   10.13    1.52
  -1  -6   8   13.35    1.50
   1   6  -8   11.36    1.07
   1   6  -8   12.84    1.47
   1   6  -8   11.70    1.44
   1   6  -8   15.29    1.81
   1   6  -7    0.53    0.32
  -1  -6   7    0.33    0.27
   1   6  -7   -0.11    0.44
   1   6  -7    0.38    0.38
   1   6  -7    0.80    0.46
  -1  -6   7    0.47    0.39
  -1  -6   6    8.07    0.98
  -1  -6   6    6.80    1.08
   1   6  -6    8.13    1.22
   1   6  -6    7.62    1.12
   1   6  -6    8.59    0.97
   1   6  -5    3.98    0.86
   1   6  -5    3.94    0.78
   1   6  -5    3.97    0.75
  -1  -6   5    2.85    0.67
  -1  -6   5    4.55    0.88
   1   6  -4    6.60    1.03
   1   6  -4    6.12    1.01
  -1  -6   4    5.76    0.95
   1   6  -3   36.88    1.76
   1   6  -3   39.23    2.52
  -1  -6   2    3.44    0.74
   1   6  -2    3.66    0.78
   1   6  -2    2.88    0.48
  -1  -6   1    5.73    0.86
   1   6  -1    4.91    0.90
   1   6   0  255.05    8.09
   1   6   0  228.71    7.22
   1   6   0  248.44    8.42
  -1  -6   0  244.08    8.39
  -1  -6   0  224.93    8.17
   1   6   0  247.66    8.89
   1   6   1  155.32    5.43
   1   6   1  141.70    4.87
  -1  -6  -1  145.51    5.51
   1   6   1  145.70    5.80
   1   6   1  142.59    6.26
  -1  -6  -1  147.16    5.91
   1   6   2   -0.09    0.31
   1   6   2    0.06    0.23
  -1  -6  -2    0.45    0.30
  -1  -6  -2    0.58    0.33
  -1  -6  -2    0.19    0.27
   1   6   2    0.05    0.21
  -1  -6  -2    0.38    0.38
  -1  -6  -2    0.16    0.37
   1   6   2   -0.11    0.46
   1   6   3    4.80    0.68
   1   6   3    6.84    1.02
  -1  -6  -3    6.24    1.08
  -1  -6  -3    4.36    0.85
   1   6   3    6.03    1.17
  -1  -6  -4   67.82    3.56
   1   6   4   67.69    3.44
   1   6   4   57.48    2.87
   1   6   4   66.54    3.43
   1   6   4   62.69    3.88
  -1  -6  -4   68.09    3.79
  -1  -6  -4   64.05    3.34
  -1  -6  -5   74.87    3.82
   1   6   5   78.44    4.35
  -1  -6  -5   81.72    3.73
  -1  -6  -5   86.51    4.32
   1   6   6    4.36    0.99
  -1  -6  -6    5.90    1.06
   1   6   7   44.91    2.61
   1   6   8   16.20    1.16
  -1  -6  -8   15.59    1.13
  -1  -7  13   76.39    2.94
   1   7 -13   74.13    2.90
  -1  -7  12   59.12    2.68
   1   7 -12   67.33    2.93
   1   7 -12   61.98    2.98
  -1  -7  11   28.95    1.99
   1   7 -11   31.35    2.03
  -1  -7  11   31.45    2.22
   1   7 -11   29.69    2.11
  -1  -7  10   26.79    2.10
   1   7 -10   29.91    2.06
   1   7 -10   27.53    2.16
  -1  -7  10   27.91    2.23
   1   7  -9    2.86    0.84
   1   7  -9    1.39    0.55
   1   7  -9    1.16    0.50
  -1  -7   9    1.39    0.63
   1   7  -8   92.48    4.52
   1   7  -8   93.32    4.92
  -1  -7   8   85.81    3.84
   1   7  -8   85.18    3.75
   1   7  -8   87.54    4.37
  -1  -7   8   95.83    4.58
  -1  -7   7    0.55    0.33
   1   7  -7    0.35    0.33
   1   7  -7    0.12    0.40
   1   7  -7    0.10    0.35
  -1  -7   7    0.51    0.53
   1   7  -6   54.98    2.84
  -1  -7   6   51.53    2.91
   1   7  -6   55.58    3.44
   1   7  -6   47.73    3.09
   1   7  -6   47.49    2.97
  -1  -7   6   50.91    3.13
   1   7  -5  261.16    9.34
   1   7  -5  247.15    9.44
   1   7  -5  275.27    8.86
  -1  -7   5  251.42    8.94
   1   7  -5  250.93    9.08
  -1  -7   5  245.61    9.15
  -1  -7   5  249.10    9.36
  -1  -7   4   26.74    2.11
  -1  -7   4   29.36    2.08
  -1  -7   4   32.08    2.42
   1   7  -4   32.62    2.50
   1   7  -4   29.71    2.37
   1   7  -4   27.75    2.24
  -1  -7   3  350.52   12.07
   1   7  -3  357.50   11.50
  -1  -7   3  359.50   11.58
  -1  -7   3  346.92   11.85
   1   7  -3  345.48   12.13
   1   7  -2    9.71    1.12
   1   7  -2    8.00    0.89
   1   7  -2    8.48    1.31
  -1  -7   2    8.31    1.14
  -1  -7   2    7.42    1.21
   1   7  -1    4.06    0.78
  -1  -7   1    3.65    0.75
   1   7  -1    3.33    0.61
   1   7  -1    2.93    0.74
  -1  -7   1    2.51    0.66
   1   7  -1    3.24    0.85
   1   7   0   10.01    1.14
  -1  -7   0   10.13    1.20
   1   7   0    9.34    1.09
   1   7   0    9.56    1.22
   1   7   0    8.25    1.34
  -1  -7   0    7.74    1.14
  -1  -7   0    8.75    1.17
   1   7   1   12.50    1.63
   1   7   1   14.55    1.51
  -1  -7  -1   13.51    1.37
  -1  -7  -1   13.75    1.37
   1   7   1   13.85    1.39
  -1  -7  -1   13.24    1.33
   1   7   1   14.16    1.31
  -1  -7  -1   12.95    1.49
   1   7   2  193.80    7.25
  -1  -7  -2  186.59    6.72
   1   7   2  187.19    7.06
  -1  -7  -2  183.76    7.19
  -1  -7  -2  197.69    7.56
   1   7   2  187.38    7.83
  -1  -7  -3   86.83    4.18
   1   7   3   89.38    4.19
   1   7   3   85.95    4.15
   1   7   3   89.94    4.77
  -1  -7  -3   96.09    4.34
  -1  -7  -3   89.13    4.50
   1   7   4   19.92    1.95
  -1  -7  -4   16.15    1.71
  -1  -7  -4   18.60    1.65
  -1  -7  -4   17.99    1.61
  -1  -7  -5   14.28    1.48
   1   7   5   10.15    1.30
  -1  -7  -6    0.79    0.46
   1   7   6    0.62    0.40
  -1  -7  -7    1.31    0.36
   1   7   7    1.40    0.36
  -1  -8  13    0.30    0.16
  -1  -8  13    0.21    0.14
  -1  -8  12   20.66    1.19
   1   8 -12   23.83    1.48
  -1  -8  12   22.15    1.44
  -1  -8  11   71.18    3.20
   1   8 -11   71.51    3.36
  -1  -8  11   72.28    3.38
  -1  -8  10   71.59    3.53
   1   8 -10   70.81    3.59
  -1  -8  10   73.83    3.64
   1   8  -9   71.75    3.82
  -1  -8   9   77.63    3.91
  -1  -8   9   76.42    3.87
  -1  -8   8   11.57    1.21
   1   8  -8   10.37    1.13
   1   8  -8   10.89    1.39
  -1  -8   8    9.78    1.33
   1   8  -7  100.14    4.70
   1   8  -7  105.36    4.88
   1   8  -7   95.80    5.01
   1   8  -7   98.44    4.30
  -1  -8   7   96.05    4.41
  -1  -8   7  100.34    4.46
  -1  -8   7   91.13    4.34
   1   8  -7   91.03    4.24
  -1  -8   7  105.20    4.88
   1   8  -6  130.58    5.30
  -1  -8   6  124.68    5.40
   1   8  -6  130.63    5.80
   1   8  -6  117.63    5.85
   1   8  -6  132.93    5.64
  -1  -8   6  130.01    5.74
   1   8  -5    0.55    0.42
   1   8  -5    1.83    0.68
   1   8  -5    1.33    0.52
  -1  -8   5    2.18    0.64
  -1  -8   5    0.63    0.39
  -1  -8   5    0.97    0.47
  -1  -8   5    0.32    0.42
   1   8  -5    1.43    0.60
  -1  -8   4   47.34    3.19
   1   8  -4   48.20    3.21
  -1  -8   4   52.75    2.99
  -1  -8   4   49.55    3.06
   1   8  -4   51.59    3.08
   1   8  -3    9.61    1.22
  -1  -8   3    8.18    1.18
   1   8  -3    8.93    1.38
  -1  -8   3    7.91    1.18
  -1  -8   3    8.54    1.24
  -1  -8   3    7.57    1.19
  -1  -8   3   10.03    1.42
   1   8  -2    2.91    0.69
  -1  -8   2    3.46    0.77
   1   8  -2    3.34    0.81
  -1  -8   2    2.86    0.82
  -1  -8   2    2.19    0.67
   1   8  -2    1.82    0.71
  -1  -8   2    2.57    0.82
   1   8  -1    0.16    0.31
   1   8  -1    0.22    0.30
  -1  -8   1   -0.09    0.29
   1   8  -1    0.20    0.36
  -1  -8   1   -0.12    0.52
   1   8  -1    0.12    0.51
  -1  -8   1   -0.39    0.44
  -1  -8   0   78.38    4.00
  -1  -8   0   81.90    4.23
   1   8   0   90.28    4.73
   1   8   0   88.35    4.29
  -1  -8   0   83.66    4.06
  -1  -8   0   86.89    4.10
  -1  -8   0   81.76    4.01
   1   8   0   85.21    3.95
   1   8   0   85.82    3.96
   1   8   0   95.81    4.05
   1   8   1  195.20    6.94
  -1  -8  -1  203.04    7.23
  -1  -8  -1  203.60    7.62
   1   8   1  192.43    7.45
   1   8   1  204.29    8.16
  -1  -8  -1  206.72    8.15
  -1  -8  -2   98.37    4.46
  -1  -8  -2   87.12    4.32
   1   8   2   93.79    4.72
  -1  -8  -3   41.72    2.63
  -1  -8  -3   44.82    2.63
   1   8   3   45.96    2.92
  -1  -8  -3   43.67    2.79
  -1  -8  -4    5.71    0.81
  -1  -8  -4    5.09    0.83
   1   8   4    7.19    1.03
  -1  -8  -4    4.62    0.81
  -1  -8  -5    2.32    0.54
  -1  -8  -5    1.69    0.47
   1   8   5    1.97    0.53
   1   8   6    7.85    0.66
  -1  -8  -6    7.56    0.63
   1   9 -12   10.79    0.79
   1   9 -11   14.73    1.13
  -1  -9  11   15.42    1.09
   1   9 -11   15.60    1.21
  -1  -9  10    7.84    0.95
  -1  -9  10    7.26    0.90
  -1  -9   9   14.09    1.40
  -1  -9   9   13.82    1.31
  -1  -9   8    3.26    0.81
   1   9  -8    3.84    0.80
   1   9  -8    3.91    0.83
   1   9  -7   62.77    3.31
  -1  -9   7   76.42    3.61
  -1  -9   7   70.87    3.76
   1   9  -7   70.83    3.63
   1   9  -7   73.33    3.80
   1   9  -6  456.25   14.16
  -1  -9   6  436.97   14.23
  -1  -9   6  439.79   14.52
   1   9  -6  447.18   14.34
   1   9  -6  441.33   14.58
   1   9  -5   45.98    2.74
  -1  -9   5   44.33    2.83
  -1  -9   5   45.70    2.95
  -1  -9   5   43.77    2.55
   1   9  -5   43.60    2.76
   1   9  -5   48.04    3.07
   1   9  -4   64.93    3.43
  -1  -9   4   66.11    3.79
   1   9  -4   63.68    3.45
  -1  -9   4   68.21    3.47
  -1  -9   4   62.42    3.42
   1   9  -4   68.77    3.85
   1   9  -3    0.69    0.47
  -1  -9   3    0.51    0.45
  -1  -9   3    0.44    0.48
   1   9  -3    1.03    0.49
   1   9  -3    0.11    0.42
  -1  -9   3    0.48    0.45
  -1  -9   3    0.46    0.46
  -1  -9   2    1.36    0.53
  -1  -9   2    1.01    0.69
   1   9  -2    1.64    0.71
  -1  -9   2    1.11    0.55
   1   9  -2    1.41    0.51
  -1  -9   2    1.02    0.60
  -1  -9   2    1.32    0.65
  -1  -9   1    0.08    0.32
   1   9  -1    0.46    0.57
  -1  -9   1    0.11    0.55
  -1  -9   1    0.42    0.54
  -1  -9   1    0.94    0.58
   1   9  -1    0.38    0.33
   1   9   0   13.88    1.31
  -1  -9   0   15.89    1.43
   1   9   0   12.04    1.20
   1   9   0   12.76    1.57
  -1  -9   0   13.18    1.47
  -1  -9   0   14.30    1.63
  -1  -9  -1    0.09    0.46
   1   9   1    0.77    0.52
  -1  -9  -1    0.48    0.48
  -1  -9  -1    0.13    0.28
   1   9   2    1.39    0.55
  -1  -9  -2    1.09    0.54
  -1  -9  -2    1.25    0.56
  -1  -9  -2    0.83    0.36
  -1  -9  -2    0.91    0.49
  -1  -9  -3    5.65    0.77
   1   9   3    6.51    0.87
  -1  -9  -3    6.36    0.90
  -1  -9  -3    5.11    0.68
  -1  -9  -3    5.44    0.74
   1   9   4    0.17    0.24
  -1  -9  -4    0.03    0.16
   1  10 -11   11.44    0.74
   1  10 -10    2.45    0.49
  -1 -10  10    2.52    0.44
   1  10 -10    2.67    0.48
  -1 -10   9   44.18    2.27
   1  10  -9   45.95    2.31
  -1 -10   8    0.53    0.39
   1  10  -8    0.68    0.36
   1  10  -8    0.88    0.42
  -1 -10   7   67.37    3.27
   1  10  -7   71.52    3.27
  -1 -10   7   75.50    3.39
   1  10  -7   67.46    3.23
  -1 -10   7   79.01    3.59
   1  10  -7   77.57    3.44
   1  10  -7   75.84    3.59
   1  10  -6   77.73    3.55
  -1 -10   6   76.16    3.60
  -1 -10   6   76.19    3.70
   1  10  -6   75.96    3.73
   1  10  -6   73.70    3.47
  -1 -10   5    2.72    0.67
   1  10  -5    2.93    0.64
  -1 -10   5    2.93    0.53
   1  10  -5    3.90    0.81
   1  10  -4   11.65    1.26
  -1 -10   4   11.14    1.26
  -1 -10   4   10.46    1.12
   1  10  -4    8.99    1.07
   1  10  -4   10.10    1.27
   1  10  -3    5.89    1.00
  -1 -10   3    4.91    0.84
  -1 -10   3    5.05    0.83
   1  10  -3    5.92    0.89
  -1 -10   3    5.88    0.96
  -1 -10   3    5.20    0.99
  -1 -10   3    6.09    0.94
   1  10  -2    0.88    0.41
  -1 -10   2    0.45    0.40
  -1 -10   2    0.15    0.38
   1  10  -2    0.99    0.44
  -1 -10   2    1.23    0.61
  -1 -10   2    0.54    0.38
  -1 -10   2    0.94    0.42
   1  10  -1    3.73    0.61
  -1 -10   1    3.22    0.70
  -1 -10   1    3.82    0.73
   1  10  -1    3.20    0.59
  -1 -10   1    2.79    0.58
  -1 -10   1    4.92    0.92
  -1 -10   1    3.32    0.70
  -1 -10   1    2.97    0.60
  -1 -10   0   19.81    1.54
  -1 -10   0   21.19    1.63
   1  10   0   20.24    1.63
  -1 -10   0   16.56    1.34
  -1 -10  -1   30.95    1.91
  -1 -10  -1   36.22    1.94
   1  10   1   30.53    1.84
   1  10   1   35.11    2.01
  -1 -10  -1   32.20    1.92
  -1 -10  -2   11.03    0.93
  -1 -10  -2   11.98    0.93
  -1 -10  -2   12.31    0.93
   1  10   2   13.78    1.01
   1  10   2   11.67    0.91
  -1 -11   9    3.30    0.38
   1  11  -9    2.58    0.38
   1  11  -8   93.36    3.29
  -1 -11   8  103.39    3.43
  -1 -11   7   54.16    2.47
   1  11  -7   55.96    2.50
  -1 -11   6   41.56    2.13
   1  11  -6   38.02    2.05
   1  11  -6   40.81    2.09
  -1 -11   6   39.09    2.08
  -1 -11   6   45.94    2.23
   1  11  -6   45.45    2.24
   1  11  -5    6.77    0.82
  -1 -11   4   43.06    2.22
   1  11  -4   41.55    2.16
   1  11  -4   43.66    2.18
  -1 -11   4   47.31    2.29
  -1 -11   4   46.62    2.29
   1  11  -4   46.10    2.31
  -1 -11   3   52.22    2.26
   1  11  -3   46.57    2.31
  -1 -11   3   53.21    2.46
   1  11  -3   49.68    2.34
  -1 -11   3   53.67    2.45
  -1 -11   2  119.19    4.16
  -1 -11   2  115.30    4.18
  -1 -11   1   66.16    2.57
   1  11  -1   61.92    2.58
   1  11   0    1.26    0.25
  -1 -11   0    1.18    0.26
   2 -12  -1    7.85    0.62
   2 -12   0   22.16    1.27
   2 -12   0   26.20    1.48
   2 -12   1  180.41    5.99
   2 -12   1  209.40    6.52
  -2  12  -2    0.61    0.28
   2 -12   2    0.85    0.37
  -2  12  -2    0.91    0.33
   2 -12   2    0.80    0.35
   2 -12   3    5.26    0.73
  -2  12  -3    3.62    0.60
  -2  12  -3    5.23    0.72
  -2  12  -4   18.01    1.33
   2 -12   4   19.43    1.33
  -2  12  -4   17.80    1.29
  -2  12  -5    1.66    0.42
  -2  12  -5    2.35    0.49
  -2  12  -5    2.25    0.42
  -2  12  -5    2.69    0.48
   2 -12   5    2.20    0.45
   2 -12   5    2.84    0.53
   2 -12   6   40.95    1.85
  -2  12  -6   41.04    1.86
  -2  12  -6   36.93    1.91
  -2  12  -7    7.27    0.72
   2 -12   7    5.83    0.49
  -2  12  -8    7.60    0.67
   2 -11  -3   40.25    2.00
   2 -11  -3   36.27    1.74
   2 -11  -3   39.31    1.87
   2 -11  -2   40.48    2.19
   2 -11  -2   43.63    2.17
   2 -11  -2   39.51    2.03
   2 -11  -2   44.04    2.33
  -2  11   2   45.34    2.29
   2 -11  -1    8.54    0.93
   2 -11  -1   10.81    1.11
  -2  11   1    9.81    0.96
   2 -11  -1   10.71    1.18
  -2  11   1   10.15    1.15
  -2  11   0   -0.06    0.24
   2 -11   0   -0.11    0.29
   2 -11   0    0.13    0.36
   2 -11   0    0.31    0.42
  -2  11   0    0.36    0.32
  -2  11   0   -0.06    0.24
  -2  11  -1   34.83    2.24
  -2  11  -1   36.98    2.25
   2 -11   1   36.72    2.16
  -2  11  -1   36.06    2.15
   2 -11   1   35.36    2.28
  -2  11  -1   32.84    2.14
  -2  11  -2    0.40    0.40
   2 -11   2    0.42    0.30
   2 -11   2    0.75    0.43
   2 -11   2    0.33    0.41
  -2  11  -2    0.34    0.31
  -2  11  -2    0.38    0.42
  -2  11  -2    0.32    0.31
  -2  11  -3   30.88    2.02
  -2  11  -3   32.25    2.20
   2 -11   3   31.96    2.16
  -2  11  -3   31.71    2.21
  -2  11  -3   31.35    2.12
  -2  11  -4   25.89    1.93
   2 -11   4   27.03    1.93
  -2  11  -5   59.68    3.09
  -2  11  -5   62.98    3.15
  -2  11  -5   58.49    3.05
  -2  11  -5   53.76    2.89
  -2  11  -5   61.07    3.09
   2 -11   5   59.27    3.00
  -2  11  -5   58.96    3.07
  -2  11  -6   52.38    2.79
  -2  11  -6   51.65    2.75
  -2  11  -6   47.71    2.58
  -2  11  -6   48.16    2.60
  -2  11  -6   47.09    2.38
   2 -11   6   53.06    2.63
  -2  11  -6   44.93    2.53
  -2  11  -7   12.92    1.28
   2 -11   7   13.53    1.13
  -2  11  -7   13.68    1.19
  -2  11  -8    0.24    0.35
  -2  11  -8    0.28    0.26
   2 -11   8    0.04    0.18
  -2  11  -9   11.21    0.96
   2 -11   9    9.64    0.90
  -2  11 -10    3.49    0.41
   2 -11  10    3.44    0.43
   2 -10  -5    2.17    0.48
   2 -10  -5    2.15    0.39
   2 -10  -4    4.75    0.61
  -2  10   4    6.86    0.89
   2 -10  -4    6.91    0.87
   2 -10  -3   11.74    1.20
  -2  10   3   11.03    1.27
   2 -10  -3   11.58    1.27
   2 -10  -2  186.89    6.85
  -2  10   2  186.56    7.26
   2 -10  -1    4.89    0.91
   2 -10  -1    4.75    0.94
  -2  10   1    5.08    1.03
  -2  10   1    5.31    0.82
  -2  10   1    4.95    0.80
  -2  10   0  113.09    4.84
   2 -10   0  111.96    4.82
  -2  10   0  113.76    4.88
  -2  10   0  117.07    5.37
  -2  10   0  106.99    4.88
   2 -10   0  113.98    5.22
  -2  10  -1    0.83    0.48
  -2  10  -1    0.55    0.39
  -2  10  -1    0.09    0.33
   2 -10   1    0.79    0.43
   2 -10   1    0.46    0.35
  -2  10  -1    0.37    0.36
   2 -10   1    0.30    0.40
  -2  10  -1    0.22    0.50
  -2  10  -2    0.09    0.34
   2 -10   2    0.07    0.32
  -2  10  -2    0.10    0.37
  -2  10  -2    0.29    0.41
  -2  10  -2    0.10    0.33
  -2  10  -2    0.10    0.27
   2 -10   2    0.28    0.43
  -2  10  -3   21.43    1.96
   2 -10   3   24.52    2.01
   2 -10   3   22.92    1.90
  -2  10  -3   20.69    1.89
  -2  10  -3   20.47    1.84
  -2  10  -3   19.60    1.92
  -2  10  -3   21.92    1.95
  -2  10  -3   23.13    2.13
  -2  10  -3   22.03    1.99
  -2  10  -3   20.04    1.77
  -2  10  -4  108.19    5.02
   2 -10   4  108.39    4.96
  -2  10  -4  113.26    5.08
  -2  10  -4  121.37    5.12
  -2  10  -4  112.18    5.15
  -2  10  -4  122.40    5.28
  -2  10  -5   47.01    2.88
   2 -10   5   43.53    2.71
  -2  10  -5   40.02    2.77
  -2  10  -5   42.01    2.70
  -2  10  -5   46.44    2.82
  -2  10  -6   -0.07    0.29
  -2  10  -6    0.16    0.36
  -2  10  -6    0.19    0.36
   2 -10   6    0.33    0.37
  -2  10  -6    1.15    0.55
  -2  10  -6    0.08    0.31
  -2  10  -6   -0.35    0.40
  -2  10  -6    0.08    0.31
  -2  10  -7   13.36    1.44
  -2  10  -7   11.25    1.18
  -2  10  -7   14.25    1.41
  -2  10  -7   11.97    1.24
   2 -10   7   12.30    1.26
  -2  10  -8    1.54    0.49
  -2  10  -8    1.99    0.55
   2 -10   8    1.68    0.46
  -2  10  -8    1.76    0.61
  -2  10  -9   26.48    1.78
  -2  10  -9   24.87    1.66
  -2  10 -10    1.13    0.37
   2 -10  10    0.96    0.42
   2 -10  11   36.37    1.72
  -2  10 -11   42.47    1.83
   2  -9  -7   16.51    0.96
   2  -9  -7   19.77    1.12
  -2   9   6   43.30    2.25
   2  -9  -6   41.64    2.25
   2  -9  -6   44.92    2.20
  -2   9   5   42.81    2.55
   2  -9  -5   39.96    2.45
   2  -9  -5   37.59    2.18
   2  -9  -5   41.62    2.33
  -2   9   4   60.44    3.42
   2  -9  -4   58.68    3.30
   2  -9  -4   59.87    3.08
   2  -9  -4   54.73    2.98
   2  -9  -3   57.36    3.07
   2  -9  -3   55.52    3.08
  -2   9   3   56.81    3.45
  -2   9   2  122.01    5.27
  -2   9   2  124.43    5.69
  -2   9   2  106.57    4.72
  -2   9   2  115.68    5.23
  -2   9   2  115.38    4.74
   2  -9  -2  117.30    4.88
   2  -9  -2  128.71    5.19
  -2   9   1  133.71    5.54
  -2   9   1  140.26    5.58
   2  -9  -1  143.13    5.70
  -2   9   1  129.68    5.60
  -2   9   1  143.90    5.65
  -2   9   1  126.79    5.62
  -2   9   1  132.16    5.70
  -2   9   1  132.80    6.09
  -2   9   1  138.81    5.82
  -2   9   0    9.98    1.27
  -2   9   0   10.33    1.30
  -2   9   0   10.22    1.37
   2  -9   0   10.59    1.27
  -2   9   0    9.80    1.30
  -2   9   0   10.42    1.30
  -2   9   0   10.03    1.30
  -2   9   0   10.73    1.50
  -2   9   0   10.40    1.27
  -2   9  -1   28.77    2.24
  -2   9  -1   25.17    1.90
  -2   9  -1   30.22    2.25
  -2   9  -1   29.64    2.28
  -2   9  -1   25.82    2.25
   2  -9   1   28.05    2.01
  -2   9  -1   26.88    2.25
  -2   9  -1   23.60    1.89
   2  -9   1   29.93    2.34
  -2   9  -1   27.96    2.39
  -2   9  -1   30.00    2.25
  -2   9  -2   50.95    3.11
   2  -9   2   47.81    2.67
  -2   9  -2   45.16    2.97
  -2   9  -2   52.62    3.08
  -2   9  -2   57.32    3.48
  -2   9  -2   49.52    3.15
   2  -9   2   49.76    3.08
  -2   9  -2   49.85    3.09
  -2   9  -2   51.43    2.96
  -2   9  -2   51.86    3.17
  -2   9  -3  131.92    5.39
  -2   9  -3  153.01    6.27
  -2   9  -3  139.59    5.98
  -2   9  -3  148.10    5.95
  -2   9  -3  139.42    5.96
   2  -9   3  136.60    5.82
  -2   9  -3  142.33    6.20
  -2   9  -4   30.26    2.33
   2  -9   4   27.31    2.15
   2  -9   4   28.22    2.14
  -2   9  -4   28.53    2.23
  -2   9  -4   26.52    2.28
  -2   9  -4   25.04    1.92
  -2   9  -4   29.13    2.34
  -2   9  -4   31.73    2.37
  -2   9  -4   26.12    2.19
  -2   9  -4   31.25    2.33
  -2   9  -5  211.04    7.56
  -2   9  -5  203.71    7.66
  -2   9  -5  180.21    7.01
  -2   9  -5  185.04    7.84
  -2   9  -5  189.73    7.54
  -2   9  -5  189.75    7.33
  -2   9  -5  192.65    7.45
  -2   9  -5  193.31    7.40
   2  -9   5  187.08    7.28
  -2   9  -6    1.85    0.66
  -2   9  -6    0.54    0.37
  -2   9  -6    0.86    0.47
  -2   9  -6    0.65    0.41
  -2   9  -6    0.77    0.43
   2  -9   6    0.80    0.47
  -2   9  -6    1.47    0.52
  -2   9  -6    1.10    0.51
  -2   9  -6    2.64    0.78
  -2   9  -6    1.35    0.61
  -2   9  -6    0.94    0.45
  -2   9  -7   54.81    2.94
  -2   9  -7   58.71    3.40
   2  -9   7   55.88    3.07
  -2   9  -7   59.88    3.31
  -2   9  -7   54.75    2.93
  -2   9  -7   59.95    3.22
   2  -9   8   56.64    2.96
  -2   9  -8   60.62    3.26
  -2   9  -8   67.44    3.55
  -2   9  -8   59.99    3.24
  -2   9  -9   36.45    2.33
  -2   9  -9   39.93    2.43
  -2   9 -10  107.83    4.49
  -2   9 -10  106.07    4.30
   2  -9  11   28.39    1.63
  -2   9 -11   26.66    1.54
   2  -9  12    7.99    0.60
  -2   9 -12    7.75    0.64
   2  -8  -8    1.23    0.36
  -2   8   8    0.90    0.24
  -2   8   7    0.53    0.40
   2  -8  -7    0.98    0.41
   2  -8  -7    1.31    0.46
  -2   8   7    0.78    0.33
   2  -8  -6   47.86    2.83
  -2   8   6   47.25    2.89
   2  -8  -6   47.13    2.71
   2  -8  -6   46.43    2.47
  -2   8   5    1.07    0.62
   2  -8  -5    1.63    0.62
   2  -8  -5    0.76    0.45
  -2   8   4    0.23    0.45
   2  -8  -4    1.41    0.58
   2  -8  -4    0.53    0.47
  -2   8   3   94.93    4.97
   2  -8  -3  103.64    4.56
  -2   8   3   99.45    4.76
  -2   8   2  134.53    5.67
  -2   8   2  129.02    5.23
  -2   8   2  142.56    5.75
  -2   8   2  124.48    5.90
   2  -8  -2  131.90    5.30
  -2   8   2  136.45    5.33
  -2   8   2  120.30    5.34
  -2   8   2  133.88    5.24
  -2   8   2  123.48    5.26
  -2   8   1   29.83    2.25
  -2   8   1   30.90    2.24
  -2   8   1   24.94    2.24
  -2   8   1   29.96    2.11
  -2   8   1   27.75    2.02
  -2   8   1   28.96    2.16
  -2   8   1   26.74    2.08
  -2   8   1   30.37    2.15
  -2   8   0    2.21    0.65
  -2   8   0    2.52    0.72
  -2   8   0    2.91    0.76
  -2   8   0    1.98    0.55
  -2   8   0    3.83    0.77
  -2   8   0    4.09    0.78
  -2   8   0    2.48    0.66
  -2   8  -1   89.39    4.08
  -2   8  -1   78.59    3.68
  -2   8  -1   81.35    3.93
  -2   8  -1   80.24    4.21
  -2   8  -1   80.72    4.08
  -2   8  -1   77.00    3.73
  -2   8  -1   83.57    4.08
   2  -8   1   80.08    3.64
  -2   8  -2   44.17    2.67
  -2   8  -2   39.10    2.73
  -2   8  -2   38.51    2.53
  -2   8  -2   38.96    2.47
  -2   8  -2   41.17    2.61
   2  -8   2   39.65    2.22
  -2   8  -2   34.71    2.13
  -2   8  -2   37.93    2.62
   2  -8   2   34.58    2.43
  -2   8  -3    0.63    0.40
  -2   8  -3    0.34    0.28
   2  -8   3    1.67    0.57
  -2   8  -3    0.09    0.33
  -2   8  -3    1.06    0.52
  -2   8  -4   14.77    1.57
   2  -8   4   16.16    1.56
  -2   8  -4   14.60    1.66
  -2   8  -4   18.10    1.71
  -2   8  -4   12.38    1.30
  -2   8  -4   16.33    1.61
  -2   8  -4   17.00    1.66
  -2   8  -4   17.34    1.62
  -2   8  -4   16.01    1.58
  -2   8  -5  443.69   13.95
  -2   8  -5  438.24   14.20
  -2   8  -5  416.78   14.00
  -2   8  -5  421.73   14.48
  -2   8  -5  434.37   14.18
  -2   8  -5  408.68   13.65
  -2   8  -5  442.25   14.02
   2  -8   5  433.48   13.86
  -2   8  -5  438.14   13.89
  -2   8  -5  454.62   14.01
  -2   8  -6   29.39    2.05
   2  -8   6   26.33    2.02
  -2   8  -6   22.72    1.92
  -2   8  -6   28.84    2.26
  -2   8  -6   26.69    2.35
  -2   8  -6   26.81    2.04
  -2   8  -6   26.75    2.02
  -2   8  -6   27.27    1.99
  -2   8  -6   23.69    1.92
  -2   8  -6   29.56    2.04
  -2   8  -6   25.55    2.10
  -2   8  -7   52.19    3.21
  -2   8  -7   49.79    3.39
  -2   8  -7   52.47    3.07
   2  -8   7   57.15    3.02
  -2   8  -7   49.45    2.69
  -2   8  -7   51.74    3.13
  -2   8  -7   48.83    2.66
  -2   8  -8    7.24    1.14
  -2   8  -8    8.10    1.18
  -2   8  -8    9.06    1.39
   2  -8   8    8.32    1.04
  -2   8  -8    9.46    1.29
  -2   8  -9    9.05    1.22
  -2   8  -9    8.44    1.15
  -2   8 -10    0.82    0.45
   2  -8  10    0.60    0.44
  -2   8 -10    1.20    0.48
   2  -8  11   13.22    1.25
  -2   8 -11   13.39    1.24
  -2   8 -12   50.76    2.27
   2  -8  12   50.36    2.17
  -2   7   9  289.50    8.41
  -2   7   9  252.81    8.32
  -2   7   8  118.60    4.89
   2  -7  -8  123.92    4.83
  -2   7   7   18.82    1.80
   2  -7  -7   18.11    1.41
   2  -7  -7   19.18    1.69
  -2   7   7   18.06    1.74
  -2   7   6    2.27    0.82
   2  -7  -6    2.14    0.62
   2  -7  -6    1.96    0.64
  -2   7   6    2.44    0.79
   2  -7  -5   19.10    1.72
  -2   7   5   19.60    2.00
  -2   7   5   17.78    1.93
  -2   7   5   17.07    1.70
  -2   7   5   12.88    1.53
   2  -7  -4    0.59    0.45
  -2   7   4    0.48    0.56
  -2   7   4    0.94    0.59
  -2   7   4    0.65    0.44
  -2   7   4    0.96    0.52
  -2   7   3    2.49    0.58
  -2   7   3    0.99    0.52
  -2   7   3    3.02    0.58
  -2   7   3    2.10    0.55
  -2   7   3    2.13    0.51
   2  -7  -3    1.84    0.57
  -2   7   3    2.39    0.80
  -2   7   3    3.09    0.59
  -2   7   3    2.86    0.67
  -2   7   2   12.67    1.28
  -2   7   2   12.81    1.52
  -2   7   2   11.82    1.30
  -2   7   2   11.72    1.31
   2  -7  -2   10.58    1.14
  -2   7   2   12.33    1.35
  -2   7   2   11.06    1.15
  -2   7   2   12.21    1.21
  -2   7   2   11.26    1.20
  -2   7   2   12.28    1.21
  -2   7   1  152.22    6.01
  -2   7   1  162.13    5.89
  -2   7   1  148.25    6.25
  -2   7   1  159.82    5.92
  -2   7   1  161.82    6.07
  -2   7   1  164.07    6.01
  -2   7   1  160.63    6.03
  -2   7   1  144.64    5.49
  -2   7   0  257.30    8.40
  -2   7   0  253.58    8.42
  -2   7   0  236.05    8.33
  -2   7   0  219.98    8.49
  -2   7   0  241.62    8.23
  -2   7   0  247.21    8.53
  -2   7  -1  314.43    9.99
  -2   7  -1  280.01    9.48
  -2   7  -1  323.69   10.01
  -2   7  -1  281.67    9.72
  -2   7  -2    0.26    0.39
  -2   7  -2    0.22    0.21
  -2   7  -2    0.32    0.40
  -2   7  -3  269.23    9.10
  -2   7  -3  266.05    9.04
  -2   7  -3  275.03    9.20
  -2   7  -3  248.04    9.20
  -2   7  -4   92.99    4.37
  -2   7  -4   94.36    4.61
  -2   7  -4  109.25    4.55
  -2   7  -4  106.12    4.44
  -2   7  -4  107.40    4.61
  -2   7  -4  110.44    4.49
   2  -7   4   93.73    4.24
  -2   7  -5   94.30    4.07
  -2   7  -5   96.06    4.41
  -2   7  -5   90.75    4.13
  -2   7  -5   87.89    4.21
  -2   7  -5   89.93    4.49
  -2   7  -5   97.58    4.09
   2  -7   5   89.03    4.01
  -2   7  -5   84.88    3.98
  -2   7  -5   94.31    4.06
  -2   7  -5   93.09    4.08
  -2   7  -6  136.34    5.19
  -2   7  -6  133.84    5.26
  -2   7  -6  143.08    5.77
  -2   7  -6  134.33    5.99
  -2   7  -6  134.62    5.17
   2  -7   6  126.82    5.22
  -2   7  -6  129.09    5.42
  -2   7  -6  134.18    5.21
  -2   7  -6  133.40    5.15
  -2   7  -6  135.24    5.64
  -2   7  -7   72.54    3.83
  -2   7  -7   71.11    3.23
  -2   7  -7   73.04    3.24
  -2   7  -7   71.91    3.73
  -2   7  -7   72.68    3.89
  -2   7  -7   75.26    4.19
  -2   7  -8    2.32    0.72
  -2   7  -8    1.17    0.53
  -2   7  -8    1.38    0.52
  -2   7  -8    2.67    0.79
  -2   7  -9    0.23    0.38
  -2   7  -9    0.81    0.45
  -2   7  -9    0.59    0.56
  -2   7  -9    0.65    0.43
  -2   7 -10   57.44    3.21
   2  -7  10   62.01    3.31
   2  -7  11    3.03    0.66
   2  -7  11    1.35    0.42
   2  -7  12   11.52    0.95
  -2   7 -12   10.49    0.97
  -2   7 -13    0.28    0.16
   2  -6 -10   13.15    0.99
  -2   6  10   11.76    0.94
  -2   6   9    1.82    0.53
  -2   6   9    1.56    0.55
  -2   6   8    0.10    0.44
  -2   6   8    0.49    0.46
   2  -6  -7   74.02    3.77
  -2   6   7   70.54    4.05
  -2   6   7   71.57    4.10
  -2   6   6   56.14    3.41
  -2   6   6   55.46    3.17
  -2   6   6   47.04    2.86
   2  -6  -6   53.51    3.11
  -2   6   6   58.12    3.62
  -2   6   6   59.77    3.68
  -2   6   5  189.90    7.09
  -2   6   5  200.26    7.47
  -2   6   5  188.30    7.61
  -2   6   5  200.33    8.07
   2  -6  -5  218.44    7.54
  -2   6   5  195.25    8.02
  -2   6   4  174.22    6.68
  -2   6   4  165.52    6.19
  -2   6   4  171.39    6.76
  -2   6   4  169.18    7.08
  -2   6   4  177.59    7.19
   2  -6  -4  188.35    6.58
  -2   6   3   18.63    1.43
  -2   6   3   17.49    1.33
  -2   6   3   19.87    1.86
  -2   6   3   18.56    1.78
  -2   6   3   20.09    1.48
  -2   6   3   18.92    1.61
  -2   6   3   19.50    1.60
  -2   6   3   17.21    1.30
  -2   6   3   17.96    1.37
  -2   6   3   21.55    1.46
  -2   6   2  682.66   19.78
  -2   6   2  695.92   19.73
  -2   6   2  642.00   19.23
  -2   6   2  672.16   19.86
  -2   6   2  668.03   20.04
  -2   6   2  685.10   19.90
  -2   6   2  669.84   19.82
  -2   6   2  707.49   19.80
  -2   6   1    0.54    0.18
  -2   6   1    0.80    0.29
  -2   6   1    0.56    0.32
  -2   6   1    0.62    0.33
  -2   6   1    0.61    0.34
  -2   6   1    0.51    0.32
  -2   6   1    0.22    0.25
  -2   6   0   31.42    1.70
  -2   6   0   35.55    1.97
  -2   6   0   37.62    2.07
  -2   6   0   39.00    2.17
  -2   6   0   38.80    2.14
  -2   6   0   37.91    2.09
  -2   6  -1  264.07    8.57
  -2   6  -1  277.04    8.90
  -2   6  -1  283.20    8.96
  -2   6  -2   75.13    3.41
  -2   6  -2   75.77    3.00
  -2   6  -2   74.45    3.45
  -2   6  -3   88.69    3.96
  -2   6  -3   90.57    3.83
  -2   6  -3   94.88    3.81
  -2   6  -3   83.97    3.67
  -2   6  -4  464.75   14.91
  -2   6  -4  469.60   14.44
  -2   6  -4  489.66   14.47
  -2   6  -4  486.18   14.53
  -2   6  -5   64.70    3.01
  -2   6  -5   65.84    3.44
  -2   6  -5   59.89    2.87
  -2   6  -5   64.56    2.95
  -2   6  -5   66.22    2.96
  -2   6  -5   63.04    2.93
  -2   6  -6    2.44    0.68
  -2   6  -6    2.11    0.61
  -2   6  -6    2.93    0.53
  -2   6  -6    2.13    0.47
  -2   6  -6    2.52    0.49
  -2   6  -6    2.31    0.49
  -2   6  -6    2.67    0.64
  -2   6  -6    1.86    0.46
  -2   6  -6    2.08    0.59
  -2   6  -7   13.39    1.35
  -2   6  -7   11.71    1.49
  -2   6  -7   10.46    1.28
  -2   6  -7   12.58    1.44
  -2   6  -8    4.03    0.82
  -2   6  -8    2.06    0.68
  -2   6  -8    2.56    0.80
  -2   6  -8    2.06    0.59
  -2   6  -8    1.66    0.62
  -2   6  -9    4.23    0.85
  -2   6  -9    3.07    0.69
  -2   6  -9    3.49    0.84
  -2   6  -9    2.69    0.78
  -2   6 -10  122.32    5.24
   2  -6  10  125.77    5.34
  -2   6 -11   10.11    1.16
   2  -6  11   11.16    1.20
   2  -6  11   11.58    1.04
   2  -6  12    9.09    0.84
  -2   6 -12    7.06    0.82
  -2   6 -12    7.75    0.83
  -2   6 -13    0.36    0.22
   2  -6  13    0.28    0.17
  -2   5  11    0.81    0.27
  -2   5  10    7.98    1.01
   2  -5 -10    6.38    0.83
  -2   5  10    6.46    0.92
  -2   5   9   25.45    2.13
   2  -5  -9   24.04    1.87
  -2   5   9   24.81    2.10
  -2   5   8   20.96    2.08
  -2   5   8   23.95    2.22
   2  -5  -8   18.42    1.71
  -2   5   7   40.35    2.54
  -2   5   7   41.11    2.91
  -2   5   7   39.03    2.57
  -2   5   7   40.29    2.64
  -2   5   7   39.92    2.99
  -2   5   7   40.15    3.03
   2  -5  -6  137.73    5.91
  -2   5   6  130.50    6.08
  -2   5   6  135.23    5.49
  -2   5   6  147.53    6.15
  -2   5   6  136.09    5.49
  -2   5   6  137.36    6.17
  -2   5   6  121.51    5.52
  -2   5   5  220.89    8.40
  -2   5   5  229.73    7.83
  -2   5   5  224.36    7.66
  -2   5   5  203.38    8.02
  -2   5   5  221.57    8.44
  -2   5   5  209.52    7.90
  -2   5   4   17.74    1.24
  -2   5   4   17.93    1.23
  -2   5   4   19.53    1.66
  -2   5   4   19.14    1.42
  -2   5   4   19.19    1.53
  -2   5   4   18.30    1.20
  -2   5   3    0.75    0.28
  -2   5   3    0.86    0.32
  -2   5   3    1.00    0.41
  -2   5   3    0.81    0.34
  -2   5   3    0.63    0.27
  -2   5   3    1.10    0.34
  -2   5   3    0.58    0.25
  -2   5   3    0.80    0.30
  -2   5   2   80.29    3.22
  -2   5   2   84.26    3.44
  -2   5   2   81.52    3.07
  -2   5   2   78.81    3.39
  -2   5   2   82.13    3.35
  -2   5   2   85.48    3.31
  -2   5   2   86.84    3.29
  -2   5   1  237.34    7.10
  -2   5   1  247.91    7.76
  -2   5   1  230.93    7.53
  -2   5   1  243.52    7.71
  -2   5   1  244.42    7.76
  -2   5   1  226.92    7.60
  -2   5   1  257.62    7.75
  -2   5   0    7.72    0.76
  -2   5   0    7.91    0.79
  -2   5   0    8.00    0.79
  -2   5   0    8.50    0.77
  -2   5   0    7.01    0.66
  -2   5  -1  255.42    8.19
  -2   5  -1  252.92    7.78
  -2   5  -1  247.05    7.98
  -2   5  -1  260.16    8.04
  -2   5  -2   66.20    2.56
  -2   5  -2   65.79    2.94
  -2   5  -2   67.55    2.87
  -2   5  -2   67.56    2.81
  -2   5  -2   65.45    2.79
  -2   5  -3   37.19    2.10
  -2   5  -3   37.21    1.93
  -2   5  -3   41.42    2.02
  -2   5  -3   39.68    1.96
  -2   5  -4   50.87    2.66
  -2   5  -4   51.86    2.36
  -2   5  -4   49.78    2.31
  -2   5  -4   53.57    2.36
  -2   5  -4   53.01    2.40
  -2   5  -5   -0.04    0.16
  -2   5  -5    0.31    0.21
  -2   5  -5    0.14    0.22
  -2   5  -5    0.23    0.33
  -2   5  -5    0.22    0.19
  -2   5  -5    0.19    0.23
  -2   5  -6    1.07    0.30
  -2   5  -6    1.23    0.47
  -2   5  -6    0.80    0.29
  -2   5  -6    1.13    0.50
  -2   5  -7  237.11    8.46
  -2   5  -7  232.60    8.76
  -2   5  -7  231.26    8.27
  -2   5  -7  238.30    8.94
  -2   5  -7  241.11    8.64
  -2   5  -8   39.52    2.60
  -2   5  -8   39.15    2.93
  -2   5  -8   39.18    2.84
   2  -5   9    5.85    1.01
  -2   5  -9    5.32    1.06
  -2   5  -9    5.05    1.08
  -2   5  -9    7.37    1.13
   2  -5  10    3.47    0.79
  -2   5 -10    3.26    0.83
  -2   5 -10    2.37    0.70
   2  -5  10    2.34    0.58
  -2   5 -10    3.24    0.87
  -2   5 -11    6.03    0.92
  -2   5 -11    7.01    0.88
  -2   5 -11    5.65    0.94
   2  -5  11    6.75    0.90
  -2   5 -12    7.82    0.91
   2  -5  12    6.09    0.65
  -2   5 -12    6.36    0.69
  -2   5 -13    9.13    0.69
   2  -5  13    9.37    0.70
  -2   4  12    2.11    0.30
  -2   4  11    9.93    1.07
  -2   4  11    9.72    1.07
  -2   4  10    0.19    0.45
   2  -4 -10    0.07    0.32
  -2   4  10    0.09    0.43
  -2   4   9    9.62    1.44
  -2   4   9   10.93    1.52
  -2   4   9   11.09    1.27
   2  -4  -9   12.56    1.34
   2  -4  -8   14.79    1.70
  -2   4   8   18.43    1.98
  -2   4   8   15.55    1.83
  -2   4   8   13.83    1.54
   2  -4  -8   16.81    1.68
  -2   4   8   14.77    1.60
   2  -4  -8   17.21    1.63
   2  -4  -7    7.37    1.19
  -2   4   7    5.76    0.97
  -2   4   7    7.75    1.27
  -2   4   7    6.87    1.02
  -2   4   7    7.07    0.95
  -2   4   7    6.95    1.20
   2  -4  -6    0.64    0.46
  -2   4   6    1.44    0.61
  -2   4   6   -0.08    0.23
  -2   4   6    0.21    0.28
  -2   4   6    0.86    0.47
  -2   4   6    0.11    0.34
  -2   4   5  241.84    8.21
  -2   4   5  251.45    8.31
  -2   4   4   19.83    1.15
  -2   4   4   19.36    1.41
  -2   4   4   19.50    1.37
  -2   4   4   18.10    1.09
  -2   4   4   20.53    1.18
  -2   4   3  136.08    4.58
  -2   4   3  134.01    4.68
  -2   4   3  135.04    4.86
  -2   4   3  135.64    4.54
  -2   4   3  140.33    4.63
  -2   4   2   89.52    3.43
  -2   4   2   92.10    3.21
  -2   4   2   91.45    3.54
  -2   4   2   91.58    3.36
  -2   4   2   89.32    3.33
  -2   4   2   93.93    3.30
  -2   4   2   90.12    3.41
  -2   4   1    9.94    0.81
  -2   4   1    9.52    0.77
  -2   4   1    9.94    0.62
  -2   4   1   10.12    0.80
  -2   4   1   10.50    0.80
  -2   4   0    2.50    0.39
  -2   4   0    2.53    0.38
  -2   4   0    2.35    0.36
  -2   4  -1   18.47    1.11
  -2   4  -1   17.81    1.01
  -2   4  -1   17.83    1.13
  -2   4  -2  932.56   26.09
  -2   4  -2  936.48   26.31
  -2   4  -2  936.83   26.17
  -2   4  -3  180.24    5.73
  -2   4  -3  181.78    6.01
  -2   4  -3  177.76    5.77
  -2   4  -4   20.15    1.18
  -2   4  -4   19.89    1.19
  -2   4  -4   19.20    1.13
  -2   4  -4   18.47    1.39
  -2   4  -4   18.79    1.44
  -2   4  -5    2.25    0.57
  -2   4  -5    2.93    0.41
  -2   4  -5    2.06    0.39
  -2   4  -5    2.00    0.37
  -2   4  -6   30.76    2.21
  -2   4  -7  653.65   19.79
  -2   4  -7  656.14   20.33
  -2   4  -8  179.59    7.07
  -2   4  -8  187.42    7.58
  -2   4  -9  329.54   11.59
  -2   4  -9  341.95   12.08
   2  -4   9  341.99   11.34
  -2   4  -9  336.81   11.77
  -2   4 -10   78.01    3.74
  -2   4 -10   74.38    3.96
  -2   4 -10   72.82    4.17
   2  -4  10   84.42    3.84
  -2   4 -11    1.29    0.47
  -2   4 -11    1.25    0.56
   2  -4  11    1.50    0.45
  -2   4 -11    1.71    0.62
   2  -4  12   89.66    3.60
  -2   4 -12   75.45    3.45
   2  -4  13    4.65    0.50
  -2   3  12    4.56    0.68
  -2   3  12    4.59    0.65
  -2   3  11    9.29    1.23
  -2   3  11   10.93    1.28
  -2   3  10    1.60    0.58
  -2   3  10    1.54    0.68
  -2   3  10    0.98    0.63
   2  -3 -10    2.02    0.60
  -2   3   9    2.08    0.66
  -2   3   9    2.29    0.79
  -2   3   9    3.52    0.83
   2  -3  -9    3.29    0.74
   2  -3  -9    2.30    0.67
  -2   3   8  137.69    5.90
  -2   3   8  149.07    6.46
   2  -3  -8  140.00    6.15
  -2   3   8  130.90    5.75
  -2   3   8  156.19    6.44
  -2   3   7   90.42    4.54
  -2   3   7   83.27    4.14
   2  -3  -7   87.91    4.30
  -2   3   7   91.78    4.14
  -2   3   7   88.28    3.76
   2  -3  -6    5.24    0.88
  -2   3   6    4.85    0.70
  -2   3   6    5.42    0.82
   2  -3  -5   10.70    1.10
  -2   3   5    8.73    0.87
  -2   3   5    9.89    0.98
  -2   3   4   74.69    2.62
  -2   3   4   74.75    2.66
  -2   3   4   75.08    3.02
  -2   3   4   77.72    3.07
  -2   3   4   76.06    2.67
  -2   3   3    0.58    0.20
  -2   3   3    0.67    0.24
  -2   3   3    0.39    0.21
  -2   3   3    0.73    0.24
  -2   3   3    0.71    0.28
  -2   3   3    0.67    0.20
  -2   3   2   11.85    0.79
  -2   3   2   13.61    0.88
  -2   3   2   11.58    0.74
  -2   3   2   11.40    0.87
  -2   3   2   12.04    0.82
  -2   3   2   11.34    0.79
  -2   3   1  358.70   10.44
  -2   3   1  345.18   10.16
  -2   3   1  381.36   10.52
  -2   3   1  360.12   10.47
  -2   3   1  360.42   10.38
  -2   3   1  374.50   10.45
  -2   3   0  484.44   13.96
  -2   3   0  506.23   13.95
  -2   3   0  483.98   13.91
  -2   3   0  494.24   13.92
  -2   3  -1 6006.29  154.00
  -2   3  -1 5853.78  153.89
  -2   3  -1 5445.27  153.97
  -2   3  -1 5461.86  153.95
  -2   3  -2 5767.68  148.76
   2  -3   2 5323.59  148.15
  -2   3  -2 5771.61  148.89
  -2   3  -2 5613.45  148.72
  -2   3  -2 5706.98  148.80
   2  -3   3  772.19   20.84
  -2   3  -3  749.59   21.23
  -2   3  -3  756.21   21.30
  -2   3  -3  757.71   21.30
   2  -3   4  488.73   13.40
  -2   3  -4  470.24   13.68
  -2   3  -4  473.04   13.62
  -2   3  -4  475.66   13.66
  -2   3  -4  496.07   14.24
   2  -3   5   67.33    2.35
  -2   3  -5   66.70    3.02
  -2   3  -5   64.82    2.33
  -2   3  -5   63.18    2.30
  -2   3  -5   62.49    2.27
  -2   3  -5   67.62    3.17
  -2   3  -6   11.43    1.25
  -2   3  -6   10.95    1.18
   2  -3   6   10.06    0.77
  -2   3  -7    1.66    0.55
  -2   3  -7    3.40    0.74
   2  -3   7    2.80    0.50
  -2   3  -7    2.82    0.77
  -2   3  -7    2.53    0.67
  -2   3  -8   15.66    1.63
   2  -3   8   12.66    1.15
   2  -3   8   12.64    1.33
  -2   3  -8   12.36    1.49
  -2   3  -8   11.36    1.40
  -2   3  -8   13.88    1.66
   2  -3   9   64.71    3.31
  -2   3  -9   67.26    3.78
  -2   3  -9   66.08    3.88
  -2   3  -9   58.02    3.50
  -2   3  -9   62.49    3.35
  -2   3 -10    0.08    0.30
   2  -3  10    0.21    0.31
  -2   3 -10    0.68    0.53
   2  -3  11    0.73    0.49
  -2   3 -11    1.47    0.58
   2  -3  12   26.51    1.65
  -2   3 -12   25.67    1.57
  -2   3 -13   21.61    1.10
  -2   2  13    2.34    0.41
  -2   2  12   15.75    1.41
  -2   2  12   16.53    1.47
  -2   2  12   13.30    1.01
   2  -2 -12   16.41    1.52
  -2   2  11   26.29    2.21
   2  -2 -11   28.52    2.36
  -2   2  11   26.62    1.93
  -2   2  11   32.54    2.43
  -2   2  10   70.03    3.91
   2  -2 -10   66.01    3.66
   2  -2 -10   71.73    3.36
  -2   2  10   74.98    3.76
  -2   2  10   74.73    4.13
  -2   2   9   26.82    2.29
  -2   2   9   23.27    2.02
   2  -2  -9   25.15    2.03
   2  -2  -9   21.22    1.82
  -2   2   9   24.57    2.27
  -2   2   9   24.34    2.06
  -2   2   8   37.68    2.58
  -2   2   8   36.47    2.55
  -2   2   8   38.39    2.77
   2  -2  -8   37.78    2.36
  -2   2   8   38.71    2.53
  -2   2   7   27.74    1.65
   2  -2  -7   28.75    2.10
  -2   2   7   27.23    2.14
  -2   2   7   25.17    1.95
  -2   2   7   27.31    2.01
  -2   2   6   90.42    3.42
   2  -2  -6   84.46    3.83
   2  -2  -5    0.28    0.27
  -2   2   5    0.46    0.12
  -2   2   4  253.83    7.06
  -2   2   4  236.81    7.33
  -2   2   4  234.49    7.47
  -2   2   4  240.96    7.02
  -2   2   4  237.04    6.98
  -2   2   3   22.44    1.16
  -2   2   3   24.89    1.23
  -2   2   3   25.13    1.09
  -2   2   3   24.12    1.09
  -2   2   3   23.71    1.10
  -2   2   3   23.86    1.23
  -2   2   2  259.09    7.72
  -2   2   2  261.94    7.69
  -2   2   2  249.31    7.73
  -2   2   2  275.93    7.61
  -2   2   2  265.22    7.71
  -2   2   2  272.56    7.74
  -2   2   2  268.66    7.69
  -2   2   1  127.06    3.89
  -2   2   1  129.24    3.97
  -2   2   1  127.03    3.85
  -2   2   1  129.56    4.00
  -2   2   0    7.76    0.53
  -2   2   0    7.46    0.40
  -2   2   0    7.26    0.45
  -2   2  -1 9902.10  266.87
  -2   2  -1 9999.00  266.82
  -2   2  -1 9769.45  266.85
   2  -2   2  408.80   11.36
  -2   2  -2  439.16   11.53
  -2   2  -2  387.31   11.56
  -2   2  -2  408.54   11.59
  -2   2  -2  399.34   11.87
  -2   2  -2  406.79   11.62
  -2   2  -3  255.38    7.48
  -2   2  -3  270.46    8.06
  -2   2  -3  259.70    7.53
   2  -2   3  256.68    7.39
  -2   2  -3  256.33    7.52
  -2   2  -4   80.03    3.26
   2  -2   4   80.48    2.66
  -2   2  -4   76.46    2.53
  -2   2  -4   75.82    2.56
  -2   2  -5    3.03    0.61
   2  -2   5    3.96    0.46
  -2   2  -5    3.48    0.64
  -2   2  -6  121.26    5.12
   2  -2   6  129.49    4.32
  -2   2  -6  117.45    5.03
  -2   2  -7   13.88    1.51
  -2   2  -7   16.74    1.67
  -2   2  -7   18.07    1.71
   2  -2   7   15.78    1.17
  -2   2  -8   49.85    3.27
  -2   2  -8   60.02    3.51
  -2   2  -8   54.80    3.04
   2  -2   8   56.52    2.85
  -2   2  -9  147.73    6.46
  -2   2  -9  165.70    6.84
  -2   2  -9  156.70    6.72
   2  -2   9  154.26    5.90
  -2   2 -10    9.18    1.33
  -2   2 -10    7.11    1.18
   2  -2  10   10.12    1.31
   2  -2  11  273.30    8.92
  -2   2 -11  248.42    8.99
  -2   2 -11  255.93    8.68
   2  -2  12    3.71    0.63
   2  -2  12    2.58    0.47
  -2   1  13   94.56    3.61
   2  -1 -13   84.22    3.67
  -2   1  13   89.60    3.61
   2  -1 -12   73.05    3.78
  -2   1  12   68.30    3.56
  -2   1  12   71.08    3.23
  -2   1  11  118.04    5.12
  -2   1  11  125.58    5.61
   2  -1 -11  110.61    4.88
   2  -1 -11  125.10    5.74
  -2   1  10   31.71    2.43
  -2   1  10   31.84    2.38
  -2   1  10   33.85    2.65
  -2   1  10   30.93    2.41
   2  -1 -10   30.83    1.97
   2  -1 -10   30.07    2.22
   2  -1 -10   27.40    2.19
  -2   1   9   38.78    2.66
  -2   1   9   36.47    2.60
  -2   1   9   34.83    2.49
  -2   1   9   41.82    2.78
   2  -1  -9   39.52    2.53
   2  -1  -9   38.14    2.48
  -2   1   8    1.08    0.45
  -2   1   8    0.98    0.43
   2  -1  -8    0.74    0.37
  -2   1   8    1.07    0.51
  -2   1   7  338.16   10.52
  -2   1   7  314.04    9.67
   2  -1  -6  722.71   20.61
  -2   1   6  701.86   20.39
  -2   1   6  689.59   19.79
   2  -1  -5 1593.65   44.40
  -2   1   5 1596.66   44.24
  -2   1   5 1603.58   43.82
  -2   1   4   18.40    1.09
  -2   1   4   18.92    0.97
  -2   1   4   18.60    0.83
  -2   1   4   19.00    0.82
  -2   1   4   17.75    0.81
  -2   1   3    0.59    0.17
  -2   1   3    0.60    0.15
  -2   1   3    0.94    0.18
  -2   1   3    0.51    0.16
  -2   1   3    0.59    0.16
  -2   1   3    0.62    0.16
  -2   1   2    6.93    0.48
  -2   1   2    5.73    0.47
  -2   1   2    6.07    0.48
  -2   1   2    7.01    0.55
  -2   1   2    6.75    0.48
  -2   1   2    6.73    0.47
  -2   1   1  339.13    9.42
  -2   1   1  328.63    9.43
  -2   1   1  328.84    9.50
  -2   1   0    3.47    0.35
  -2   1   0    3.34    0.34
  -2   1   0    3.66    0.38
  -2   1   0    2.35    0.30
  -2   1  -1   18.72    0.88
  -2   1  -1   18.85    1.03
  -2   1  -1   19.17    0.88
  -2   1  -1   18.96    0.91
  -2   1  -1   18.25    0.85
  -2   1  -1   18.58    0.88
  -2   1  -2  182.64    5.52
  -2   1  -2  188.60    5.50
  -2   1  -2  196.32    5.98
  -2   1  -2  179.35    5.50
  -2   1  -2  199.16    5.60
   2  -1   2  187.88    5.52
  -2   1  -2  189.74    5.54
  -2   1  -3    2.15    0.24
  -2   1  -3    1.99    0.23
  -2   1  -3    2.52    0.28
  -2   1  -3    2.28    0.44
   2  -1   3    1.96    0.28
  -2   1  -4   88.12    3.58
   2  -1   4   83.47    2.93
  -2   1  -5   16.71    1.45
   2  -1   5   16.22    1.04
  -2   1  -6   70.83    3.67
   2  -1   6   72.59    2.94
  -2   1  -7   25.64    2.17
  -2   1  -7   24.47    2.00
   2  -1   7   25.04    1.60
  -2   1  -8   20.79    1.99
  -2   1  -8   20.09    2.04
  -2   1  -8   20.98    1.96
  -2   1  -9   12.47    1.58
   2  -1   9   17.13    1.76
   2  -1   9   16.84    1.56
  -2   1  -9   16.51    1.87
  -2   1  -9   18.72    1.89
  -2   1 -10    8.22    1.09
   2  -1  10   11.82    1.35
  -2   1 -10    8.77    1.25
   2  -1  11    0.62    0.37
   2  -1  12    7.19    0.77
  -2   1 -12    6.35    0.66
  -2   0  14    8.22    0.64
  -2   0  13   42.56    2.29
  -2   0  13   35.99    1.91
  -2   0  13   41.97    2.31
   2   0 -13   40.74    2.39
   2   0 -12   45.20    2.58
  -2   0  12   43.71    2.82
  -2   0  12   45.77    2.64
   2   0 -12   50.07    3.12
  -2   0  11   38.09    2.63
   2   0 -11   40.78    3.01
   2   0 -11   37.34    2.54
  -2   0  11   39.72    2.68
  -2   0  10   10.33    1.38
  -2   0  10   11.23    1.46
   2   0 -10   12.54    1.65
  -2   0  10   11.03    1.36
   2   0 -10   13.42    1.51
   2   0 -10   11.06    1.32
  -2   0   9  215.99    8.23
   2   0  -9  231.67    7.87
  -2   0   9  216.71    8.13
  -2   0   9  209.76    8.20
   2   0  -9  231.49    8.12
  -2   0   8  133.04    5.31
  -2   0   8  132.28    5.50
   2   0  -8  137.26    5.25
  -2   0   8  131.23    5.47
  -2   0   8  125.76    5.26
  -2   0   7    1.88    0.47
  -2   0   6    7.97    0.83
  -2   0   6    8.86    0.60
  -2   0   5  141.87    4.23
  -2   0   5  139.11    4.21
  -2   0   5  144.23    4.81
  -2   0   5  138.79    4.31
  -2   0   5  145.31    4.25
  -2   0   4  456.55   12.84
  -2   0   4  454.51   12.84
  -2   0   4  438.94   13.15
  -2   0   4  461.33   12.86
  -2   0   4  484.32   13.23
  -2   0   3  388.36   11.10
  -2   0   3  404.76   11.12
  -2   0   3  387.49   11.11
  -2   0   3  389.99   11.22
  -2   0   2 2422.79   65.59
  -2   0   2 2332.62   65.57
  -2   0   2 2494.90   65.59
   2   0  -1  117.11    3.32
  -2   0   1  115.75    3.62
  -2   0   1  110.72    3.60
  -2   0   0 2854.90   77.12
  -2   0   0 2850.03   77.05
  -2   0   0 2822.46   77.05
  -2   0  -1  183.86    5.44
   2   0   1  178.11    5.21
  -2   0  -1  183.44    5.47
  -2   0  -1  193.63    5.50
  -2   0  -2  239.90    7.02
   2   0   2  232.10    6.94
  -2   0  -2  249.96    7.07
  -2   0  -2  241.75    7.06
   2   0   2  252.11    7.12
  -2   0  -3  192.02    5.67
  -2   0  -3  186.12    5.61
  -2   0  -3  194.56    5.67
   2   0   3  205.79    5.92
  -2   0  -4   67.36    3.04
   2   0   4   56.88    2.31
  -2   0  -5   12.39    1.29
   2   0   5   11.83    0.95
  -2   0  -6   51.41    3.08
  -2   0  -6   42.54    2.70
   2   0   6   50.84    2.38
  -2   0  -7  174.68    6.62
  -2   0  -7  170.02    7.08
   2   0   7  192.15    7.12
   2   0   7  186.08    6.47
  -2   0  -7  207.04    7.77
  -2   0  -8   31.26    2.63
  -2   0  -8   28.76    2.35
   2   0   8   34.11    2.46
  -2   0  -8   31.10    2.45
  -2   0  -8   33.10    2.37
  -2   0  -9   30.38    2.18
   2   0   9   34.40    2.33
  -2   0  -9   32.01    2.69
  -2   0  -9   32.76    2.51
   2   0   9   39.32    2.59
  -2   0 -10    0.26    0.39
   2   0  10    0.15    0.32
   2   0  10   -0.20    0.40
   2   0  11    6.49    0.71
   2   0  11    8.99    1.04
  -2   0 -11    7.17    0.84
   2   0  12    1.33    0.27
  -2  -1  14   22.17    1.20
  -2  -1  14   16.41    1.00
   2   1 -13    5.59    0.89
   2   1 -13    4.58    0.71
  -2  -1  13    5.21    0.76
   2   1 -12   11.82    1.54
  -2  -1  12   12.70    1.40
   2   1 -12   12.81    1.37
  -2  -1  12   12.43    1.40
   2   1 -11   17.59    1.96
  -2  -1  11   17.10    1.75
   2   1 -11   15.76    1.65
  -2  -1  11   14.70    1.65
   2   1 -10   23.31    2.28
  -2  -1  10   21.52    1.96
   2   1 -10   21.96    1.93
  -2  -1  10   20.37    1.95
   2   1 -10   20.95    1.82
  -2  -1   9  151.37    5.83
  -2  -1   9  142.07    5.97
   2   1  -9  161.37    6.74
   2   1  -9  145.68    5.58
   2   1  -9  155.60    5.98
  -2  -1   9  145.98    6.17
   2   1  -9  155.10    6.05
  -2  -1   8   56.82    3.04
  -2  -1   8   52.45    3.04
   2   1  -8   61.53    2.70
  -2  -1   8   55.03    2.81
  -2  -1   7  171.38    5.97
  -2  -1   6   23.12    1.04
  -2  -1   6   21.12    1.01
  -2  -1   6   24.40    1.39
  -2  -1   6   22.65    1.01
  -2  -1   5  354.10   10.34
  -2  -1   5  365.66   10.57
  -2  -1   5  360.54   10.33
  -2  -1   4   56.65    2.11
  -2  -1   4   59.13    2.14
  -2  -1   4   54.92    2.08
  -2  -1   3  470.48   13.12
  -2  -1   3  472.96   13.23
  -2  -1   3  458.36   13.22
   2   1  -2  858.43   23.72
  -2  -1   1  184.32    5.67
   2   1  -1  188.20    5.52
  -2  -1   1  190.13    5.69
  -2  -1   0  480.87   13.60
  -2  -1   0  468.20   13.57
  -2  -1   0  490.16   13.58
  -2  -1  -1   68.62    2.48
  -2  -1  -1   71.47    2.67
   2   1   1   73.11    2.44
  -2  -1  -1   69.20    2.49
   2   1   2    4.96    0.49
  -2  -1  -2    5.03    0.47
  -2  -1  -2    5.86    0.50
   2   1   2    5.64    0.50
  -2  -1  -3   24.18    1.12
   2   1   3   26.41    1.32
   2   1   3   28.54    1.35
  -2  -1  -3   24.25    1.15
  -2  -1  -3   25.18    1.17
  -2  -1  -3   23.94    1.59
  -2  -1  -4   39.56    2.07
   2   1   5  519.10   14.88
  -2  -1  -5  483.09   15.21
   2   1   6    3.45    0.63
   2   1   6    2.54    0.61
  -2  -1  -6    2.67    0.69
  -2  -1  -6    3.51    0.72
  -2  -1  -7   10.75    1.28
   2   1   7   12.26    1.21
  -2  -1  -7   11.91    1.57
   2   1   7   11.17    1.34
  -2  -1  -8   72.12    3.58
  -2  -1  -8   65.30    4.06
  -2  -1  -9  121.47    5.42
   2   1   9  131.43    5.35
  -2  -1  -9  119.74    5.38
  -2  -1 -10   10.39    1.11
   2   1  10   11.22    1.06
   2   1  10   13.37    1.44
   2   1  11    6.92    0.80
   2   2 -14    2.36    0.40
  -2  -2  14    2.55    0.39
  -2  -2  14    3.16    0.52
  -2  -2  13    0.39    0.36
  -2  -2  13   -0.07    0.38
   2   2 -13    0.07    0.33
   2   2 -13    0.08    0.35
  -2  -2  13   -0.06    0.36
  -2  -2  12   59.29    3.39
  -2  -2  12   55.89    3.20
   2   2 -12   56.11    3.15
   2   2 -12   58.99    3.54
  -2  -2  12   53.01    3.09
   2   2 -11    0.80    0.43
  -2  -2  11   -0.10    0.44
   2   2 -11    0.19    0.41
   2   2 -11    1.28    0.71
  -2  -2  11    1.12    0.55
   2   2 -10   11.19    1.35
  -2  -2  10   12.22    1.52
   2   2 -10   11.65    1.38
  -2  -2  10   10.56    1.33
   2   2 -10    9.73    1.54
  -2  -2   9    4.28    0.84
  -2  -2   9    3.53    0.85
   2   2  -9    5.06    0.85
   2   2  -9    3.94    0.98
  -2  -2   8    5.49    0.90
  -2  -2   8    4.96    0.87
   2   2  -8    4.62    0.94
   2   2  -7   21.90    1.79
  -2  -2   7   24.77    1.41
   2   2  -7   25.89    1.33
   2   2  -6  175.20    6.22
  -2  -2   6  170.14    5.46
  -2  -2   6  161.98    5.42
   2   2  -6  182.32    5.31
  -2  -2   6  172.76    5.44
  -2  -2   5    7.46    0.64
  -2  -2   5    6.42    0.52
  -2  -2   5    7.06    0.62
  -2  -2   4 1537.76   42.00
  -2  -2   4 1517.42   41.98
   2   2  -3   47.47    2.07
  -2  -2   3   46.30    1.95
   2   2  -2  255.14    7.67
   2   2  -1   33.83    1.53
  -2  -2   1   35.04    1.61
  -2  -2   1   35.23    1.38
  -2  -2   0  131.64    4.28
  -2  -2   0  124.25    4.13
  -2  -2  -1  411.27   12.13
   2   2   1  432.22   12.04
   2   2   1  414.57   11.86
  -2  -2  -1  412.49   12.02
  -2  -2  -1  395.18   11.98
   2   2   2  278.95    8.25
   2   2   2  268.08    8.07
  -2  -2  -2  264.32    8.08
  -2  -2  -2  275.04    8.12
  -2  -2  -2  255.13    8.47
  -2  -2  -3  270.93    8.87
   2   2   3  278.38    8.39
  -2  -2  -3  261.40    8.03
  -2  -2  -3  265.12    8.47
  -2  -2  -3  269.11    8.06
  -2  -2  -4  299.07    9.72
  -2  -2  -4  310.00   10.24
  -2  -2  -5   77.16    3.83
  -2  -2  -5   85.77    4.17
  -2  -2  -5   84.24    3.78
   2   2   6   23.82    2.21
  -2  -2  -6   22.81    2.12
   2   2   6   26.02    1.74
  -2  -2  -6   24.43    1.99
  -2  -2  -7  131.34    5.58
   2   2   7  144.45    6.32
  -2  -2  -7  128.75    6.07
   2   2   7  130.71    5.18
  -2  -2  -7  131.05    5.81
   2   2   7  130.91    5.53
   2   2   8    1.00    0.48
  -2  -2  -8    1.42    0.56
  -2  -2  -8    0.19    0.39
   2   2   8    0.59    0.55
  -2  -2  -9   12.95    1.26
   2   2   9   14.04    1.58
   2   2  10   60.21    2.95
  -2  -2 -11   35.10    1.58
  -2  -3  14    4.40    0.57
  -2  -3  14    4.23    0.59
   2   3 -14    3.07    0.50
  -2  -3  13    0.33    0.37
  -2  -3  13    0.56    0.42
  -2  -3  13   -0.15    0.37
   2   3 -13   -0.08    0.33
   2   3 -13    0.41    0.37
  -2  -3  12   75.78    3.83
  -2  -3  12   74.92    3.87
   2   3 -12   75.08    3.61
   2   3 -12   74.09    4.13
   2   3 -12   80.32    3.89
  -2  -3  11  184.27    7.16
   2   3 -11  191.29    7.26
  -2  -3  11  185.26    7.51
   2   3 -11  198.67    8.06
   2   3 -11  191.59    7.36
  -2  -3  10  227.00    8.40
   2   3 -10  225.65    8.39
  -2  -3  10  241.39    8.82
   2   3 -10  233.44    9.14
   2   3 -10  219.97    8.34
   2   3  -9    0.81    0.56
  -2  -3   9    0.18    0.38
   2   3  -9    0.60    0.40
   2   3  -8   78.48    4.00
  -2  -3   8   71.32    3.63
  -2  -3   8   79.10    3.86
   2   3  -8   73.15    3.55
  -2  -3   7  136.44    4.66
   2   3  -7  136.72    5.57
  -2  -3   7  136.25    4.63
  -2  -3   6    3.39    0.52
   2   3  -6    4.44    0.75
  -2  -3   6    4.26    0.55
  -2  -3   6    3.73    0.53
   2   3  -5   60.22    2.88
   2   3  -5   70.78    3.15
  -2  -3   5   66.27    2.67
  -2  -3   5   61.81    2.64
  -2  -3   5   65.34    2.66
  -2  -3   4    2.55    0.44
   2   3  -4    1.39    0.44
  -2  -3   3    5.59    0.65
   2   3  -3    5.17    0.65
  -2  -3   2  182.28    5.98
   2   3  -2  178.28    5.91
   2   3  -1  363.07   10.91
  -2  -3   1  349.55   10.39
   2   3   0   10.01    0.73
  -2  -3   0   12.42    0.86
  -2  -3   0   10.40    0.89
   2   3   1   12.63    1.00
  -2  -3  -1   11.66    0.98
  -2  -3  -1   13.20    1.03
  -2  -3  -1   12.78    0.99
  -2  -3  -1   14.77    1.04
   2   3   1   13.06    0.88
   2   3   2   36.48    1.92
  -2  -3  -2   32.60    1.95
  -2  -3  -2   37.19    1.80
  -2  -3  -2   34.11    1.76
  -2  -3  -2   35.02    1.75
   2   3   2   33.09    1.66
   2   3   3   18.82    1.24
  -2  -3  -3   18.86    1.42
   2   3   3   18.52    1.37
  -2  -3  -3   17.89    1.17
  -2  -3  -3   20.23    1.59
  -2  -3  -4  155.67    6.28
   2   3   4  161.55    5.89
   2   3   4  155.86    6.55
  -2  -3  -4  160.33    6.03
   2   3   4  166.63    5.70
  -2  -3  -4  165.64    6.43
  -2  -3  -4  164.93    6.40
  -2  -3  -5   92.37    4.60
   2   3   5   94.79    4.79
  -2  -3  -5   91.83    4.23
   2   3   5   98.93    3.98
  -2  -3  -5   91.37    4.47
  -2  -3  -5   98.03    4.60
   2   3   6   24.37    2.27
  -2  -3  -6   24.38    2.22
   2   3   6   20.80    1.62
  -2  -3  -6   23.82    2.04
  -2  -3  -6   24.62    2.08
  -2  -3  -7    9.42    1.23
   2   3   7    8.62    1.39
  -2  -3  -7    7.60    1.27
  -2  -3  -7    9.08    1.27
  -2  -3  -8    4.39    0.83
   2   3   8    4.86    1.02
   2   3   9    1.80    0.58
   2   3  10   29.66    1.53
  -2  -3 -10   29.06    1.52
  -2  -4  14    0.28    0.25
  -2  -4  14    0.12    0.21
   2   4 -14    0.12    0.24
  -2  -4  13   43.25    2.43
  -2  -4  13   40.37    2.36
   2   4 -13   40.76    2.35
  -2  -4  13   40.63    2.31
   2   4 -12  459.72   14.19
  -2  -4  12  440.67   14.29
   2   4 -12  446.77   13.94
  -2  -4  12  445.51   14.19
   2   4 -12  410.38   14.41
  -2  -4  11   62.58    3.63
   2   4 -11   63.89    3.51
  -2  -4  11   65.40    3.47
   2   4 -11   63.57    3.86
  -2  -4  10   94.99    4.55
   2   4 -10   93.21    4.50
   2   4 -10   96.13    4.99
   2   4 -10   97.88    5.18
  -2  -4   9   52.19    3.09
   2   4  -9   46.49    2.91
  -2  -4   9   54.87    3.28
   2   4  -9   55.08    3.45
   2   4  -9   54.77    3.58
  -2  -4   8   34.57    2.41
   2   4  -8   39.06    2.52
   2   4  -8   36.19    2.71
   2   4  -8   37.00    2.61
   2   4  -8   33.29    2.30
  -2  -4   8   38.62    2.56
   2   4  -7  406.47   13.11
   2   4  -7  443.05   13.89
   2   4  -7  420.20   13.56
  -2  -4   7  407.63   12.56
  -2  -4   7  411.41   12.60
  -2  -4   7  419.93   12.62
  -2  -4   7  432.49   13.39
   2   4  -6    0.92    0.44
  -2  -4   6    0.42    0.28
  -2  -4   6    0.62    0.30
  -2  -4   6    0.89    0.34
  -2  -4   5  460.69   13.89
   2   4  -5  466.89   14.45
  -2  -4   4    1.84    0.47
   2   4  -4    1.64    0.48
   2   4  -3    0.53    0.34
   2   4  -2  792.37   22.86
  -2  -4   1    1.26    0.43
  -2  -4   1    1.56    0.27
   2   4   0  279.34    8.89
   2   4   0  278.94    8.36
  -2  -4   0  290.76    8.94
  -2  -4   0  268.01    8.49
   2   4   1  198.68    6.61
  -2  -4  -1  192.13    6.49
  -2  -4  -1  198.62    6.52
  -2  -4  -1  193.09    6.46
   2   4   1  185.88    6.05
  -2  -4  -1  175.76    6.33
  -2  -4  -2   20.87    1.61
  -2  -4  -2   23.62    1.52
  -2  -4  -2   24.09    1.55
   2   4   2   24.38    1.69
  -2  -4  -2   21.59    1.79
   2   4   2   25.96    1.46
  -2  -4  -2   25.38    1.57
  -2  -4  -3    2.94    0.69
   2   4   3    3.76    0.87
  -2  -4  -3    2.73    0.73
  -2  -4  -3    2.78    0.63
   2   4   3    3.19    0.64
  -2  -4  -3    2.96    0.62
   2   4   3    3.15    0.57
  -2  -4  -3    2.81    0.67
  -2  -4  -4  278.92    9.63
   2   4   4  297.38    9.74
   2   4   4  276.09   10.48
  -2  -4  -4  302.64   10.21
  -2  -4  -4  283.99   10.16
  -2  -4  -4  298.46    9.87
   2   4   4  299.81    9.41
   2   4   5   84.16    3.65
   2   4   5   82.10    4.48
  -2  -4  -5   78.56    4.21
  -2  -4  -5   79.66    4.23
  -2  -4  -5   80.29    3.64
  -2  -4  -5   84.55    3.96
   2   4   6   31.08    2.55
   2   4   6   26.83    1.94
   2   4   6   27.32    1.88
  -2  -4  -6   28.31    2.40
  -2  -4  -6   27.34    2.27
   2   4   7   97.48    4.71
  -2  -4  -7   93.25    4.43
   2   4   8   54.76    2.91
  -2  -4  -8   45.87    2.54
  -2  -4  -9   21.40    1.20
  -2  -4  -9   23.20    1.29
  -2  -5  14    3.95    0.49
  -2  -5  14    4.30    0.54
  -2  -5  13   31.25    1.90
  -2  -5  13   28.92    1.83
  -2  -5  13   29.41    1.90
   2   5 -13   28.89    1.71
  -2  -5  12  110.53    4.54
   2   5 -12  108.14    4.59
   2   5 -11    9.22    1.22
  -2  -5  11    7.89    1.13
   2   5 -11    8.19    1.15
  -2  -5  10    8.30    1.22
   2   5 -10    6.96    1.28
  -2  -5  10    8.19    1.26
   2   5 -10    8.13    1.19
  -2  -5   9  213.51    8.19
   2   5  -9  217.65    8.76
   2   5  -9  213.02    8.07
  -2  -5   9  227.28    8.40
   2   5  -8   62.65    2.88
   2   5  -8   72.65    3.76
   2   5  -8   72.90    4.10
   2   5  -8   71.89    3.69
  -2  -5   8   75.37    3.84
  -2  -5   7   47.39    2.54
  -2  -5   7   47.63    2.54
   2   5  -7   51.30    2.97
   2   5  -7   52.80    3.22
   2   5  -7   47.99    2.82
  -2  -5   7   49.14    2.94
  -2  -5   7   52.07    2.63
  -2  -5   6    4.91    0.76
  -2  -5   6    4.86    0.77
   2   5  -6    5.20    0.94
   2   5  -6    4.63    0.83
  -2  -5   6    5.74    0.93
  -2  -5   6    3.81    0.68
   2   5  -6    5.20    0.85
  -2  -5   5   40.83    2.35
   2   5  -5   39.99    2.60
  -2  -5   4   68.18    3.25
   2   5  -4   65.42    3.36
   2   5  -3   48.81    2.66
   2   5  -3   44.64    1.83
   2   5  -2  205.57    6.36
  -2  -5   2  213.56    7.38
  -2  -5   1  384.20   11.97
   2   5  -1  371.75   10.97
   2   5   0    2.91    0.62
   2   5   0    2.34    0.65
  -2  -5   0    2.30    0.58
   2   5   0    1.97    0.37
  -2  -5  -1    4.49    0.73
   2   5   1    5.40    0.99
  -2  -5  -1    3.58    0.66
  -2  -5  -1    3.06    0.63
   2   5   1    4.41    0.74
  -2  -5  -1    2.66    0.55
  -2  -5  -1    3.82    0.75
  -2  -5  -1    3.20    0.74
   2   5   2  195.58    6.24
  -2  -5  -2  179.19    6.40
   2   5   2  178.93    7.35
  -2  -5  -2  177.27    6.40
  -2  -5  -2  186.24    6.47
   2   5   2  192.98    6.82
  -2  -5  -2  188.57    7.24
  -2  -5  -2  182.97    6.84
  -2  -5  -2  162.22    6.50
   2   5   3  167.85    6.23
   2   5   3  160.12    6.87
  -2  -5  -3  146.54    6.18
  -2  -5  -3  165.30    6.21
  -2  -5  -3  151.14    6.56
  -2  -5  -3  159.70    6.25
   2   5   3  168.31    5.75
   2   5   4  151.40    6.60
  -2  -5  -4  133.85    5.99
  -2  -5  -4  151.27    5.88
   2   5   4  153.42    5.50
  -2  -5  -4  151.67    6.44
  -2  -5  -4  144.81    5.78
   2   5   5   26.17    2.33
   2   5   6   60.00    3.41
  -2  -5  -6   54.60    3.25
   2   5   7    4.90    0.84
  -2  -5  -7    4.62    0.84
  -2  -5  -7    3.73    0.61
  -2  -5  -8    7.98    0.80
   2   5   8    8.42    0.87
   2   6 -14   56.68    2.11
  -2  -6  14   62.74    2.16
   2   6 -13   80.23    3.25
   2   6 -13   74.05    3.06
  -2  -6  13   80.66    3.30
   2   6 -12   36.33    2.19
   2   6 -12   33.79    2.11
  -2  -6  12   34.59    2.24
  -2  -6  12   32.80    2.04
   2   6 -11  126.95    5.23
  -2  -6  11  128.37    5.32
   2   6 -11  121.58    5.23
  -2  -6  11  126.70    5.43
  -2  -6  10   62.78    3.53
   2   6 -10   60.10    3.41
  -2  -6  10   62.30    3.53
   2   6  -9    1.40    0.60
   2   6  -9    1.20    0.54
  -2  -6   9    1.32    0.55
   2   6  -9    1.46    0.59
  -2  -6   9    1.25    0.61
  -2  -6   8   95.04    4.50
   2   6  -8   86.50    4.28
   2   6  -8   85.59    4.60
  -2  -6   8   82.57    3.72
  -2  -6   8   80.73    3.71
  -2  -6   8   88.14    3.82
   2   6  -8   79.11    3.52
  -2  -6   8   78.96    3.71
   2   6  -8   81.90    4.14
  -2  -6   7    1.86    0.57
  -2  -6   7    1.83    0.54
  -2  -6   7    1.23    0.46
  -2  -6   7    1.80    0.62
   2   6  -7    1.81    0.48
   2   6  -7    2.14    0.69
   2   6  -7    1.87    0.74
   2   6  -7    1.82    0.61
  -2  -6   6   77.11    3.66
  -2  -6   6   71.31    3.57
   2   6  -6   77.33    4.12
   2   6  -6   73.06    3.83
   2   6  -6   70.82    3.73
  -2  -6   6   74.47    3.61
   2   6  -5   17.66    1.69
   2   6  -5   19.84    1.85
  -2  -6   5   18.01    1.69
  -2  -6   5   18.42    1.61
  -2  -6   5   17.96    1.69
  -2  -6   5   15.91    1.48
   2   6  -4  259.58    9.10
   2   6  -4  249.51    9.14
  -2  -6   4  251.69    8.94
  -2  -6   4  243.06    8.58
  -2  -6   4  253.82    9.08
  -2  -6   4  236.24    8.75
  -2  -6   3  304.76   10.43
  -2  -6   3  317.44   10.81
  -2  -6   3  301.13   10.36
   2   6  -3  324.47   10.91
   2   6  -2   68.96    3.72
  -2  -6   2   65.01    3.36
  -2  -6   2   64.44    3.34
  -2  -6   2   58.94    3.52
   2   6  -1   10.79    1.38
   2   6  -1    8.77    1.14
  -2  -6   1   10.33    1.24
  -2  -6   1    8.30    1.14
  -2  -6   1    9.67    1.17
  -2  -6   1    7.93    1.23
   2   6   0   31.69    2.19
   2   6   0   31.52    2.49
  -2  -6   0   29.51    2.26
  -2  -6   0   33.23    2.18
   2   6   0   30.02    1.61
  -2  -6   0   30.30    2.11
  -2  -6   0   32.80    2.18
   2   6   1  125.54    5.22
  -2  -6  -1  126.33    5.07
  -2  -6  -1  122.95    5.02
   2   6   1  125.64    4.82
  -2  -6  -1  129.34    5.60
  -2  -6  -1  117.04    5.25
   2   6   1  122.89    5.70
   2   6   1  121.44    4.42
  -2  -6  -1  124.03    5.02
   2   6   2   35.21    2.33
  -2  -6  -2   35.44    2.63
  -2  -6  -2   36.99    2.50
   2   6   2   34.48    2.71
   2   6   2   35.93    1.95
   2   6   3   13.09    1.15
  -2  -6  -3   16.23    1.77
  -2  -6  -3   14.91    1.55
   2   6   3   13.92    1.40
   2   6   3   14.17    1.69
  -2  -6  -3   12.88    1.36
   2   6   4   25.50    2.24
  -2  -6  -4   31.26    2.40
  -2  -6  -4   25.60    1.94
   2   6   5    1.12    0.58
  -2  -6  -5    1.76    0.66
   2   6   6    0.07    0.32
  -2  -6  -7   87.71    3.49
   2   6   7   96.80    3.57
  -2  -7  13   19.51    1.21
   2   7 -13   17.59    1.10
   2   7 -12   44.52    2.20
   2   7 -12   42.66    2.23
  -2  -7  12   37.87    2.18
  -2  -7  12   37.78    2.10
   2   7 -11   23.33    1.67
  -2  -7  11   20.34    1.71
   2   7 -11   21.08    1.70
  -2  -7  11   19.45    1.64
   2   7 -10   24.81    1.83
   2   7 -10   25.04    1.98
  -2  -7  10   22.14    1.91
  -2  -7  10   23.62    1.99
   2   7  -9   91.12    4.48
  -2  -7   9   92.80    4.57
  -2  -7   9   98.51    4.52
   2   7  -9   91.32    4.45
   2   7  -8  128.41    5.54
   2   7  -8  115.43    5.71
  -2  -7   8  124.47    5.03
  -2  -7   8  123.14    5.03
   2   7  -8  118.94    4.81
  -2  -7   8  128.13    5.63
  -2  -7   8  116.33    4.99
   2   7  -8  121.30    5.43
   2   7  -7   43.51    2.88
   2   7  -7   41.08    3.03
  -2  -7   7   41.49    2.62
  -2  -7   7   42.42    2.66
   2   7  -7   43.34    2.51
  -2  -7   7   44.69    2.95
   2   7  -7   42.75    2.84
  -2  -7   7   41.56    2.65
   2   7  -6   20.07    1.64
   2   7  -6   16.27    1.73
   2   7  -6   18.85    1.96
  -2  -7   6   16.44    1.64
  -2  -7   6   17.75    1.68
  -2  -7   6   17.03    1.65
  -2  -7   5   38.05    2.62
   2   7  -5   34.16    2.27
   2   7  -5   38.24    2.66
   2   7  -5   37.84    2.76
  -2  -7   5   33.88    2.53
  -2  -7   5   36.05    2.38
  -2  -7   5   32.71    2.41
  -2  -7   4  116.46    5.27
  -2  -7   4  116.56    5.52
  -2  -7   4  114.25    5.29
  -2  -7   4  119.61    5.13
   2   7  -3    3.19    0.71
  -2  -7   3    2.77    0.78
   2   7  -3    4.33    0.95
  -2  -7   3    3.35    0.84
  -2  -7   3    2.46    0.72
  -2  -7   3    2.36    0.70
   2   7  -2   35.12    2.34
   2   7  -2   34.05    2.66
   2   7  -2   32.51    2.38
   2   7  -2   30.71    1.93
  -2  -7   2   34.96    2.42
  -2  -7   2   33.92    2.45
  -2  -7   2   35.74    2.68
  -2  -7   1    0.82    0.48
  -2  -7   1    0.63    0.46
   2   7  -1    0.28    0.34
  -2  -7   1    0.72    0.48
  -2  -7   1    0.80    0.58
   2   7  -1    0.68    0.39
  -2  -7   1    0.36    0.38
   2   7  -1    0.41    0.29
  -2  -7   1    0.23    0.51
   2   7  -1    0.58    0.49
  -2  -7   0    4.25    0.82
  -2  -7   0    5.38    0.94
   2   7   0    6.76    1.03
  -2  -7   0    4.77    1.05
   2   7   0    5.65    1.11
  -2  -7   0    4.55    0.94
   2   7   0    6.58    0.92
   2   7   0    6.40    0.91
  -2  -7   0    4.73    0.85
  -2  -7  -1  276.26    9.93
  -2  -7  -1  264.57    9.76
  -2  -7  -1  271.89    9.29
   2   7   1  276.14    9.02
   2   7   1  279.96    9.44
  -2  -7  -1  282.87    9.38
   2   7   1  271.61    9.54
   2   7   1  277.67   10.25
  -2  -7  -1  276.41   10.17
   2   7   2  101.96    4.98
  -2  -7  -2   96.23    4.73
  -2  -7  -2   98.53    4.63
  -2  -7  -2  103.08    4.91
  -2  -7  -3    1.25    0.60
  -2  -7  -3    1.88    0.64
  -2  -7  -3    1.27    0.54
   2   7   3    2.31    0.76
   2   7   4   33.58    2.28
  -2  -7  -4   31.63    2.23
   2   7   5    0.19    0.33
  -2  -7  -5    0.36    0.34
  -2  -7  -5    0.45    0.40
   2   7   6    1.37    0.34
  -2  -7  -6    0.90    0.32
   2   8 -12   20.96    1.29
  -2  -8  12   18.90    1.17
   2   8 -11   43.44    2.35
  -2  -8  11   43.47    2.33
   2   8 -10  113.44    4.78
  -2  -8  10  116.04    4.86
   2   8  -9    1.37    0.56
  -2  -8   9    1.09    0.53
   2   8  -9    1.87    0.61
  -2  -8   8   18.49    1.61
   2   8  -8   19.87    1.56
   2   8  -8   18.65    1.76
  -2  -8   8   19.47    1.87
   2   8  -8   21.83    1.89
  -2  -8   8   19.12    1.63
   2   8  -7    9.74    1.18
  -2  -8   7   10.48    1.28
  -2  -8   7   12.07    1.48
   2   8  -7   12.14    1.44
   2   8  -6   15.17    1.45
  -2  -8   6   11.01    1.38
  -2  -8   6   11.13    1.38
  -2  -8   6   13.58    1.51
   2   8  -6   12.59    1.53
  -2  -8   6   12.86    1.31
   2   8  -5  191.94    7.57
  -2  -8   5  180.86    7.28
  -2  -8   5  191.83    7.40
   2   8  -5  194.26    7.45
  -2  -8   5  180.32    7.27
  -2  -8   5  195.14    7.53
  -2  -8   5  182.96    7.06
   2   8  -4   41.79    2.89
   2   8  -4   47.55    2.76
  -2  -8   4   39.13    2.73
   2   8  -4   42.58    2.79
  -2  -8   4   44.79    2.93
  -2  -8   4   44.41    3.09
  -2  -8   4   40.22    2.82
  -2  -8   4   41.15    2.73
   2   8  -3   31.31    2.54
   2   8  -3   23.57    2.07
   2   8  -3   24.17    1.94
  -2  -8   3   28.13    2.19
  -2  -8   3   24.62    2.09
  -2  -8   3   27.87    2.21
  -2  -8   3   23.15    2.19
  -2  -8   3   25.82    2.16
  -2  -8   3   22.68    2.13
  -2  -8   3   27.61    2.21
   2   8  -2  128.72    5.65
   2   8  -2  140.04    6.18
   2   8  -2  137.83    5.46
  -2  -8   2  131.05    5.65
  -2  -8   2  125.56    5.58
  -2  -8   2  125.33    5.55
  -2  -8   2  135.77    5.84
  -2  -8   2  133.96    6.05
  -2  -8   2  131.17    5.70
  -2  -8   1  110.81    4.87
   2   8  -1  108.59    4.59
   2   8  -1  109.56    5.30
  -2  -8   1  113.22    5.38
  -2  -8   1  103.38    4.98
  -2  -8   1  101.59    4.55
  -2  -8   1  117.23    5.41
  -2  -8   1  105.32    4.86
  -2  -8   0   81.89    3.77
  -2  -8   0   76.96    4.20
   2   8   0   77.41    4.19
  -2  -8   0   76.85    3.68
   2   8   0   73.33    3.41
  -2  -8   0   75.77    3.97
  -2  -8   0   76.37    4.24
  -2  -8   0   73.77    3.72
   2   8   1   25.34    2.15
  -2  -8  -1   22.17    1.87
  -2  -8  -1   26.32    2.27
  -2  -8  -1   27.27    2.17
   2   8   2   77.93    3.83
  -2  -8  -2   71.72    3.53
  -2  -8  -2   71.20    3.55
  -2  -8  -2   74.35    3.66
  -2  -8  -3   14.00    1.28
  -2  -8  -3   14.84    1.28
  -2  -8  -3   13.38    1.36
   2   8   3   13.05    1.29
  -2  -8  -4    6.84    0.81
  -2  -8  -4    4.79    0.67
   2   8   4    6.34    0.77
  -2  -8  -5   41.20    1.68
   2   9 -12    2.84    0.34
   2   9 -11   24.59    1.41
  -2  -9  11   24.05    1.35
  -2  -9  10    7.91    0.92
   2   9 -10   10.25    1.03
  -2  -9   9   17.15    1.18
  -2  -9   9   18.03    1.52
  -2  -9   8   96.91    4.28
   2   9  -8   87.79    3.78
   2   9  -8   94.88    4.19
  -2  -9   7   38.72    2.41
  -2  -9   7   35.15    2.33
   2   9  -7   37.37    2.26
   2   9  -7   41.90    2.58
   2   9  -7   40.42    2.50
  -2  -9   6    3.55    0.79
   2   9  -6    3.37    0.78
   2   9  -6    3.80    0.74
   2   9  -6    2.93    0.78
   2   9  -5   24.02    1.93
   2   9  -5   27.74    2.16
  -2  -9   5   25.31    2.05
  -2  -9   5   21.52    1.75
   2   9  -4   18.15    1.78
  -2  -9   4   16.72    1.68
   2   9  -4   19.27    1.71
  -2  -9   4   19.84    1.77
   2   9  -4   16.94    1.57
  -2  -9   4   18.88    1.75
  -2  -9   4   18.72    1.69
   2   9  -3   14.97    1.62
  -2  -9   3   15.00    1.53
   2   9  -3   15.11    1.49
   2   9  -3   13.66    1.39
  -2  -9   3   14.59    1.57
  -2  -9   3   15.27    1.55
  -2  -9   3   14.78    1.65
  -2  -9   3   14.61    1.51
   2   9  -2    4.56    0.77
  -2  -9   2    5.97    0.94
  -2  -9   2    4.57    0.87
   2   9  -2    6.14    1.06
  -2  -9   2    2.86    0.77
  -2  -9   2    7.20    1.11
  -2  -9   2    5.11    0.89
  -2  -9   1   14.55    1.38
  -2  -9   1   14.66    1.37
   2   9  -1   14.32    1.26
   2   9  -1   15.11    1.58
  -2  -9   1   15.39    1.59
  -2  -9   1   14.00    1.47
  -2  -9   1   12.28    1.28
  -2  -9   1   12.12    1.43
  -2  -9   0   14.94    1.24
  -2  -9   0   15.04    1.49
  -2  -9   0   15.35    1.49
  -2  -9   0   19.08    1.69
  -2  -9   0   13.82    1.18
   2   9   0   15.79    1.51
   2   9   1   14.19    1.32
  -2  -9  -1   13.68    1.28
  -2  -9  -1   12.36    1.29
   2   9   2    0.63    0.32
  -2  -9  -2    0.58    0.30
   2   9   3    0.59    0.23
  -2  -9  -3    0.65    0.26
  -2  -9  -3    0.33    0.20
  -2 -10  10   11.86    0.83
   2  10 -10   10.99    0.84
   2  10  -9   13.87    1.06
  -2 -10   9   14.39    1.09
  -2 -10   8    3.28    0.61
   2  10  -8    3.57    0.60
  -2 -10   8    2.29    0.45
   2  10  -8    2.38    0.50
   2  10  -7   18.20    1.39
  -2 -10   7   20.63    1.51
  -2 -10   7   19.31    1.47
   2  10  -7   23.09    1.53
   2  10  -7   23.34    1.60
   2  10  -7   26.75    1.66
  -2 -10   6   64.18    3.09
   2  10  -6   67.13    3.03
   2  10  -6   63.32    2.99
  -2 -10   6   59.98    3.04
   2  10  -6   70.85    3.21
  -2 -10   5   61.49    2.80
  -2 -10   5   72.36    3.33
   2  10  -5   71.34    3.16
   2  10  -5   72.49    3.23
   2  10  -5   70.05    3.32
  -2 -10   4   68.00    3.20
  -2 -10   4   65.25    3.14
  -2 -10   4   62.27    2.94
   2  10  -4   69.19    3.05
  -2 -10   4   60.13    3.08
   2  10  -4   67.96    3.10
   2  10  -4   68.39    3.26
  -2 -10   3    0.97    0.44
  -2 -10   3    1.14    0.44
   2  10  -3    0.62    0.33
   2  10  -3    0.83    0.44
  -2 -10   3    0.37    0.30
  -2 -10   3    1.79    0.49
   2  10  -2    2.20    0.45
  -2 -10   2    2.05    0.47
  -2 -10   2    2.13    0.50
  -2 -10   2    2.79    0.60
  -2 -10   2    2.37    0.56
   2  10  -2    2.36    0.58
   2  10  -2    1.74    0.42
  -2 -10   1   15.11    1.24
   2  10  -1   14.95    1.23
  -2 -10   1   14.90    1.23
   2  10   0    0.52    0.28
  -2 -10   0    0.27    0.25
  -2 -10   0    0.34    0.27
  -2 -10  -1   16.57    0.99
  -2 -11   7   63.98    2.33
  -2 -11   6    6.65    0.64
   2  11  -6    6.27    0.61
  -2 -11   6    5.33    0.59
  -2 -11   5   12.02    0.87
   2  11  -5   12.09    0.90
  -2 -11   4    0.57    0.25
   2  11  -4    0.44    0.22
   2  11  -3    0.39    0.19
   2  11  -2    7.73    0.56
  -3  13  -2    3.14    0.38
  -3  13  -2    3.61    0.40
  -3  13  -2    3.02    0.38
  -3  13  -3   -0.18    0.20
  -3  13  -3    0.10    0.14
  -3  13  -4    9.26    0.72
  -3  13  -4    9.18    0.65
  -3  13  -5   16.52    0.89
   3 -12  -2    0.06    0.18
   3 -12  -2    0.49    0.20
   3 -12  -1    2.06    0.37
   3 -12  -1    2.58    0.48
  -3  12   1    1.75    0.31
   3 -12  -1    2.55    0.42
   3 -12   0   31.23    1.76
   3 -12   0   28.01    1.54
   3 -12   0   30.63    1.58
  -3  12   0   28.29    1.53
  -3  12  -1   48.50    2.35
  -3  12  -1   46.14    2.31
   3 -12   1   49.94    2.41
   3 -12   1   46.35    2.05
  -3  12  -1   49.50    2.26
   3 -12   2    1.91    0.48
  -3  12  -2    2.08    0.50
  -3  12  -2    1.13    0.40
   3 -12   3    4.73    0.69
  -3  12  -3    5.27    0.77
  -3  12  -3    5.17    0.78
  -3  12  -3    4.49    0.75
   3 -12   4   33.72    1.81
  -3  12  -4   29.99    1.89
  -3  12  -4   34.00    1.95
  -3  12  -4   32.31    1.95
  -3  12  -5    9.44    0.97
  -3  12  -5    9.05    0.94
   3 -12   5    8.91    0.81
  -3  12  -5    7.77    0.87
  -3  12  -5    9.88    0.92
  -3  12  -6   12.66    1.07
  -3  12  -6   15.73    1.17
  -3  12  -7    4.79    0.62
  -3  12  -7    5.79    0.59
   3 -12   8    0.76    0.24
   3 -11  -4    5.74    0.53
  -3  11   4    6.45    0.59
   3 -11  -3    6.82    0.73
   3 -11  -3    7.33    0.82
   3 -11  -3    7.21    0.88
  -3  11   3    7.01    0.78
  -3  11   2    3.77    0.69
   3 -11  -2    3.22    0.69
   3 -11  -2    3.50    0.58
   3 -11  -2    3.69    0.67
   3 -11  -1   15.22    1.41
  -3  11   1   13.78    1.18
  -3  11   1   15.20    1.39
   3 -11  -1   11.25    1.04
   3 -11  -1   16.01    1.35
  -3  11   1   13.69    1.17
  -3  11   1   13.91    1.33
   3 -11   0    5.46    0.89
  -3  11   0    5.52    0.90
   3 -11   0    4.71    0.77
  -3  11   0    5.38    0.82
  -3  11   0    6.10    0.86
   3 -11   1    5.30    0.85
  -3  11  -1    4.52    0.85
   3 -11   1    4.84    0.75
  -3  11  -1    4.67    0.85
  -3  11  -1    4.64    0.86
   3 -11   2   57.54    3.09
   3 -11   2   62.81    3.03
  -3  11  -2   63.82    3.30
   3 -11   2   53.03    2.64
  -3  11  -2   61.01    3.29
  -3  11  -2   58.78    3.20
  -3  11  -3    0.26    0.34
  -3  11  -3    0.15    0.29
   3 -11   3    0.69    0.46
  -3  11  -3    0.59    0.46
  -3  11  -3    0.53    0.35
  -3  11  -4   -0.07    0.24
  -3  11  -4    0.08    0.29
   3 -11   4    0.07    0.32
  -3  11  -4    0.43    0.37
  -3  11  -4    0.69    0.42
  -3  11  -5    7.32    1.04
   3 -11   5    7.80    0.97
  -3  11  -5    7.90    0.99
  -3  11  -5    7.66    1.06
  -3  11  -5    7.75    1.03
  -3  11  -5    7.62    1.04
  -3  11  -5    7.02    0.98
  -3  11  -6    6.68    0.87
  -3  11  -6    6.98    0.97
   3 -11   6    6.20    0.79
  -3  11  -6    5.86    0.82
  -3  11  -6    5.01    0.87
  -3  11  -6    5.94    0.84
  -3  11  -7   10.21    1.09
  -3  11  -8    8.06    0.93
   3 -11   9    7.44    0.80
  -3  11  -9    7.12    0.75
   3 -11  10    0.33    0.17
   3 -10  -6    5.28    0.62
   3 -10  -5   64.88    2.67
   3 -10  -5   74.42    2.95
   3 -10  -4    0.63    0.33
   3 -10  -3    8.55    1.07
  -3  10   3    7.55    1.07
   3 -10  -2   36.21    2.28
  -3  10   2   33.20    2.03
  -3  10   2   28.00    1.89
  -3  10   2   32.14    2.34
   3 -10  -1   30.75    2.13
  -3  10   1   30.38    2.35
  -3  10   1   30.31    2.11
  -3  10   1   31.29    2.12
   3 -10   0   28.94    1.99
  -3  10   0   21.12    1.80
  -3  10   0   26.65    2.20
   3 -10   0   21.62    1.96
  -3  10   0   26.20    2.04
  -3  10   0   25.77    2.04
  -3  10  -1  130.46    5.68
  -3  10  -1  126.44    5.80
   3 -10   1  135.34    5.23
  -3  10  -1  122.19    5.36
  -3  10  -1  141.27    5.91
  -3  10  -1  124.95    5.37
  -3  10  -1  134.29    5.69
  -3  10  -1  131.16    5.68
   3 -10   1  127.40    5.49
  -3  10  -1  133.64    5.84
  -3  10  -1  126.84    5.73
  -3  10  -2   53.92    3.29
   3 -10   2   51.89    2.97
   3 -10   2   51.47    2.66
  -3  10  -2   51.64    2.99
  -3  10  -2   48.78    2.94
  -3  10  -2   54.52    3.30
  -3  10  -2   48.14    3.13
  -3  10  -2   53.50    2.98
  -3  10  -2   55.30    3.27
  -3  10  -3   42.04    2.79
   3 -10   3   40.85    2.59
  -3  10  -3   41.92    2.63
  -3  10  -3   33.50    2.36
  -3  10  -3   34.74    2.46
  -3  10  -3   34.83    2.73
  -3  10  -3   38.53    2.79
  -3  10  -4   63.99    3.78
  -3  10  -4   62.91    3.69
  -3  10  -4   59.72    3.38
   3 -10   4   64.15    3.42
  -3  10  -4   70.72    3.81
  -3  10  -4   70.14    3.74
  -3  10  -4   66.64    3.69
  -3  10  -4   71.94    3.79
  -3  10  -4   73.69    3.81
  -3  10  -5    3.38    0.76
  -3  10  -5    3.02    0.73
  -3  10  -5    4.24    0.92
   3 -10   5    3.93    0.78
  -3  10  -5    3.49    0.79
  -3  10  -5    3.56    0.81
  -3  10  -6    4.79    0.83
  -3  10  -6    3.22    0.73
   3 -10   6    4.08    0.77
  -3  10  -6    3.65    0.76
  -3  10  -6    3.11    0.70
  -3  10  -6    4.43    0.91
  -3  10  -7   31.22    2.28
  -3  10  -7   33.87    2.28
  -3  10  -7   26.94    1.81
  -3  10  -8   52.67    2.88
  -3  10  -8   51.25    2.77
  -3  10  -9  105.45    4.19
  -3  10 -10   42.39    2.13
  -3  10 -10   38.36    1.84
   3 -10  11   10.04    0.67
  -3  10 -11   11.45    0.71
  -3   9   7    0.49    0.23
   3  -9  -7    0.25    0.27
  -3   9   6    1.35    0.40
   3  -9  -6    1.52    0.47
   3  -9  -6    2.37    0.52
  -3   9   6    1.58    0.48
  -3   9   5    0.08    0.35
  -3   9   5   -0.07    0.29
   3  -9  -5    0.28    0.43
   3  -9  -5    0.35    0.43
   3  -9  -5    0.13    0.33
   3  -9  -4  128.83    5.22
  -3   9   4  130.93    5.62
   3  -9  -3   25.26    1.89
  -3   9   3   25.33    2.20
  -3   9   3   25.14    2.07
  -3   9   2   11.20    1.31
  -3   9   2   11.58    1.36
  -3   9   2    9.87    1.39
  -3   9   2   12.47    1.32
  -3   9   2   13.14    1.34
  -3   9   2   10.85    1.29
  -3   9   2    8.88    1.27
  -3   9   2   10.82    1.23
  -3   9   1  179.02    7.14
  -3   9   1  195.83    7.08
  -3   9   1  175.00    6.92
  -3   9   1  188.20    7.08
  -3   9   1  176.18    7.28
  -3   9   1  183.42    7.00
  -3   9   1  182.80    7.18
  -3   9   1  173.89    7.03
  -3   9   0    1.90    0.67
  -3   9   0    1.81    0.61
  -3   9   0    1.17    0.48
  -3   9   0    1.90    0.58
  -3   9   0    1.26    0.62
  -3   9   0    1.36    0.57
  -3   9   0    2.04    0.64
  -3   9   0    2.39    0.74
  -3   9   0    1.73    0.54
  -3   9  -1    0.71    0.39
  -3   9  -1    0.40    0.46
  -3   9  -1   -0.10    0.31
  -3   9  -1    0.11    0.36
   3  -9   1    0.07    0.30
  -3   9  -1    0.22    0.42
  -3   9  -1    0.21    0.40
  -3   9  -1    0.70    0.40
  -3   9  -1    0.26    0.34
  -3   9  -1    0.51    0.48
  -3   9  -1    0.48    0.32
  -3   9  -2  119.21    5.38
  -3   9  -2  112.12    5.39
   3  -9   2  107.04    4.39
  -3   9  -2  112.30    4.86
  -3   9  -2  106.15    4.89
  -3   9  -2  119.97    5.30
  -3   9  -2  110.67    4.93
  -3   9  -2  112.25    5.24
   3  -9   2  110.35    4.88
  -3   9  -2  112.87    5.34
  -3   9  -2  110.85    5.22
  -3   9  -3   63.89    3.75
  -3   9  -3   70.60    3.95
  -3   9  -3   71.40    3.70
  -3   9  -3   68.75    3.52
  -3   9  -3   72.35    3.84
  -3   9  -3   71.91    3.92
  -3   9  -3   68.48    3.85
  -3   9  -3   73.43    4.07
  -3   9  -4  189.92    7.50
  -3   9  -4  201.92    7.78
  -3   9  -4  181.82    6.84
  -3   9  -4  180.44    7.24
  -3   9  -4  183.66    7.02
  -3   9  -4  195.06    7.55
  -3   9  -4  220.06    7.94
  -3   9  -4  193.17    7.54
   3  -9   4  184.31    7.14
  -3   9  -4  195.51    7.66
  -3   9  -4  199.66    7.71
   3  -9   5    7.43    1.05
  -3   9  -5    7.69    1.16
  -3   9  -5    6.07    1.08
  -3   9  -5    6.81    1.00
  -3   9  -5    7.90    1.16
  -3   9  -5    9.14    1.34
  -3   9  -5    7.37    1.14
  -3   9  -5    7.30    1.08
  -3   9  -5    7.47    1.10
  -3   9  -5    8.00    1.13
  -3   9  -6   12.61    1.42
  -3   9  -6   11.52    1.36
  -3   9  -6   14.42    1.44
  -3   9  -6   14.11    1.53
  -3   9  -6   16.51    1.79
  -3   9  -6   15.05    1.73
  -3   9  -6   12.85    1.35
  -3   9  -6   14.29    1.46
  -3   9  -6   14.11    1.60
  -3   9  -6   13.35    1.38
  -3   9  -6   13.27    1.40
  -3   9  -7   33.53    2.42
  -3   9  -7   29.11    2.04
  -3   9  -7   31.10    2.41
  -3   9  -7   28.86    2.12
  -3   9  -8    0.48    0.38
  -3   9  -8    0.80    0.53
  -3   9  -8    0.44    0.39
  -3   9  -9   20.80    1.62
  -3   9  -9   19.85    1.60
  -3   9 -10   43.96    2.28
  -3   9 -10   39.21    2.03
  -3   9 -11   23.72    1.40
   3  -9  11   25.88    1.41
  -3   9 -11   21.34    1.19
  -3   9 -11   26.45    1.54
   3  -8  -9    1.36    0.27
  -3   8   8   37.85    2.07
   3  -8  -8   46.38    2.22
  -3   8   7   38.24    2.37
   3  -8  -7   35.13    2.35
  -3   8   7   34.60    2.20
   3  -8  -7   37.86    2.25
   3  -8  -7   35.22    1.97
   3  -8  -6    0.60    0.45
   3  -8  -6    1.25    0.54
   3  -8  -6    0.89    0.45
   3  -8  -5  111.42    5.23
   3  -8  -5  117.15    4.83
  -3   8   4  559.84   18.23
  -3   8   4  547.61   18.11
  -3   8   4  570.76   17.90
   3  -8  -4  609.59   17.74
  -3   8   3  532.83   16.05
  -3   8   3  514.39   16.04
  -3   8   3  509.02   16.20
   3  -8  -3  561.94   16.31
  -3   8   3  515.40   16.15
  -3   8   3  525.80   16.93
  -3   8   3  527.69   16.61
  -3   8   3  526.42   16.94
  -3   8   2  176.20    6.63
  -3   8   2  171.73    6.55
  -3   8   2  166.15    6.71
   3  -8  -2  175.19    6.37
  -3   8   2  180.28    6.85
  -3   8   2  168.23    7.00
  -3   8   2  183.10    6.70
  -3   8   2  174.58    6.73
  -3   8   2  184.84    6.71
  -3   8   2  177.46    7.11
  -3   8   1   26.82    2.02
  -3   8   1   26.00    2.10
  -3   8   1   25.78    2.07
  -3   8   1   25.12    1.95
  -3   8   1   23.94    2.06
  -3   8   1   24.15    1.88
  -3   8   1   27.41    2.03
  -3   8   1   25.70    2.00
  -3   8   1   24.98    2.05
  -3   8   0    3.34    0.76
  -3   8   0    4.02    0.89
  -3   8   0    3.30    0.72
  -3   8   0    3.10    0.76
  -3   8   0    2.02    0.60
  -3   8   0    2.57    0.67
  -3   8   0    4.62    0.90
  -3   8   0    2.81    0.66
  -3   8   0    3.52    0.79
  -3   8   0    3.29    0.65
  -3   8  -1   85.65    3.91
  -3   8  -1   78.93    3.89
  -3   8  -1   85.84    4.22
  -3   8  -1   89.96    4.29
  -3   8  -1   83.08    3.94
  -3   8  -1   90.81    4.27
  -3   8  -1   98.03    4.21
  -3   8  -1   88.98    4.31
  -3   8  -1   79.75    3.80
  -3   8  -2   94.50    4.34
  -3   8  -2   91.55    4.07
  -3   8  -2   84.44    4.10
  -3   8  -2   95.06    4.46
  -3   8  -2   98.42    4.65
  -3   8  -2   96.22    4.68
  -3   8  -2   91.02    4.45
  -3   8  -3   17.98    1.78
  -3   8  -3   17.18    1.74
  -3   8  -3   17.16    1.66
  -3   8  -3   15.18    1.48
  -3   8  -3   16.18    1.64
  -3   8  -3   16.15    1.68
  -3   8  -3   15.67    1.62
  -3   8  -3   15.05    1.61
  -3   8  -4  144.31    5.75
  -3   8  -4  142.64    5.86
  -3   8  -4  123.08    5.15
  -3   8  -4  129.96    5.49
  -3   8  -4  132.29    5.83
  -3   8  -4  135.63    5.64
  -3   8  -4  125.53    5.78
  -3   8  -4  134.67    5.64
   3  -8   4  127.86    5.32
  -3   8  -4  144.04    5.97
  -3   8  -4  144.36    5.82
  -3   8  -5   35.92    2.48
  -3   8  -5   35.98    2.45
  -3   8  -5   33.73    2.28
  -3   8  -5   33.62    2.39
  -3   8  -5   37.20    2.66
  -3   8  -5   36.78    2.45
  -3   8  -5   32.51    2.27
  -3   8  -5   37.43    2.75
  -3   8  -5   38.39    2.44
  -3   8  -5   37.06    2.40
  -3   8  -6    7.30    1.08
  -3   8  -6    8.04    1.06
  -3   8  -6    7.87    1.10
  -3   8  -6    5.46    1.04
  -3   8  -6    7.61    1.12
  -3   8  -6    6.39    0.95
  -3   8  -6    6.78    0.96
  -3   8  -6   10.38    1.44
  -3   8  -6    6.02    0.90
  -3   8  -6    8.49    1.24
  -3   8  -6    7.21    0.98
  -3   8  -7   58.25    3.43
  -3   8  -7   56.38    3.21
  -3   8  -7   58.25    3.43
  -3   8  -7   54.65    3.43
  -3   8  -7   55.67    3.03
  -3   8  -8   50.61    3.01
  -3   8  -8   47.48    2.91
  -3   8  -8   47.96    3.01
  -3   8  -9   46.90    2.66
  -3   8  -9   51.07    2.91
  -3   8 -10    1.02    0.34
  -3   8 -10    1.01    0.47
   3  -8  10    1.01    0.47
   3  -8  11   75.00    2.99
  -3   8 -11   72.97    3.17
  -3   8 -11   71.12    3.00
  -3   8 -12    6.12    0.56
  -3   8 -12    5.90    0.62
  -3   7  10   66.28    2.45
   3  -7  -9   23.13    1.53
   3  -7  -8    3.04    0.72
  -3   7   8    1.92    0.59
   3  -7  -8    2.74    0.66
  -3   7   8    2.26    0.70
   3  -7  -7    6.25    1.11
  -3   7   7    4.06    0.97
  -3   7   7    4.91    0.99
   3  -7  -7    5.98    0.99
   3  -7  -6   25.47    2.21
  -3   7   6   20.19    1.70
  -3   7   6   24.23    2.16
  -3   7   6   21.32    1.93
  -3   7   6   23.01    2.08
  -3   7   6   22.96    2.22
   3  -7  -6   24.37    1.96
  -3   7   5  195.19    7.43
  -3   7   5  197.88    8.01
  -3   7   5  206.72    7.95
  -3   7   5  190.07    7.79
  -3   7   5  211.73    8.41
   3  -7  -5  223.83    7.68
   3  -7  -4    1.02    0.48
  -3   7   4    0.18    0.27
  -3   7   4    0.32    0.44
  -3   7   4    0.35    0.42
  -3   7   4    0.87    0.42
  -3   7   4    0.21    0.31
  -3   7   4    0.61    0.55
  -3   7   3   26.77    2.04
  -3   7   3   28.42    2.09
  -3   7   3   30.39    2.30
  -3   7   3   29.82    1.93
  -3   7   3   30.97    2.06
  -3   7   3   30.42    2.14
  -3   7   3   29.36    2.40
  -3   7   3   26.46    1.83
  -3   7   3   26.19    1.89
  -3   7   3   29.57    1.91
  -3   7   2   46.35    2.54
  -3   7   2   38.45    2.37
  -3   7   2   45.59    2.78
  -3   7   2   44.24    2.73
  -3   7   2   43.94    2.50
  -3   7   2   42.43    2.54
  -3   7   2   42.79    2.43
  -3   7   2   41.20    2.52
  -3   7   2   41.74    2.51
  -3   7   2   42.95    2.58
  -3   7   1  133.75    5.35
  -3   7   1  129.72    5.24
  -3   7   1  131.00    5.43
  -3   7   1  129.35    5.20
  -3   7   1  133.41    5.49
  -3   7   1  145.95    5.44
  -3   7   1  136.31    5.45
  -3   7   0   18.42    1.57
  -3   7   0   17.83    1.53
  -3   7   0   14.81    1.39
  -3   7   0   16.47    1.38
  -3   7   0   15.57    1.53
  -3   7   0   18.21    1.54
  -3   7   0   15.28    1.49
  -3   7  -1  125.87    5.00
  -3   7  -1  112.02    4.54
  -3   7  -1  114.46    4.57
  -3   7  -1  120.73    4.99
  -3   7  -1  116.48    4.92
  -3   7  -2  171.66    6.60
  -3   7  -2  178.47    6.72
  -3   7  -2  173.21    6.76
  -3   7  -3   31.64    2.23
  -3   7  -3   32.38    2.17
  -3   7  -3   33.57    2.25
  -3   7  -3   29.16    2.13
  -3   7  -3   32.22    2.24
  -3   7  -3   31.15    2.15
  -3   7  -3   32.23    2.16
  -3   7  -4  332.23   11.01
  -3   7  -4  314.66   10.78
  -3   7  -4  322.27   11.09
  -3   7  -4  327.08   10.81
  -3   7  -4  325.62   10.89
  -3   7  -4  345.65   11.27
  -3   7  -4  332.58   10.84
  -3   7  -4  347.48   10.91
  -3   7  -5    0.34    0.34
  -3   7  -5    0.46    0.34
  -3   7  -5   -0.09    0.36
  -3   7  -5   -0.08    0.28
  -3   7  -5    0.14    0.28
  -3   7  -5    0.52    0.35
  -3   7  -5    0.52    0.36
  -3   7  -5    0.36    0.40
  -3   7  -5    0.50    0.36
  -3   7  -5    0.21    0.26
  -3   7  -6    5.18    0.89
  -3   7  -6    5.83    0.84
  -3   7  -6    4.92    0.95
  -3   7  -6    6.81    1.04
  -3   7  -6    4.62    0.85
  -3   7  -6    4.79    0.75
  -3   7  -6    4.58    0.72
  -3   7  -6    4.64    0.72
  -3   7  -6    6.02    1.08
  -3   7  -6    3.90    0.85
  -3   7  -6    5.67    0.82
  -3   7  -7  137.52    5.79
  -3   7  -7  130.46    5.79
  -3   7  -7  131.79    5.90
  -3   7  -7  132.27    5.61
  -3   7  -8  103.93    4.60
  -3   7  -8  103.06    4.69
  -3   7  -8  117.29    5.21
  -3   7  -8   99.72    4.97
  -3   7  -8  109.30    4.96
  -3   7  -9    9.03    1.08
  -3   7  -9    8.94    1.25
   3  -7  10   44.73    2.55
  -3   7 -10   39.91    2.55
   3  -7  11   18.16    1.31
  -3   7 -11   20.57    1.54
  -3   7 -11   18.30    1.37
  -3   7 -12   11.14    0.83
  -3   7 -12   12.36    1.00
   3  -6 -10    3.37    0.59
  -3   6  10    2.96    0.61
  -3   6   9    2.66    0.67
  -3   6   9    2.48    0.72
   3  -6  -8   70.84    3.94
   3  -6  -8   80.58    3.84
  -3   6   8   77.49    4.21
  -3   6   8   74.75    3.98
  -3   6   7   87.62    4.57
  -3   6   7   88.42    4.74
   3  -6  -7   91.24    4.27
  -3   6   7   79.98    4.12
  -3   6   7   91.83    4.68
   3  -6  -7   88.53    4.56
   3  -6  -6    0.87    0.58
  -3   6   6    0.79    0.56
  -3   6   6    0.46    0.39
  -3   6   6    1.46    0.56
  -3   6   6    1.26    0.68
  -3   6   5    0.84    0.48
  -3   6   5    1.19    0.66
  -3   6   5    1.31    0.47
  -3   6   5    0.95    0.48
  -3   6   5    1.26    0.53
  -3   6   4    2.36    0.52
  -3   6   4    2.55    0.63
  -3   6   4    2.22    0.50
  -3   6   4    2.28    0.52
  -3   6   4    1.94    0.59
  -3   6   4    2.82    0.69
  -3   6   4    3.15    0.74
  -3   6   4    2.63    0.51
  -3   6   4    2.47    0.75
  -3   6   3  198.68    6.88
  -3   6   3  207.31    7.23
  -3   6   3  199.70    7.67
  -3   6   3  207.88    7.49
  -3   6   3  198.06    7.31
  -3   6   3  196.43    6.95
  -3   6   3  201.40    6.88
  -3   6   3  208.56    7.05
  -3   6   3  204.94    6.91
  -3   6   2   27.30    1.83
  -3   6   2   28.07    1.77
  -3   6   2   27.65    1.84
  -3   6   2   29.69    1.86
  -3   6   2   29.44    1.82
  -3   6   2   28.51    1.81
  -3   6   2   26.93    1.81
  -3   6   1  152.68    5.65
  -3   6   1  153.81    5.53
  -3   6   1  136.37    5.27
  -3   6   1  152.92    5.61
  -3   6   1  149.26    5.40
  -3   6   1  154.21    5.58
  -3   6   1  156.85    5.62
  -3   6   1  149.36    5.58
  -3   6   0   41.62    2.28
  -3   6   0   40.59    2.12
  -3   6   0   44.11    2.37
  -3   6   0   45.88    2.40
  -3   6   0   42.32    2.23
  -3   6  -1   81.40    3.69
  -3   6  -1   86.29    3.62
  -3   6  -1   77.32    3.29
  -3   6  -1   82.40    3.59
  -3   6  -1   78.52    3.54
  -3   6  -1   84.58    3.32
  -3   6  -1   85.28    3.69
  -3   6  -2  448.00   13.73
  -3   6  -2  444.20   13.80
  -3   6  -2  455.06   13.71
  -3   6  -2  437.04   13.67
  -3   6  -2  460.75   13.93
  -3   6  -2  437.27   13.69
  -3   6  -3    7.28    0.91
  -3   6  -3    6.79    0.89
  -3   6  -3    6.57    0.84
  -3   6  -3    7.03    0.86
  -3   6  -3    7.26    0.93
  -3   6  -3    7.09    0.88
  -3   6  -4   71.64    3.48
  -3   6  -4   75.38    3.29
  -3   6  -4   73.71    3.29
  -3   6  -4   73.19    3.24
  -3   6  -4   72.23    3.31
  -3   6  -4   71.33    3.22
  -3   6  -5   44.52    2.56
  -3   6  -5   42.65    2.62
  -3   6  -5   45.55    2.34
  -3   6  -5   43.09    2.31
  -3   6  -5   42.04    2.60
  -3   6  -5   42.62    2.27
  -3   6  -5   43.40    2.34
  -3   6  -5   42.70    2.26
  -3   6  -6   37.66    2.42
  -3   6  -6   41.10    2.65
  -3   6  -6   39.55    2.11
  -3   6  -6   39.52    2.43
  -3   6  -6   39.11    2.62
  -3   6  -6   41.05    2.59
  -3   6  -6   36.70    2.02
  -3   6  -7    4.10    0.80
  -3   6  -7    4.32    0.91
  -3   6  -7    5.11    0.89
  -3   6  -7    4.49    0.93
  -3   6  -7    4.33    0.87
  -3   6  -8   36.26    2.48
  -3   6  -8   34.36    2.25
  -3   6  -8   34.50    2.58
  -3   6  -8   36.00    2.57
  -3   6  -9    5.79    1.06
   3  -6   9    5.44    0.95
  -3   6  -9    5.27    0.95
   3  -6  10    1.09    0.47
  -3   6 -10    0.96    0.43
   3  -6  11    0.33    0.26
  -3   6 -11    0.52    0.39
  -3   6 -11    0.82    0.35
   3  -6  12    3.89    0.53
  -3   6 -12    2.63    0.39
  -3   6 -12    3.76    0.61
   3  -5 -11   19.55    1.51
   3  -5 -11   21.78    1.32
  -3   5  11   21.41    1.46
  -3   5  10   16.41    1.51
   3  -5 -10   16.09    1.37
  -3   5  10   17.63    1.63
  -3   5   9   37.06    2.65
   3  -5  -9   40.47    2.48
  -3   5   9   37.18    2.76
  -3   5   8   23.81    2.28
  -3   5   8   18.28    1.83
  -3   5   8   19.72    2.03
  -3   5   8   21.67    2.08
   3  -5  -8   18.69    1.94
  -3   5   7    1.51    0.73
  -3   5   7    1.87    0.67
  -3   5   7    1.87    0.58
  -3   5   7    1.66    0.61
  -3   5   7    1.70    0.54
  -3   5   7    1.14    0.57
   3  -5  -7    2.06    0.71
  -3   5   6    8.86    1.29
  -3   5   6   10.25    1.48
  -3   5   6   10.40    1.23
  -3   5   6    9.54    1.21
  -3   5   6    9.28    1.34
  -3   5   6    9.13    1.34
   3  -5  -6   11.00    1.37
  -3   5   5   12.62    1.45
  -3   5   5   13.99    1.59
  -3   5   5   14.37    1.53
  -3   5   5   13.88    1.38
  -3   5   5   14.59    1.56
  -3   5   5   13.56    1.31
  -3   5   4   56.51    2.47
  -3   5   4   57.05    2.85
  -3   5   4   54.03    2.50
  -3   5   4   54.29    2.50
  -3   5   4   50.98    2.64
  -3   5   4   59.23    3.11
  -3   5   4   52.07    2.86
  -3   5   3  273.89    8.53
  -3   5   3  253.14    8.34
  -3   5   3  268.34    8.89
  -3   5   3  279.15    8.96
  -3   5   3  263.72    8.39
  -3   5   3  262.32    8.60
  -3   5   3  266.82    8.48
  -3   5   3  265.99    8.39
  -3   5   3  264.99    8.41
  -3   5   2   58.57    2.66
  -3   5   2   55.39    2.68
  -3   5   2   56.26    2.56
  -3   5   2   57.33    2.58
  -3   5   2   55.21    2.59
  -3   5   2   58.42    2.58
  -3   5   2   59.03    2.60
  -3   5   1   44.53    2.26
  -3   5   1   44.48    2.20
  -3   5   1   44.03    2.14
  -3   5   1   45.46    2.19
  -3   5   1   43.44    2.21
  -3   5   1   43.47    2.15
  -3   5   1   43.48    2.06
  -3   5   1   44.40    2.19
  -3   5   0    0.11    0.17
  -3   5   0    0.15    0.20
  -3   5   0    0.27    0.21
  -3   5   0    0.19    0.24
  -3   5   0    0.58    0.25
  -3   5  -1  135.66    4.69
  -3   5  -1  132.44    4.73
  -3   5  -1  125.61    4.73
  -3   5  -1  124.09    4.47
  -3   5  -2  654.83   18.93
  -3   5  -2  665.92   18.99
  -3   5  -2  660.88   18.91
  -3   5  -2  640.65   18.89
  -3   5  -2  631.36   18.86
  -3   5  -2  669.30   19.05
  -3   5  -3  104.28    4.08
  -3   5  -3  110.71    4.06
  -3   5  -3  101.89    3.92
  -3   5  -3  104.67    3.96
  -3   5  -3   99.58    3.91
  -3   5  -3  109.44    4.08
  -3   5  -4  859.60   25.08
  -3   5  -4  908.69   24.78
  -3   5  -4  859.28   24.64
  -3   5  -4  845.07   24.65
  -3   5  -4  858.81   24.67
  -3   5  -4  878.33   24.80
  -3   5  -5    5.40    0.83
  -3   5  -5    4.21    0.58
  -3   5  -5    5.40    0.68
  -3   5  -5    3.90    0.59
  -3   5  -5    6.00    0.71
  -3   5  -5    4.43    0.60
  -3   5  -6    5.19    0.85
  -3   5  -6    4.61    0.77
  -3   5  -6    5.61    0.93
  -3   5  -6    4.69    0.90
  -3   5  -6    5.19    0.92
  -3   5  -6    4.42    0.79
  -3   5  -7    0.93    0.43
  -3   5  -7    0.27    0.36
  -3   5  -7    0.28    0.39
  -3   5  -7    1.48    0.62
  -3   5  -8    2.24    0.68
  -3   5  -8    1.82    0.60
  -3   5  -8    2.66    0.74
  -3   5  -8    2.37    0.74
  -3   5  -9   36.53    2.65
   3  -5   9   37.25    2.39
  -3   5  -9   36.02    2.53
  -3   5 -10   11.56    1.34
   3  -5  10   10.38    1.11
  -3   5 -10    9.53    1.24
  -3   5 -10   10.87    1.27
  -3   5 -11   89.63    3.71
  -3   5 -11   87.14    3.49
  -3   5 -12   25.06    1.52
   3  -5  12   23.10    1.32
  -3   4  12   21.73    1.36
  -3   4  11   13.33    1.08
   3  -4 -11   16.96    1.27
  -3   4  11   16.89    1.53
  -3   4  11   14.59    1.33
   3  -4 -10   22.46    1.72
  -3   4  10   23.55    1.99
  -3   4  10   20.13    1.98
  -3   4  10   21.37    1.77
  -3   4   9  183.96    7.23
  -3   4   9  181.14    7.66
  -3   4   9  182.33    7.49
   3  -4  -9  188.27    7.15
  -3   4   9  177.46    7.48
  -3   4   8   76.60    4.10
  -3   4   8   76.09    4.37
   3  -4  -8   83.34    4.29
  -3   4   8   81.91    4.35
  -3   4   8   71.86    3.89
  -3   4   8   73.53    4.22
  -3   4   7    0.51    0.43
  -3   4   7   -0.07    0.30
   3  -4  -7    0.50    0.47
  -3   4   7    1.58    0.63
  -3   4   7    0.18    0.29
  -3   4   7    0.34    0.43
  -3   4   7    0.31    0.30
  -3   4   6   32.07    2.37
   3  -4  -6   36.65    2.40
  -3   4   6   34.67    2.28
  -3   4   6   34.60    2.19
  -3   4   6   36.32    2.18
  -3   4   6   33.35    2.42
  -3   4   5   20.29    1.21
  -3   4   5   18.67    1.14
  -3   4   5   18.41    1.49
  -3   4   5   22.07    1.60
  -3   4   4   45.13    2.10
  -3   4   4   47.36    2.13
  -3   4   4   46.61    2.08
  -3   4   4   45.58    2.34
  -3   4   4   54.31    2.56
  -3   4   4   47.40    2.63
  -3   4   4   46.14    2.34
  -3   4   3  378.87   11.32
  -3   4   3  375.82   11.33
  -3   4   3  376.15   11.26
  -3   4   3  366.22   11.29
  -3   4   3  390.89   11.60
  -3   4   3  390.12   11.83
  -3   4   3  387.06   11.44
  -3   4   2  466.25   13.95
  -3   4   2  471.20   14.02
  -3   4   2  487.04   13.93
  -3   4   2  482.86   14.08
  -3   4   2  492.33   14.17
  -3   4   2  471.06   13.87
  -3   4   1  899.81   26.64
  -3   4   1  938.96   26.72
  -3   4   1  999.13   26.68
  -3   4   1  942.58   26.69
  -3   4   1  965.68   26.42
  -3   4   0   25.60    1.46
  -3   4   0   25.00    1.47
  -3   4   0   26.59    1.45
  -3   4   0   29.04    1.47
  -3   4   0   29.09    1.30
  -3   4  -1   10.30    0.88
  -3   4  -1    9.80    0.78
  -3   4  -1   11.80    0.92
  -3   4  -2    6.83    0.69
  -3   4  -2    7.07    0.72
  -3   4  -2    5.82    0.62
   3  -4   2    5.51    0.30
  -3   4  -2    5.79    0.61
  -3   4  -3    7.37    0.71
  -3   4  -3    5.81    0.65
  -3   4  -3    5.96    0.63
   3  -4   3    5.08    0.34
  -3   4  -3    5.48    0.65
  -3   4  -4    0.95    0.34
  -3   4  -4    0.80    0.36
  -3   4  -4    0.83    0.30
  -3   4  -4    0.66    0.27
  -3   4  -4    0.73    0.25
   3  -4   4    1.75    0.23
  -3   4  -5  370.37   11.66
  -3   4  -5  360.26   10.76
  -3   4  -5  360.84   10.73
  -3   4  -5  354.42   10.66
  -3   4  -5  362.61   11.47
  -3   4  -6  149.68    5.90
  -3   4  -6  145.14    5.73
  -3   4  -6  134.12    5.57
  -3   4  -6  143.55    5.84
  -3   4  -7  184.71    7.22
  -3   4  -7  186.66    7.19
  -3   4  -7  188.79    7.37
  -3   4  -8   52.08    3.17
  -3   4  -8   51.45    3.27
  -3   4  -8   48.87    3.08
   3  -4   8   51.95    2.88
  -3   4  -9   35.64    2.47
  -3   4  -9   31.57    2.50
  -3   4  -9   33.19    2.50
  -3   4  -9   35.90    2.52
  -3   4 -10    2.37    0.58
  -3   4 -10    2.92    0.75
  -3   4 -10    1.52    0.53
  -3   4 -10    1.73    0.59
  -3   4 -11   34.28    1.88
  -3   4 -11   38.80    2.38
   3  -4  12   68.04    2.71
  -3   4 -12   98.80    3.25
  -3   3  13    0.54    0.20
  -3   3  12   65.43    3.02
   3  -3 -12   63.51    3.08
   3  -3 -11    2.40    0.56
  -3   3  11    2.59    0.81
  -3   3  11    3.75    0.75
  -3   3  11    3.18    0.73
   3  -3 -10    0.07    0.32
  -3   3  10    0.29    0.44
  -3   3  10    0.11    0.41
  -3   3   9  222.42    8.55
  -3   3   9  227.37    8.81
   3  -3  -8   34.50    2.58
  -3   3   8   38.95    2.32
  -3   3   8   35.25    2.59
  -3   3   8   34.73    2.48
  -3   3   8   39.36    2.82
   3  -3  -7   12.21    1.38
  -3   3   7   13.46    1.29
  -3   3   7   14.14    1.53
  -3   3   7   13.49    1.56
  -3   3   7   12.43    1.35
  -3   3   7   15.42    1.65
  -3   3   7   15.09    1.30
  -3   3   6   11.34    1.19
  -3   3   6   10.69    1.04
  -3   3   6   11.80    1.38
   3  -3  -6   11.02    1.21
  -3   3   5  230.78    7.02
   3  -3  -5  245.60    7.88
  -3   3   5  228.39    7.02
  -3   3   5  253.53    8.32
  -3   3   5  224.20    7.74
  -3   3   5  231.76    7.60
  -3   3   4    0.51    0.23
  -3   3   4    0.12    0.32
  -3   3   4    1.05    0.30
  -3   3   4    0.72    0.25
  -3   3   4    0.76    0.23
  -3   3   4    0.53    0.21
  -3   3   3    8.82    0.75
  -3   3   3    9.50    0.83
  -3   3   3    8.99    0.73
  -3   3   3    8.79    0.75
  -3   3   3   10.40    0.79
  -3   3   2  153.52    5.12
  -3   3   2  156.61    5.17
  -3   3   2  153.83    5.10
  -3   3   2  171.92    5.04
  -3   3   2  160.25    5.16
  -3   3   2  156.80    4.98
  -3   3   1    0.60    0.23
  -3   3   1    0.53    0.22
  -3   3   0    0.42    0.22
  -3   3   0    0.32    0.11
  -3   3  -1  314.46    8.59
  -3   3  -1  291.20    8.63
  -3   3  -1  286.66    8.67
  -3   3  -1  291.08    8.39
  -3   3  -1  282.42    8.08
  -3   3  -1  283.15    8.69
  -3   3  -2    4.37    0.50
   3  -3   2    4.14    0.34
  -3   3  -2    3.90    0.49
  -3   3  -2    3.95    0.44
  -3   3  -2    4.71    0.54
   3  -3   3    2.90    0.31
  -3   3  -3    2.70    0.42
  -3   3  -3    2.88    0.40
  -3   3  -3    1.76    0.36
  -3   3  -4    1.04    0.27
  -3   3  -4    0.95    0.24
  -3   3  -4    1.17    0.38
  -3   3  -4    0.82    0.39
   3  -3   5   15.05    0.90
  -3   3  -5   11.41    1.26
  -3   3  -5   13.20    1.28
  -3   3  -6    4.81    0.85
  -3   3  -6    5.07    0.86
  -3   3  -6    5.05    0.90
  -3   3  -6    5.76    0.96
   3  -3   6    4.76    0.57
  -3   3  -7  181.67    7.23
   3  -3   7  183.67    6.17
  -3   3  -7  191.36    7.36
  -3   3  -7  203.32    7.61
  -3   3  -8  378.60   13.45
  -3   3  -8  407.44   13.31
  -3   3  -8  389.22   13.39
  -3   3  -8  409.36   13.55
  -3   3  -8  423.45   13.41
  -3   3  -9    8.41    1.16
  -3   3  -9   11.67    1.47
  -3   3  -9   10.34    1.27
  -3   3  -9    8.93    1.29
  -3   3 -10  172.51    6.74
  -3   3 -10  163.57    6.16
  -3   3 -11   34.87    2.11
   3  -3  11   31.89    1.87
   3  -3  12   28.47    1.36
  -3   3 -12   23.30    1.19
  -3   2  13   30.40    1.55
  -3   2  12   34.37    2.15
  -3   2  12   33.38    2.01
  -3   2  12   29.33    1.80
   3  -2 -12   33.00    2.30
   3  -2 -11    8.40    1.34
  -3   2  11    8.12    1.14
  -3   2  10   67.11    3.85
   3  -2 -10   71.14    3.65
  -3   2  10   64.79    3.73
  -3   2   9    0.96    0.58
  -3   2   9    1.28    0.66
  -3   2   9    1.06    0.60
  -3   2   9    1.10    0.53
  -3   2   8  102.30    4.77
  -3   2   8  101.78    4.89
  -3   2   8  100.21    4.25
  -3   2   8  104.86    4.78
  -3   2   8   96.46    4.57
  -3   2   8  101.82    4.89
  -3   2   7  198.39    6.75
  -3   2   7  221.30    7.81
  -3   2   7  204.03    7.61
  -3   2   7  196.94    7.46
   3  -2  -7  204.28    7.43
  -3   2   6  303.12    9.88
  -3   2   6  286.09    9.03
   3  -2  -6  288.98    9.50
  -3   2   5    0.29    0.22
  -3   2   5    0.37    0.29
   3  -2  -5    0.52    0.30
  -3   2   5    0.15    0.13
  -3   2   5    0.19    0.13
  -3   2   4  330.32   10.19
  -3   2   4  349.23   10.59
  -3   2   4  346.52   10.01
  -3   2   4  328.84    9.99
  -3   2   4  364.55    9.95
  -3   2   3  230.54    6.78
  -3   2   3  213.31    6.92
  -3   2   3  209.91    7.06
  -3   2   3  235.26    6.96
  -3   2   3  230.10    6.86
  -3   2   3  226.95    6.89
  -3   2   3  236.52    6.82
  -3   2   2 1033.64   28.98
  -3   2   2 1056.75   29.26
  -3   2   2 1051.16   29.10
  -3   2   2 1044.40   29.07
  -3   2   2 1082.01   29.03
  -3   2   2 1029.86   29.11
  -3   2   2 1062.65   29.15
  -3   2   1  426.16   12.08
  -3   2   1  418.72   12.12
  -3   2   0  189.05    6.01
  -3   2   0  197.74    5.96
  -3   2   0  199.03    6.05
  -3   2  -1  186.33    5.60
  -3   2  -1  176.57    5.50
  -3   2  -1  178.28    5.54
  -3   2  -1  170.47    5.07
  -3   2  -1  181.65    5.46
  -3   2  -1  178.73    5.48
  -3   2  -2  374.84   10.53
  -3   2  -2  338.99   10.95
  -3   2  -2  389.76   10.62
  -3   2  -2  354.81   10.63
   3  -2   2  359.54   10.39
  -3   2  -2  366.92   10.59
  -3   2  -3  193.90    6.18
  -3   2  -3  203.69    6.26
  -3   2  -3  203.53    6.91
  -3   2  -3  213.71    6.15
   3  -2   3  204.47    6.12
  -3   2  -4   33.10    2.11
   3  -2   4   33.97    1.53
  -3   2  -4   35.26    1.50
   3  -2   5  667.61   18.66
  -3   2  -5  630.22   19.39
  -3   2  -5  662.43   20.00
  -3   2  -6  192.68    7.56
  -3   2  -6  203.03    7.58
   3  -2   6  223.68    6.84
  -3   2  -6  207.97    8.04
  -3   2  -7   32.90    2.33
  -3   2  -7   37.66    2.56
   3  -2   7   34.85    1.92
  -3   2  -7   32.25    2.33
  -3   2  -7   34.04    2.66
  -3   2  -8   50.15    2.95
  -3   2  -8   47.47    2.92
  -3   2  -8   51.89    3.21
  -3   2  -8   50.82    3.41
   3  -2   8   52.84    2.76
  -3   2  -9    8.54    1.09
  -3   2  -9    8.55    1.23
   3  -2   9   10.57    1.30
  -3   2  -9    7.28    1.23
   3  -2  10   56.35    2.95
  -3   2 -10   60.02    3.19
   3  -2  11   10.71    1.07
  -3   2 -11   10.08    0.95
  -3   2 -12    2.73    0.40
  -3   1  13   50.38    2.32
   3  -1 -13   55.84    2.78
  -3   1  13   53.31    2.41
  -3   1  12    3.13    0.73
   3  -1 -12    3.53    0.82
   3  -1 -12    3.18    0.61
  -3   1  11   17.33    1.77
  -3   1  11   17.87    1.88
   3  -1 -11   15.47    1.50
   3  -1 -11   15.47    1.79
  -3   1  10   21.74    2.02
  -3   1  10   20.68    2.00
  -3   1  10   22.36    2.13
  -3   1  10   22.68    2.05
   3  -1 -10   20.31    1.80
   3  -1 -10   21.39    1.80
  -3   1   9  548.69   17.10
   3  -1  -9  528.28   16.56
  -3   1   9  546.87   17.15
  -3   1   9  526.35   17.12
  -3   1   9  539.65   17.32
  -3   1   8   40.24    2.58
   3  -1  -8   37.60    2.24
  -3   1   8   42.41    2.70
  -3   1   8   36.92    2.54
  -3   1   7  229.13    8.09
   3  -1  -6   73.85    3.25
  -3   1   6   68.57    2.72
  -3   1   6   77.28    3.35
  -3   1   5    0.55    0.28
  -3   1   5    1.50    0.31
  -3   1   5    0.98    0.22
  -3   1   5    0.81    0.21
  -3   1   4    1.47    0.29
  -3   1   4    1.37    0.26
  -3   1   4    1.56    0.36
  -3   1   4    1.13    0.25
  -3   1   4    1.35    0.26
  -3   1   3  427.04   12.36
  -3   1   3  450.38   12.39
  -3   1   3  434.29   12.40
  -3   1   3  429.64   12.57
  -3   1   3  445.29   12.43
  -3   1   3  410.62   12.34
  -3   1   2    4.82    0.49
  -3   1   2    6.28    0.54
  -3   1   2    6.71    0.58
  -3   1   2    7.24    0.60
  -3   1   2    6.39    0.56
  -3   1   1 2131.60   59.13
  -3   1   1 2225.82   59.15
  -3   1   1 2120.85   59.16
  -3   1   1 2213.56   59.21
  -3   1   1 2154.97   59.16
  -3   1   0  285.56    8.66
  -3   1   0  294.97    8.69
  -3   1   0  294.17    8.73
  -3   1   0  306.06    8.75
  -3   1   0  296.44    8.71
  -3   1  -1 1182.37   33.76
  -3   1  -1 1266.09   33.81
  -3   1  -1 1237.37   33.81
  -3   1  -1 1218.65   33.86
  -3   1  -1 1234.35   33.83
  -3   1  -2  293.54    8.59
  -3   1  -2  279.47    8.50
   3  -1   2  287.43    8.51
  -3   1  -2  280.24    8.54
  -3   1  -3    0.20    0.14
   3  -1   3    0.26    0.17
  -3   1  -3    0.41    0.16
  -3   1  -3    0.31    0.39
   3  -1   4  138.75    4.54
  -3   1  -4  131.46    4.10
   3  -1   5  107.64    3.97
  -3   1  -5  115.39    5.12
  -3   1  -6   38.99    2.41
  -3   1  -6   36.68    2.53
  -3   1  -6   36.11    2.41
  -3   1  -6   42.09    2.94
   3  -1   6   40.35    2.07
  -3   1  -6   40.64    2.53
  -3   1  -7   15.36    1.65
  -3   1  -7   17.64    1.65
  -3   1  -7   14.53    1.59
  -3   1  -7   16.94    1.94
   3  -1   7   16.75    1.35
  -3   1  -8  169.50    6.33
  -3   1  -8  166.52    6.75
  -3   1  -8  153.98    6.53
   3  -1   8  166.82    6.47
  -3   1  -8  162.82    7.19
   3  -1   8  152.51    5.83
  -3   1  -9    1.19    0.55
   3  -1   9    1.37    0.53
  -3   1 -10   18.47    1.48
   3  -1  10   21.15    1.75
  -3   1 -11   30.20    1.80
   3  -1  11   32.62    1.77
  -3   0  14   24.64    1.34
   3   0 -13    6.19    0.93
  -3   0  13    4.64    0.76
  -3   0  13    6.32    0.92
   3   0 -13    4.71    0.64
   3   0 -12   86.71    4.42
  -3   0  12   86.37    4.16
  -3   0  12   87.75    4.34
   3   0 -12   84.35    3.88
   3   0 -11   63.19    3.35
  -3   0  11   53.60    3.38
  -3   0  11   58.35    3.55
   3   0 -11   60.69    3.74
  -3   0  11   58.60    3.43
  -3   0  10    0.55    0.37
   3   0 -10    0.18    0.34
  -3   0  10   -0.11    0.47
  -3   0  10    0.11    0.46
   3   0 -10    0.74    0.54
  -3   0  10    0.42    0.51
  -3   0   9   13.91    1.58
  -3   0   9   13.59    1.54
  -3   0   9   11.70    1.33
   3   0  -9   12.33    1.33
  -3   0   8   66.05    3.24
  -3   0   8   59.16    3.21
  -3   0   8   63.18    3.38
  -3   0   7    0.76    0.32
  -3   0   6  281.51    8.32
  -3   0   6  302.50    9.12
  -3   0   6  284.43    8.37
  -3   0   6  278.76    8.31
  -3   0   5  529.21   14.89
  -3   0   5  528.16   15.24
  -3   0   5  511.24   14.89
  -3   0   5  525.81   14.89
  -3   0   4  160.47    5.06
  -3   0   4  156.49    5.09
  -3   0   4  157.85    5.18
  -3   0   4  159.78    5.08
  -3   0   3  191.48    5.96
  -3   0   3  187.78    5.99
  -3   0   3  197.09    6.00
  -3   0   2  363.98   10.60
  -3   0   1    9.41    0.73
  -3   0   1   10.32    0.76
  -3   0   0    2.04    0.35
  -3   0   0    1.97    0.35
  -3   0   0    1.90    0.35
  -3   0  -1  487.26   14.11
   3   0   1  493.55   13.66
  -3   0  -1  493.24   14.49
  -3   0  -1  496.65   14.17
  -3   0  -1  504.97   14.20
  -3   0  -2  106.53    3.68
  -3   0  -2  114.83    4.28
  -3   0  -2  109.64    3.70
   3   0   2  105.40    3.65
  -3   0  -2  108.64    3.66
   3   0   3   19.49    1.14
  -3   0  -3   17.46    1.00
  -3   0  -3   17.48    0.99
  -3   0  -3   17.43    0.96
   3   0   4  157.15    5.25
   3   0   5   15.87    1.20
  -3   0  -5   12.68    1.37
   3   0   6    4.23    0.68
  -3   0  -6    3.87    0.78
  -3   0  -6    3.29    0.80
  -3   0  -6    2.31    0.62
  -3   0  -6    4.85    1.07
  -3   0  -7   47.11    3.37
   3   0   7   47.01    2.52
  -3   0  -7   47.08    2.96
  -3   0  -7   44.21    2.69
  -3   0  -7   48.95    2.96
  -3   0  -8   68.75    4.21
  -3   0  -8   70.45    3.70
  -3   0  -8   77.28    3.84
   3   0   8   71.57    3.37
  -3   0  -9   27.03    1.91
  -3   0  -9   30.95    2.33
   3   0   9   31.75    2.35
   3   0  10   32.67    2.07
  -3   0 -10   31.54    2.03
   3   0  11   15.18    0.92
  -3   0 -11   14.40    0.90
  -3  -1  14    1.25    0.32
  -3  -1  14    1.50    0.38
  -3  -1  14    1.09    0.35
   3   1 -13    6.47    0.98
   3   1 -13    5.99    0.82
  -3  -1  13    6.69    0.94
  -3  -1  13    5.56    0.88
  -3  -1  12   57.84    3.34
   3   1 -12   62.59    3.66
   3   1 -12   68.91    3.42
  -3  -1  12   59.16    3.39
  -3  -1  12   63.39    3.50
  -3  -1  11  108.59    5.09
   3   1 -11  110.32    5.43
   3   1 -11  110.85    4.90
  -3  -1  11  102.48    5.04
  -3  -1  11  106.37    5.11
  -3  -1  10  389.19   13.19
  -3  -1  10  383.45   12.93
   3   1 -10  400.36   13.66
   3   1 -10  403.03   12.92
  -3  -1  10  382.21   13.19
   3   1  -9  814.53   23.91
  -3  -1   9  744.20   23.20
  -3  -1   8  139.29    5.21
   3   1  -8  142.47    5.84
  -3  -1   8  135.33    5.57
   3   1  -7  145.67    5.51
  -3  -1   7  133.24    4.41
  -3  -1   7  139.81    4.98
  -3  -1   6    6.65    0.64
  -3  -1   6    6.90    0.65
  -3  -1   6    7.22    0.68
  -3  -1   6    8.21    0.77
   3   1  -6    7.53    0.90
  -3  -1   5  182.76    5.82
  -3  -1   5  190.54    5.83
  -3  -1   4   69.75    2.74
  -3  -1   4   70.77    2.74
   3   1  -3   55.46    2.20
  -3  -1   3   53.42    2.25
  -3  -1   3   52.72    2.23
   3   1  -2   16.56    0.88
  -3  -1   1  542.37   15.56
  -3  -1   1  539.00   15.55
  -3  -1   0  467.54   13.58
  -3  -1   0  459.59   13.55
  -3  -1   0  473.16   13.58
   3   1   1   65.86    2.45
  -3  -1  -1   65.91    2.94
  -3  -1  -1   64.79    2.69
  -3  -1  -2   39.17    1.79
   3   1   2   40.13    1.71
  -3  -1  -2   42.50    2.30
  -3  -1  -2   39.55    1.83
  -3  -1  -2   38.19    1.82
   3   1   2   40.26    1.83
  -3  -1  -3   20.49    1.17
   3   1   3   20.92    1.27
  -3  -1  -3   19.46    1.14
  -3  -1  -3   19.37    1.11
  -3  -1  -3   18.88    1.63
  -3  -1  -4   29.02    2.25
   3   1   4   29.48    1.66
   3   1   5   55.53    2.64
  -3  -1  -5   53.22    3.07
  -3  -1  -5   51.49    3.37
  -3  -1  -5   51.47    3.02
   3   1   6    0.42    0.47
   3   1   6    0.38    0.34
  -3  -1  -6    0.38    0.40
  -3  -1  -6    0.77    0.62
  -3  -1  -6    0.55    0.45
   3   1   7  341.39   11.14
  -3  -1  -7  340.97   12.15
  -3  -1  -7  343.95   11.62
  -3  -1  -7  359.77   11.67
   3   1   7  362.47   12.28
  -3  -1  -8  206.27    8.03
   3   1   8  216.45    8.22
  -3  -1  -9   41.91    2.56
   3   1   9   49.80    2.81
  -3  -1 -10   23.62    1.51
  -3  -1 -10   21.80    1.35
   3   1  10   24.03    1.49
   3   2 -14   23.11    1.34
  -3  -2  14   26.25    1.50
  -3  -2  14   25.82    1.48
  -3  -2  13   22.25    1.71
   3   2 -13   21.98    1.82
   3   2 -13   25.85    1.75
  -3  -2  13   23.13    1.79
  -3  -2  13   27.19    1.89
  -3  -2  12   10.60    1.33
   3   2 -12    9.00    1.35
   3   2 -12    9.83    1.24
  -3  -2  12   11.25    1.42
  -3  -2  12    8.88    1.25
  -3  -2  11   22.79    2.06
   3   2 -11   23.51    2.23
   3   2 -11   22.72    1.93
  -3  -2  11   21.69    2.04
   3   2 -11   21.37    1.80
  -3  -2  10    0.29    0.39
   3   2 -10    0.12    0.60
   3   2 -10    0.09    0.42
   3   2  -9   91.59    4.16
  -3  -2   9   90.36    4.46
  -3  -2   9   94.25    4.43
   3   2  -9   89.23    4.57
   3   2  -8   92.32    4.03
  -3  -2   8  101.27    4.47
  -3  -2   8   90.88    4.28
   3   2  -8   91.94    4.40
   3   2  -7  123.57    5.08
  -3  -2   7  121.31    4.35
  -3  -2   7  128.01    4.39
  -3  -2   7  126.26    4.41
  -3  -2   6  148.13    4.94
  -3  -2   6  129.70    4.82
  -3  -2   6  147.32    4.95
   3   2  -6  140.59    5.27
  -3  -2   6  140.81    4.92
  -3  -2   5  322.77   10.03
  -3  -2   5  330.57   10.10
  -3  -2   5  323.96   10.06
  -3  -2   5  344.72   10.12
  -3  -2   4   28.24    1.59
  -3  -2   4   29.04    1.60
  -3  -2   4   25.66    1.54
   3   2  -4   31.43    1.71
   3   2  -3   94.60    3.48
  -3  -2   2   11.32    0.96
  -3  -2   2   13.04    1.02
   3   2  -2   11.64    0.83
  -3  -2   1  189.54    6.29
  -3  -2   1  193.44    6.30
  -3  -2   1  187.68    6.28
  -3  -2   0  161.10    5.50
  -3  -2   0  167.43    5.54
  -3  -2   0  158.11    5.43
  -3  -2   0  162.96    5.52
  -3  -2   0  160.60    5.51
   3   2   1  435.25   12.21
   3   2   1  412.79   12.17
  -3  -2  -1  397.75   12.35
  -3  -2  -1  413.10   12.65
  -3  -2  -1  398.57   12.37
  -3  -2  -1  421.18   12.42
  -3  -2  -1  423.37   12.41
   3   2   2   22.39    1.33
  -3  -2  -2   22.44    1.37
   3   2   2   19.98    1.27
  -3  -2  -2   21.36    1.65
  -3  -2  -2   21.66    1.38
  -3  -2  -2   22.41    1.38
  -3  -2  -3   64.82    2.66
  -3  -2  -3   66.67    2.93
  -3  -2  -3   66.97    3.53
   3   2   3   72.86    2.93
  -3  -2  -4   26.90    2.15
  -3  -2  -4   30.25    2.36
  -3  -2  -4   31.38    2.20
   3   2   4   25.86    2.10
  -3  -2  -4   28.68    1.85
  -3  -2  -4   30.48    2.32
  -3  -2  -5    4.08    0.95
  -3  -2  -5    3.13    0.80
  -3  -2  -5    3.74    0.89
   3   2   5    5.60    1.02
   3   2   6   52.62    3.35
  -3  -2  -6   52.11    3.21
  -3  -2  -6   52.41    3.53
  -3  -2  -6   57.33    3.46
   3   2   6   55.69    2.83
   3   2   7    1.71    0.68
  -3  -2  -7    2.54    0.72
  -3  -2  -7    2.63    0.78
  -3  -2  -8    5.50    0.92
   3   2   8    7.07    1.09
  -3  -2  -9   74.37    3.30
   3   2   9   88.72    3.60
  -3  -2 -10    1.29    0.35
   3   3 -14    3.64    0.54
  -3  -3  14    4.13    0.60
  -3  -3  13   77.00    3.64
   3   3 -13   78.74    3.59
  -3  -3  13   82.31    3.76
  -3  -3  13   86.82    3.71
   3   3 -12   60.06    3.23
   3   3 -12   52.02    3.29
  -3  -3  12   60.24    3.34
  -3  -3  12   63.17    3.33
   3   3 -12   57.41    2.96
   3   3 -11   37.91    3.05
   3   3 -11   44.31    3.08
  -3  -3  11   43.78    2.81
   3   3 -11   43.20    2.68
   3   3 -11   45.04    2.79
  -3  -3  10  170.03    6.84
  -3  -3  10  168.40    6.96
   3   3 -10  174.59    6.71
   3   3 -10  164.60    7.10
  -3  -3   9   37.12    2.55
   3   3  -9   34.52    2.34
  -3  -3   9   36.15    2.57
   3   3  -9   34.10    2.58
  -3  -3   8   16.34    1.59
   3   3  -8   17.11    1.52
  -3  -3   8   16.75    1.61
   3   3  -8   14.61    1.56
   3   3  -7   52.36    3.00
  -3  -3   7   45.83    2.36
   3   3  -7   50.94    2.81
  -3  -3   7   46.85    2.36
  -3  -3   7   45.09    2.32
  -3  -3   7   50.66    2.40
   3   3  -6  129.95    5.14
  -3  -3   6  119.08    4.57
   3   3  -6  119.37    4.81
  -3  -3   6  129.15    4.66
  -3  -3   6  113.93    4.52
  -3  -3   6  126.19    4.61
  -3  -3   5  183.55    6.55
  -3  -3   5  203.87    6.67
  -3  -3   5  191.53    6.60
   3   3  -5  202.53    6.97
  -3  -3   4   57.14    2.75
  -3  -3   4   60.91    2.80
  -3  -3   4   59.98    2.79
   3   3  -4   62.72    2.87
   3   3  -3  357.32   10.93
  -3  -3   2  391.42   12.05
  -3  -3   2  390.32   12.02
   3   3  -2  380.39   11.65
  -3  -3   2  397.78   12.06
  -3  -3   1    2.03    0.48
  -3  -3   1    1.87    0.47
  -3  -3   1    1.50    0.46
   3   3   0   27.42    1.56
  -3  -3   0   21.78    1.44
  -3  -3   0   26.60    1.68
  -3  -3   0   23.12    1.59
   3   3   0   23.98    1.37
  -3  -3   0   29.04    1.74
   3   3   1  142.63    4.94
  -3  -3  -1  132.80    5.12
  -3  -3  -1  142.54    5.07
  -3  -3  -1  128.18    4.98
  -3  -3  -1  137.33    5.02
   3   3   1  139.77    4.75
  -3  -3  -1  134.93    5.01
   3   3   2   13.86    1.16
  -3  -3  -2   13.35    1.15
  -3  -3  -2   14.40    1.19
  -3  -3  -2   14.14    1.40
  -3  -3  -2   11.28    1.07
   3   3   2   16.96    1.18
  -3  -3  -2   13.65    1.14
  -3  -3  -3    3.06    0.59
  -3  -3  -3    2.52    0.59
  -3  -3  -3    2.64    0.74
   3   3   3    2.53    0.52
   3   3   3    2.79    0.71
  -3  -3  -3    2.10    0.66
  -3  -3  -3    2.71    0.71
  -3  -3  -4  527.72   16.57
   3   3   4  495.96   16.40
   3   3   4  537.80   15.47
  -3  -3  -4  514.92   16.60
  -3  -3  -4  501.93   15.52
  -3  -3  -4  499.24   16.40
  -3  -3  -4  497.28   15.58
  -3  -3  -5    1.55    0.63
   3   3   5    2.16    0.74
  -3  -3  -5    2.38    0.77
   3   3   5    1.52    0.46
  -3  -3  -5    0.74    0.50
   3   3   6  272.42    9.86
  -3  -3  -6  258.73    9.61
  -3  -3  -6  256.09    9.90
  -3  -3  -6  281.07    9.67
   3   3   6  268.87    8.92
   3   3   7    8.19    1.18
  -3  -3  -7    5.71    0.92
  -3  -3  -7    6.68    0.97
  -3  -3  -7    7.90    1.10
  -3  -3  -8   18.53    1.33
   3   3   8   22.70    1.66
   3   3   9    1.19    0.29
  -3  -3  -9    1.32    0.36
   3   4 -14    6.98    0.70
  -3  -4  14    6.38    0.68
  -3  -4  14    5.89    0.69
  -3  -4  13    3.06    0.66
   3   4 -13    3.65    0.70
   3   4 -12   70.70    3.47
  -3  -4  12   62.73    3.44
  -3  -4  12   61.38    3.26
   3   4 -12   66.27    3.22
   3   4 -11  236.41    8.36
  -3  -4  11  223.61    8.35
   3   4 -11  224.33    8.19
  -3  -4  11  221.71    8.46
   3   4 -10  167.99    7.24
  -3  -4  10  197.98    7.38
   3   4 -10  169.81    7.55
  -3  -4  10  182.34    7.25
   3   4 -10  183.89    7.03
   3   4  -9   24.99    2.15
   3   4  -9   24.46    1.97
  -3  -4   9   24.23    2.08
   3   4  -9   24.78    2.27
  -3  -4   9   21.97    1.99
  -3  -4   8    2.01    0.68
   3   4  -8    2.84    0.77
   3   4  -8    2.43    0.64
  -3  -4   8    2.40    0.53
  -3  -4   8    2.10    0.49
  -3  -4   8    2.67    0.56
  -3  -4   8    2.75    0.72
   3   4  -8    2.32    0.61
   3   4  -7   -0.10    0.29
   3   4  -7    0.32    0.32
  -3  -4   7    1.10    0.38
  -3  -4   7    0.39    0.31
  -3  -4   7    0.07    0.26
  -3  -4   7    0.07    0.25
  -3  -4   7    0.08    0.26
   3   4  -7    0.46    0.32
  -3  -4   6   12.57    1.21
   3   4  -6   13.13    1.41
  -3  -4   6   13.12    1.23
  -3  -4   6   12.91    1.23
  -3  -4   6   11.64    1.28
   3   4  -6   13.53    1.31
   3   4  -5  109.65    4.62
  -3  -4   5  105.55    4.39
  -3  -4   5  105.36    4.38
  -3  -4   5  105.19    4.39
   3   4  -4  228.62    7.96
  -3  -4   4  233.99    7.99
  -3  -4   4  227.83    7.94
  -3  -4   4  233.64    7.99
  -3  -4   3  125.52    5.08
   3   4  -3  131.29    4.96
  -3  -4   2  194.64    6.96
  -3  -4   2  189.19    6.92
  -3  -4   2  190.25    6.92
  -3  -4   1    1.13    0.47
  -3  -4   1    1.49    0.52
   3   4  -1    0.88    0.31
  -3  -4   1    1.19    0.47
   3   4   0    6.58    0.70
  -3  -4   0    5.76    0.84
  -3  -4   0    4.05    0.60
   3   4   0    5.10    0.74
  -3  -4   0    4.62    0.78
  -3  -4   0    5.46    0.83
  -3  -4   0    5.95    0.92
  -3  -4  -1  544.66   17.30
  -3  -4  -1  532.13   17.00
   3   4   1  577.30   16.64
   3   4   1  545.08   17.23
  -3  -4  -1  523.45   16.60
  -3  -4  -1  554.13   16.68
  -3  -4  -1  559.98   16.72
  -3  -4  -1  552.61   16.71
   3   4   1  582.74   16.26
  -3  -4  -1  551.39   16.67
   3   4   2  334.24   10.08
  -3  -4  -2  308.06   10.22
   3   4   2  321.47   11.11
  -3  -4  -2  330.52   11.22
  -3  -4  -2  324.33   10.82
   3   4   2  343.46   10.45
  -3  -4  -2  318.53   10.27
  -3  -4  -2  310.48   10.24
  -3  -4  -2  305.68   10.65
   3   4   3    3.53    0.85
   3   4   3    4.34    0.69
   3   4   3    3.01    0.62
  -3  -4  -3    2.82    0.73
  -3  -4  -3    2.77    0.68
  -3  -4  -4   15.14    1.43
   3   4   4   15.68    1.34
   3   4   4   13.59    1.62
  -3  -4  -4   12.58    1.53
   3   4   5   -0.10    0.44
  -3  -4  -5    0.11    0.45
   3   4   6   24.28    2.00
  -3  -4  -6   27.10    2.10
   3   4   7   24.48    1.77
  -3  -4  -7   24.01    1.73
  -3  -4  -7   20.91    1.61
  -3  -4  -8   42.54    1.93
  -3  -4  -8   48.78    2.09
  -3  -5  14   43.94    1.90
  -3  -5  13   60.95    2.85
   3   5 -13   56.32    2.46
  -3  -5  13   58.48    2.81
   3   5 -12   16.65    1.43
  -3  -5  12   15.45    1.50
  -3  -5  12   15.88    1.47
   3   5 -11    1.76    0.59
  -3  -5  11    1.50    0.59
  -3  -5  11    1.47    0.63
  -3  -5  10   21.32    1.95
   3   5 -10   21.38    1.87
  -3  -5  10   19.50    1.86
   3   5 -10   20.02    2.06
  -3  -5   9    9.38    1.32
   3   5  -9    9.16    1.23
  -3  -5   9   10.28    1.35
   3   5  -9    9.41    1.41
  -3  -5   8   36.06    2.27
  -3  -5   8   35.62    2.25
  -3  -5   8   38.72    2.32
  -3  -5   8   35.99    2.29
  -3  -5   8   40.39    2.67
   3   5  -8   41.38    2.64
   3   5  -8   40.28    2.65
   3   5  -8   41.00    2.90
  -3  -5   7   12.52    1.32
  -3  -5   7   13.70    1.36
  -3  -5   7   13.79    1.38
  -3  -5   7   13.88    1.38
   3   5  -7   12.70    1.42
  -3  -5   7   13.09    1.43
   3   5  -7   14.07    1.52
   3   5  -7   14.34    1.66
   3   5  -6  220.02    8.05
   3   5  -6  203.68    7.62
   3   5  -6  207.18    7.62
  -3  -5   6  203.15    7.50
  -3  -5   6  204.79    7.50
  -3  -5   6  208.12    7.53
  -3  -5   6  199.41    7.32
  -3  -5   6  212.15    7.78
   3   5  -5  324.47   11.03
   3   5  -5  350.80   11.38
  -3  -5   5  327.05   11.04
  -3  -5   5  331.90   10.93
  -3  -5   5  325.03   11.03
  -3  -5   5  334.51   11.06
  -3  -5   5  330.09   11.05
  -3  -5   5  339.98   11.30
  -3  -5   4   74.72    3.72
  -3  -5   4   78.65    3.99
  -3  -5   4   77.78    3.95
  -3  -5   4   80.84    3.82
   3   5  -4   90.76    4.19
   3   5  -4   84.54    3.97
  -3  -5   3   75.30    3.93
  -3  -5   3   80.47    3.82
   3   5  -3   83.70    4.00
   3   5  -3   75.27    2.96
  -3  -5   3   80.05    3.87
  -3  -5   3   80.76    3.88
  -3  -5   3   74.55    3.76
  -3  -5   3   79.91    3.96
  -3  -5   3   78.07    3.69
  -3  -5   2  109.99    5.03
   3   5  -2  120.92    5.11
  -3  -5   2  118.55    4.98
  -3  -5   2  113.92    4.93
  -3  -5   2  113.99    4.76
  -3  -5   2  118.39    4.94
   3   5  -2  113.73    4.02
  -3  -5   2  117.79    4.98
  -3  -5   2  108.36    5.08
  -3  -5   2  103.13    4.69
  -3  -5   1   39.62    2.67
   3   5  -1   43.02    2.74
   3   5  -1   39.28    2.37
  -3  -5   1   38.40    2.47
  -3  -5   1   41.41    2.53
  -3  -5   1   37.53    2.43
   3   5  -1   38.62    1.91
  -3  -5   1   42.31    2.54
  -3  -5   1   33.71    2.43
   3   5   0   69.82    3.80
  -3  -5   0   73.88    3.88
   3   5   0   70.75    3.40
  -3  -5   0   73.45    3.57
  -3  -5   0   69.71    3.49
  -3  -5   0   68.72    3.60
   3   5   0   70.21    2.94
  -3  -5   0   70.52    3.50
  -3  -5   0   75.52    3.91
  -3  -5   0   71.70    3.75
  -3  -5  -1   89.76    4.51
  -3  -5  -1   82.73    4.19
   3   5   1   89.94    3.94
  -3  -5  -1   88.03    3.92
  -3  -5  -1   86.61    3.93
  -3  -5  -1   84.48    3.90
  -3  -5  -1   83.71    4.22
   3   5   1   83.04    4.35
   3   5   1   89.07    3.50
  -3  -5  -1   84.23    3.89
   3   5   2  103.63    4.33
   3   5   2  106.31    4.04
  -3  -5  -2   95.16    4.87
  -3  -5  -2  103.06    4.71
   3   5   3  541.93   15.84
   3   5   3  502.72   16.90
  -3  -5  -3  531.49   17.16
  -3  -5  -3  527.86   16.53
   3   5   4   47.37    3.05
  -3  -5  -4   50.38    2.75
   3   5   5   19.05    1.71
  -3  -5  -5   16.89    1.58
  -3  -5  -6   55.86    2.70
   3   5   6   60.82    2.96
  -3  -5  -6   57.93    3.01
   3   5   7   43.64    1.98
  -3  -5  -7   44.65    2.11
   3   6 -13    1.07    0.29
  -3  -6  13    0.92    0.37
   3   6 -13    0.77    0.35
  -3  -6  12   10.33    1.12
   3   6 -12    8.32    0.96
  -3  -6  12    8.49    1.01
   3   6 -12    9.89    1.07
  -3  -6  11    4.91    0.89
  -3  -6  11    4.06    0.83
   3   6 -11    4.57    0.82
   3   6 -11    3.00    0.71
  -3  -6  10   37.82    2.52
   3   6 -10   34.96    2.41
  -3  -6  10   41.05    2.73
  -3  -6   9   33.06    2.47
   3   6  -9   30.80    2.29
  -3  -6   9   30.87    2.29
   3   6  -9   28.01    2.20
   3   6  -9   27.26    2.42
  -3  -6   8  130.97    5.41
   3   6  -8  128.34    5.12
   3   6  -8  140.22    5.82
   3   6  -8  129.03    6.06
  -3  -6   8  140.22    5.51
  -3  -6   8  135.47    5.43
  -3  -6   8  129.06    5.42
   3   6  -8  140.72    5.83
  -3  -6   8  138.07    5.65
   3   6  -7   32.69    2.34
   3   6  -7   27.43    2.36
  -3  -6   7   26.41    2.07
  -3  -6   7   30.85    2.35
  -3  -6   7   29.36    2.17
  -3  -6   7   24.65    2.02
  -3  -6   7   26.87    2.09
   3   6  -7   28.78    2.21
  -3  -6   7   25.69    1.99
   3   6  -6   10.01    1.33
   3   6  -6    8.81    1.30
  -3  -6   6   11.84    1.32
  -3  -6   6   12.16    1.44
  -3  -6   6   11.60    1.40
  -3  -6   6   11.32    1.36
  -3  -6   6   10.59    1.33
   3   6  -6   11.92    1.41
  -3  -6   5   18.97    1.81
  -3  -6   5   22.06    1.92
  -3  -6   5   22.00    1.92
   3   6  -5   21.00    1.89
   3   6  -5   20.71    1.96
  -3  -6   5   20.04    1.85
  -3  -6   5   19.58    1.77
  -3  -6   5   23.40    2.05
  -3  -6   4  113.14    5.00
  -3  -6   4  110.24    5.15
  -3  -6   4  108.38    4.93
  -3  -6   3   19.99    1.85
  -3  -6   3   18.62    1.81
  -3  -6   3   20.19    1.86
   3   6  -3   20.72    1.95
  -3  -6   3   19.56    1.91
  -3  -6   3   20.49    1.81
  -3  -6   3   18.91    1.92
  -3  -6   3   20.88    1.88
  -3  -6   3   17.62    1.57
  -3  -6   2   35.34    2.47
  -3  -6   2   35.10    2.46
  -3  -6   2   33.76    2.41
   3   6  -2   33.72    2.56
   3   6  -2   31.34    2.27
  -3  -6   2   35.29    2.62
  -3  -6   2   31.34    2.28
  -3  -6   2   33.29    2.49
  -3  -6   2   37.59    2.75
  -3  -6   2   31.57    2.29
  -3  -6   1   13.34    1.48
   3   6  -1   15.62    1.53
   3   6  -1   17.36    1.80
  -3  -6   1   15.63    1.62
  -3  -6   1   13.39    1.48
  -3  -6   1   15.69    1.73
  -3  -6   1   17.87    1.76
  -3  -6   1   14.56    1.63
  -3  -6   1   15.53    1.78
  -3  -6   0   25.31    2.17
  -3  -6   0   23.41    2.06
   3   6   0   25.86    1.94
   3   6   0   22.87    2.12
  -3  -6   0   22.19    1.84
  -3  -6   0   26.85    2.04
  -3  -6   0   24.94    1.99
  -3  -6   0   22.34    1.88
  -3  -6   0   24.22    2.16
  -3  -6   0   23.91    1.92
   3   6   1    0.08    0.29
  -3  -6  -1    0.54    0.38
   3   6   1    0.36    0.30
  -3  -6  -1    0.18    0.32
  -3  -6  -1    0.31    0.34
  -3  -6  -1    0.32    0.46
   3   6   1    0.54    0.51
  -3  -6  -1    1.53    0.62
  -3  -6  -1    0.10    0.42
  -3  -6  -2   27.00    2.08
  -3  -6  -2   28.27    2.37
  -3  -6  -2   29.33    2.25
  -3  -6  -2   30.49    2.29
   3   6   2   32.49    2.45
  -3  -6  -3   34.33    2.26
  -3  -6  -3   32.82    2.49
  -3  -6  -3   34.18    2.27
   3   6   3   33.49    2.40
  -3  -6  -4   38.49    2.19
   3   6   4   41.46    2.50
  -3  -6  -4   39.40    2.59
  -3  -6  -4   39.17    2.49
   3   6   5   83.55    3.46
  -3  -6  -5   70.10    3.42
  -3  -6  -6    0.38    0.27
   3   6   6    0.26    0.21
   3   7 -12   37.86    2.00
   3   7 -12   39.91    2.00
  -3  -7  12   39.81    2.08
   3   7 -11    1.60    0.51
   3   7 -11    1.31    0.45
  -3  -7  11    1.79    0.59
   3   7 -10    0.64    0.40
  -3  -7  10    0.09    0.42
  -3  -7   9    8.88    1.27
   3   7  -9    9.32    1.21
  -3  -7   9    7.43    0.92
   3   7  -9    7.86    1.10
   3   7  -8    0.09    0.40
  -3  -7   8    0.41    0.33
  -3  -7   8    0.17    0.30
   3   7  -8   -0.07    0.23
   3   7  -8    0.18    0.32
   3   7  -7   14.29    1.58
   3   7  -7   12.80    1.60
   3   7  -7   13.87    1.54
  -3  -7   7   13.48    1.49
  -3  -7   7   11.42    1.40
  -3  -7   7   13.21    1.48
  -3  -7   7   13.11    1.46
   3   7  -7   13.94    1.37
  -3  -7   7   13.15    1.54
   3   7  -6   92.72    4.54
   3   7  -6   88.42    4.67
   3   7  -6   91.03    4.51
  -3  -7   6   96.19    4.56
  -3  -7   6   82.34    4.34
  -3  -7   6   92.96    4.27
  -3  -7   6   94.36    4.59
  -3  -7   6   86.39    4.42
   3   7  -6  100.46    4.32
  -3  -7   5  692.55   22.62
  -3  -7   5  746.79   22.80
  -3  -7   5  714.38   22.69
  -3  -7   5  772.13   22.65
  -3  -7   5  768.93   22.85
  -3  -7   5  762.22   23.04
   3   7  -5  763.32   22.87
  -3  -7   4  100.01    4.96
  -3  -7   4  101.97    4.99
  -3  -7   4  106.21    5.05
  -3  -7   4  110.61    5.03
  -3  -7   4  111.13    5.08
  -3  -7   4  116.71    5.35
   3   7  -4  117.35    5.26
  -3  -7   3   69.94    3.87
  -3  -7   3   73.93    3.96
  -3  -7   3   70.98    3.90
  -3  -7   3   71.29    3.81
  -3  -7   3   75.36    4.18
   3   7  -3   79.52    4.25
   3   7  -3   68.48    3.79
  -3  -7   3   74.12    4.15
  -3  -7   3   78.36    4.07
   3   7  -2    1.19    0.51
  -3  -7   2    0.65    0.46
  -3  -7   2    0.68    0.57
   3   7  -2    1.68    0.68
  -3  -7   2    0.24    0.52
  -3  -7   2    0.34    0.42
  -3  -7   2    1.17    0.63
  -3  -7   2    0.60    0.40
  -3  -7   2    0.98    0.55
  -3  -7   2    0.50    0.40
   3   7  -2    1.33    0.52
  -3  -7   1   40.68    2.95
  -3  -7   1   36.10    2.65
  -3  -7   1   36.08    2.51
  -3  -7   1   35.82    2.46
   3   7  -1   36.25    2.27
   3   7  -1   33.25    2.16
  -3  -7   1   33.88    2.46
  -3  -7   1   39.60    2.82
  -3  -7   1   37.92    2.46
  -3  -7   1   35.34    2.51
  -3  -7   1   36.53    2.50
   3   7  -1   34.67    2.40
   3   7  -1   39.69    2.81
  -3  -7   0    0.19    0.45
  -3  -7   0    0.08    0.27
   3   7   0    0.11    0.40
  -3  -7   0    0.31    0.48
  -3  -7   0    0.25    0.33
  -3  -7   0    0.25    0.33
   3   7   0    0.13    0.27
   3   7   1    0.39    0.39
  -3  -7  -1    1.03    0.53
  -3  -7  -1    0.22    0.49
  -3  -7  -1    0.29    0.50
  -3  -7  -1    0.19    0.42
   3   7   2    1.96    0.61
  -3  -7  -2    1.09    0.52
  -3  -7  -2    1.72    0.67
  -3  -7  -2    1.41    0.61
  -3  -7  -2    2.09    0.65
   3   7   3    0.70    0.43
  -3  -7  -3    0.61    0.44
  -3  -7  -3    0.22    0.36
  -3  -7  -4   29.19    1.80
   3   7   4   28.62    1.67
  -3  -7  -5   21.72    1.22
   3   8 -12   39.96    1.72
  -3  -8  12   44.67    1.83
  -3  -8  12   46.47    1.84
   3   8 -11  102.49    3.97
  -3  -8  11  104.36    4.04
   3   8 -10   59.85    2.95
  -3  -8  10   62.41    3.06
   3   8  -9   35.49    2.19
   3   8  -9   37.25    2.30
  -3  -8   9   34.25    1.96
   3   8  -8   13.17    1.39
  -3  -8   8   12.32    1.28
  -3  -8   8   13.65    1.36
   3   8  -8   12.29    1.20
   3   8  -8   14.21    1.42
  -3  -8   7    0.28    0.41
   3   8  -7    0.18    0.43
  -3  -8   7   -0.09    0.40
   3   8  -7    0.09    0.34
  -3  -8   7    0.09    0.36
   3   8  -7    0.29    0.33
  -3  -8   6   16.22    1.64
  -3  -8   6   16.29    1.65
   3   8  -6   15.29    1.48
   3   8  -6   18.69    1.74
  -3  -8   6   15.52    1.48
  -3  -8   6   17.70    1.73
   3   8  -5  172.18    6.72
  -3  -8   5  159.03    6.38
  -3  -8   5  159.69    6.54
  -3  -8   4    1.49    0.58
  -3  -8   4    1.04    0.61
  -3  -8   4    1.03    0.57
  -3  -8   4    0.98    0.52
   3   8  -4    2.01    0.70
  -3  -8   4    1.18    0.53
   3   8  -4    1.70    0.55
  -3  -8   3    0.76    0.54
  -3  -8   3    1.38    0.69
  -3  -8   3    1.08    0.60
  -3  -8   3    1.23    0.58
   3   8  -3    1.09    0.46
  -3  -8   3    0.97    0.47
  -3  -8   3    0.75    0.58
  -3  -8   2   12.16    1.32
  -3  -8   2   12.09    1.49
  -3  -8   2   10.52    1.43
  -3  -8   2   14.45    1.64
  -3  -8   2   12.86    1.43
   3   8  -2   13.05    1.52
   3   8  -2   12.59    1.28
  -3  -8   2   12.16    1.38
  -3  -8   1   75.07    3.89
  -3  -8   1   79.33    4.07
  -3  -8   1   72.75    3.79
  -3  -8   1   75.27    3.61
   3   8  -1   72.07    3.77
  -3  -8   1   72.09    3.56
   3   8  -1   69.06    3.25
  -3  -8   0   15.04    1.48
  -3  -8   0   12.54    1.28
  -3  -8   0   13.11    1.22
   3   8   0   15.80    1.52
  -3  -8   0   14.10    1.26
  -3  -8  -1    0.82    0.38
  -3  -8  -1    1.07    0.49
   3   8   1    0.98    0.45
   3   8   2   41.19    2.14
  -3  -8  -2   41.74    2.14
  -3  -8  -2   41.85    2.30
  -3  -8  -2   36.61    2.04
  -3  -8  -3   16.95    1.12
   3   8   3   15.31    0.97
  -3  -8  -3   18.08    1.12
   3   9 -11    1.15    0.26
  -3  -9  11    1.01    0.26
   3   9 -11    1.07    0.27
  -3  -9  10    2.38    0.49
   3   9 -10    2.54    0.48
  -3  -9   9  156.78    5.40
   3   9  -9  194.69    6.10
   3   9  -8    5.27    0.70
   3   9  -8    6.24    0.87
  -3  -9   8    5.57    0.76
   3   9  -8    5.80    0.80
  -3  -9   7   40.43    2.38
   3   9  -7   40.00    2.22
  -3  -9   7   46.34    2.56
  -3  -9   7   38.41    2.33
   3   9  -7   39.46    2.31
  -3  -9   6   20.69    1.72
   3   9  -6   23.64    1.69
   3   9  -6   23.36    1.75
  -3  -9   6   23.34    1.77
  -3  -9   6   20.07    1.69
   3   9  -5   40.16    2.39
   3   9  -5   38.18    2.26
   3   9  -5   39.83    2.42
  -3  -9   5   36.37    2.22
  -3  -9   5   40.32    2.40
  -3  -9   4   81.92    3.79
  -3  -9   4   83.32    3.77
   3   9  -4   90.62    3.95
  -3  -9   4   81.04    3.86
   3   9  -4   78.91    3.64
   3   9  -4   88.78    3.99
  -3  -9   4   87.15    3.96
  -3  -9   3    0.37    0.37
   3   9  -3    0.07    0.30
   3   9  -3    0.15    0.34
  -3  -9   3    0.07    0.38
  -3  -9   3    0.24    0.39
   3   9  -3    0.31    0.33
  -3  -9   3    0.07    0.34
  -3  -9   2    0.08    0.38
  -3  -9   2    0.14    0.39
   3   9  -2   -0.22    0.32
  -3  -9   2   -0.06    0.31
   3   9  -2    0.37    0.33
   3   9  -2    0.11    0.26
  -3  -9   2    0.39    0.36
  -3  -9   2    0.18    0.26
   3   9  -1  110.78    4.20
  -3  -9   1  109.32    4.19
   3   9  -1  110.22    3.91
  -3  -9   1   91.99    3.68
   3   9  -1   83.64    3.43
  -3  -9   1   98.45    3.74
  -3  -9   1  117.76    4.38
  -3  -9   0   14.47    1.22
   3   9   0   13.86    1.14
  -3  -9  -1   80.83    3.01
   3   9   1   76.04    3.02
   3  10  -9    2.62    0.37
  -3 -10   8   33.93    1.68
  -3 -10   8   32.54    1.49
   3  10  -7   26.24    1.49
  -3 -10   7   28.38    1.53
   3  10  -7   24.55    1.40
  -3 -10   7   28.15    1.56
  -3 -10   6   13.71    1.12
  -3 -10   6   13.66    1.06
  -3 -10   6   12.25    1.06
   3  10  -6   15.02    1.09
  -3 -10   6   14.69    1.12
   3  10  -6   13.98    1.05
  -3 -10   5    4.15    0.64
   3  10  -5    5.26    0.65
   3  10  -5    4.21    0.59
  -3 -10   5    4.61    0.66
   3  10  -5    5.11    0.64
  -3 -10   4    6.45    0.76
   3  10  -4    5.65    0.66
   3  10  -4    8.52    0.83
  -3 -10   4    7.67    0.78
  -3 -10   4    6.10    0.74
   3  10  -4    5.28    0.64
   3  10  -4    7.17    0.73
   3  10  -3   24.72    1.43
  -3 -10   3   24.22    1.40
   3  10  -2   44.14    1.94
  -3 -10   2   43.78    1.96
   3  10  -1   60.69    2.21
  -4  13  -1    0.12    0.16
  -4  13  -1    0.33    0.21
  -4  13  -2    1.83    0.36
  -4  13  -2    2.05    0.38
  -4  13  -2    2.07    0.38
  -4  13  -3    0.07    0.20
  -4  13  -3    0.19    0.21
  -4  13  -3    0.42    0.22
  -4  13  -4    5.84    0.58
  -4  13  -4    4.04    0.44
  -4  13  -4    5.93    0.59
  -4  13  -5   11.38    0.72
  -4  13  -5   13.06    0.80
   4 -12  -3    1.29    0.25
  -4  12   2   11.50    0.89
   4 -12  -2   13.46    0.91
   4 -12  -2   12.22    0.92
  -4  12   1    4.55    0.65
   4 -12  -1    3.63    0.58
   4 -12  -1    3.09    0.41
   4 -12  -1    4.60    0.57
   4 -12   0    2.46    0.43
  -4  12   0    1.37    0.36
  -4  12   0    3.11    0.58
  -4  12   0    2.39    0.46
   4 -12   0    2.07    0.47
  -4  12  -1    0.24    0.28
  -4  12  -1    0.18    0.25
  -4  12  -1    0.43    0.31
   4 -12   1    0.72    0.37
  -4  12  -2    6.69    0.88
  -4  12  -2    5.58    0.80
   4 -12   2    6.50    0.77
  -4  12  -2    6.38    0.90
  -4  12  -2    5.30    0.79
  -4  12  -3    0.53    0.37
  -4  12  -3   -0.07    0.33
   4 -12   3    0.37    0.28
  -4  12  -3    0.27    0.34
  -4  12  -3    0.28    0.27
  -4  12  -4    0.12    0.25
   4 -12   4    0.47    0.25
  -4  12  -4    0.19    0.30
  -4  12  -4    0.37    0.28
  -4  12  -4    0.24    0.32
  -4  12  -5    4.57    0.67
  -4  12  -5    5.28    0.71
  -4  12  -5    4.80    0.68
  -4  12  -5    6.47    0.77
  -4  12  -5    6.22    0.83
  -4  12  -6    1.22    0.39
  -4  12  -6    1.29    0.39
  -4  12  -6    1.51    0.33
  -4  12  -6    0.78    0.31
  -4  12  -7    0.38    0.24
  -4  12  -8   13.93    0.86
   4 -12   8   11.39    0.81
  -4  11   5    9.54    0.69
   4 -11  -5   10.17    0.69
  -4  11   4    0.23    0.25
   4 -11  -4    0.60    0.20
   4 -11  -4    0.55    0.31
   4 -11  -4    0.37    0.26
   4 -11  -4    1.21    0.38
   4 -11  -3   67.55    2.99
   4 -11  -3   71.67    3.29
   4 -11  -3   65.90    3.05
   4 -11  -2  113.37    4.35
  -4  11   2  104.14    4.52
   4 -11  -2  107.46    4.40
   4 -11  -1  144.35    5.57
   4 -11  -1  158.19    5.60
  -4  11   1  142.52    5.50
  -4  11   1  151.04    5.95
  -4  11   1  150.35    5.57
  -4  11   0   99.79    4.39
  -4  11   0  105.46    4.65
   4 -11   0   95.24    4.13
  -4  11   0  103.19    4.43
   4 -11   0  104.34    4.14
  -4  11  -1    5.10    0.90
  -4  11  -1    5.78    1.02
  -4  11  -1    5.37    0.92
   4 -11   1    5.22    0.72
  -4  11  -2    1.48    0.57
  -4  11  -2    0.64    0.44
  -4  11  -2    1.19    0.52
   4 -11   2    0.96    0.43
   4 -11   3    2.73    0.60
  -4  11  -3    2.98    0.68
  -4  11  -3    3.13    0.76
  -4  11  -4    5.40    0.98
   4 -11   4    5.41    0.78
  -4  11  -4    4.77    0.86
  -4  11  -4    4.57    0.87
  -4  11  -4    4.57    0.85
  -4  11  -4    5.14    0.89
  -4  11  -4    4.87    0.75
  -4  11  -5    7.17    1.06
  -4  11  -5    6.33    0.99
  -4  11  -5    6.18    0.90
  -4  11  -5    7.22    1.00
  -4  11  -5    7.52    1.00
  -4  11  -6   80.19    3.71
  -4  11  -6   74.02    3.38
  -4  11  -7   15.87    1.37
  -4  11  -7   15.53    1.36
  -4  11  -7   12.53    0.99
  -4  11  -8    0.05    0.27
   4 -11   9    7.80    0.74
  -4  11  -9    7.44    0.68
   4 -10  -6   14.61    0.90
   4 -10  -6   19.99    1.17
   4 -10  -5   42.14    2.38
   4 -10  -5   39.01    1.89
  -4  10   4   40.45    2.37
   4 -10  -4   47.82    2.82
   4 -10  -4   46.21    2.47
  -4  10   3   14.87    1.43
   4 -10  -3   19.21    1.58
  -4  10   2   -0.07    0.24
  -4  10   2    0.15    0.25
   4 -10  -2    0.23    0.40
  -4  10   1   18.94    1.74
   4 -10  -1   22.17    1.75
  -4  10   1   20.99    1.79
  -4  10   1   20.44    1.76
   4 -10   0    7.02    0.97
  -4  10   0    5.81    1.03
  -4  10   0    6.18    1.06
  -4  10   0    7.08    1.11
   4 -10   0    6.51    1.00
  -4  10   0    6.79    1.04
  -4  10   0    7.45    1.15
  -4  10  -1   24.53    2.12
   4 -10   1   24.08    1.69
  -4  10  -1   20.18    1.72
  -4  10  -1   24.87    2.11
  -4  10  -1   22.45    1.78
  -4  10  -1   27.44    2.20
  -4  10  -1   23.52    2.15
  -4  10  -1   21.81    2.10
  -4  10  -1   21.17    2.03
  -4  10  -2    1.19    0.61
  -4  10  -2    2.21    0.72
  -4  10  -2    1.51    0.63
  -4  10  -2    2.17    0.73
  -4  10  -2    0.98    0.50
  -4  10  -2    1.76    0.60
  -4  10  -2    0.78    0.42
  -4  10  -2    1.08    0.57
  -4  10  -3    8.55    1.30
  -4  10  -3    8.16    1.07
  -4  10  -3    7.68    1.23
   4 -10   3    9.49    1.17
  -4  10  -3    9.40    1.33
  -4  10  -3    7.98    1.22
  -4  10  -3    9.30    1.26
  -4  10  -3    9.67    1.38
  -4  10  -4   14.58    1.64
  -4  10  -4   15.24    1.62
  -4  10  -4   13.99    1.43
  -4  10  -4   15.64    1.49
   4 -10   4   15.64    1.46
  -4  10  -4   18.83    1.86
  -4  10  -4   15.80    1.67
  -4  10  -4   17.10    1.75
  -4  10  -5  290.14    9.79
  -4  10  -5  280.25    9.91
  -4  10  -5  291.29   10.28
  -4  10  -5  289.67   10.11
  -4  10  -5  295.25   10.00
  -4  10  -6   70.84    3.70
  -4  10  -6   69.06    3.72
  -4  10  -6   66.38    3.41
  -4  10  -6   60.00    3.15
  -4  10  -6   65.31    3.21
  -4  10  -7   81.08    4.01
  -4  10  -7   90.32    4.15
  -4  10  -7   78.85    3.55
  -4  10  -8    6.12    0.88
  -4  10  -9    0.63    0.30
  -4  10  -9    0.95    0.42
  -4  10 -10    0.64    0.29
  -4  10 -10    0.68    0.25
   4 -10  10    0.44    0.24
   4  -9  -8   45.87    1.84
   4  -9  -7   26.28    1.57
   4  -9  -7   25.23    1.43
  -4   9   7   22.88    1.47
  -4   9   7   24.01    1.61
   4  -9  -7   25.73    1.73
   4  -9  -6   38.02    2.20
   4  -9  -6   41.45    2.20
  -4   9   6   34.09    2.22
  -4   9   6   39.66    2.47
   4  -9  -6   43.42    2.60
   4  -9  -5   16.39    1.44
   4  -9  -5   15.29    1.63
  -4   9   5   16.58    1.69
  -4   9   5   15.73    1.56
   4  -9  -4    7.80    1.02
  -4   9   4    8.32    1.02
  -4   9   4    8.27    1.14
  -4   9   4    8.52    1.20
  -4   9   4    7.91    1.22
  -4   9   3    2.48    0.71
  -4   9   3    1.98    0.66
  -4   9   3    1.70    0.67
  -4   9   3    2.01    0.57
  -4   9   3    1.83    0.55
  -4   9   3    1.24    0.45
  -4   9   3    1.84    0.59
   4  -9  -3    1.73    0.49
  -4   9   3    2.25    0.61
  -4   9   2    3.91    0.90
  -4   9   2    4.49    0.87
  -4   9   2    4.19    0.86
  -4   9   2    5.53    1.04
  -4   9   2    5.03    0.89
  -4   9   2    4.71    0.83
  -4   9   2    3.55    0.77
  -4   9   2    5.19    0.89
  -4   9   2    5.20    0.90
  -4   9   2    4.62    0.88
  -4   9   1   43.71    2.78
  -4   9   1   40.55    2.77
  -4   9   1   45.65    2.83
  -4   9   1   42.61    2.87
  -4   9   1   37.80    2.51
  -4   9   1   38.17    2.65
  -4   9   1   44.91    2.88
  -4   9   1   41.46    2.72
  -4   9   1   42.54    2.86
  -4   9   1   52.65    2.95
  -4   9   0   10.96    1.49
  -4   9   0    9.48    1.27
  -4   9   0    8.96    1.14
  -4   9   0   15.40    1.62
  -4   9   0   13.86    1.54
  -4   9   0   11.58    1.48
  -4   9   0   16.32    1.66
  -4   9   0    7.76    1.04
  -4   9   0   11.71    1.38
  -4   9  -1  136.18    6.02
  -4   9  -1  130.98    5.31
  -4   9  -1  122.18    5.25
  -4   9  -1  142.79    6.04
  -4   9  -1  134.63    5.52
  -4   9  -1  140.38    6.02
  -4   9  -2  247.99    9.17
  -4   9  -2  242.20    9.23
  -4   9  -2  247.73    8.85
  -4   9  -2  236.95    8.29
  -4   9  -2  229.26    8.38
  -4   9  -2  250.03    9.38
  -4   9  -3  199.44    8.02
   4  -9   3  194.70    7.21
  -4   9  -3  185.43    7.16
  -4   9  -3  187.89    7.69
  -4   9  -3  201.11    7.84
  -4   9  -3  205.37    7.98
  -4   9  -3  201.05    7.80
  -4   9  -3  198.13    7.80
  -4   9  -3  208.43    8.01
  -4   9  -4   32.92    2.50
  -4   9  -4   34.07    2.59
  -4   9  -4   32.59    2.49
  -4   9  -4   31.25    2.40
  -4   9  -4   34.17    2.64
  -4   9  -4   37.43    2.56
  -4   9  -4   34.37    2.64
  -4   9  -4   27.73    2.12
  -4   9  -4   32.99    2.42
  -4   9  -5    0.87    0.47
  -4   9  -5    0.30    0.40
  -4   9  -5    0.17    0.31
  -4   9  -5    0.18    0.34
  -4   9  -5    0.19    0.30
  -4   9  -5    0.18    0.29
  -4   9  -5    0.11    0.47
  -4   9  -5   -0.35    0.49
  -4   9  -5    0.36    0.36
  -4   9  -6   20.53    1.66
  -4   9  -6   20.83    1.85
  -4   9  -6   25.71    2.23
  -4   9  -6   24.62    2.12
  -4   9  -6   21.43    1.71
  -4   9  -6   21.67    1.78
  -4   9  -7  103.58    4.81
  -4   9  -7   97.40    4.31
  -4   9  -7   96.28    4.65
  -4   9  -8   55.01    2.99
  -4   9  -9    3.19    0.59
   4  -9  10   14.73    1.12
  -4   9 -10   15.43    1.17
  -4   9 -11    2.51    0.40
  -4   9 -11    2.41    0.36
   4  -8  -9    6.80    0.67
  -4   8   9    4.84    0.57
  -4   8   9    5.64    0.65
   4  -8  -8   40.98    2.16
  -4   8   8   37.76    2.28
   4  -8  -7   37.96    2.49
   4  -8  -7   35.23    2.17
  -4   8   7   31.67    2.38
   4  -8  -6  241.87    8.34
  -4   8   6  241.88    9.05
   4  -8  -6  245.46    8.99
  -4   8   6  227.22    8.07
  -4   8   5    1.58    0.59
  -4   8   5    2.50    0.72
  -4   8   5    1.02    0.45
   4  -8  -5    1.69    0.70
   4  -8  -5    2.88    0.71
  -4   8   4  268.97   10.01
  -4   8   4  248.82    9.43
  -4   8   4  242.55    9.39
  -4   8   4  274.96    9.99
  -4   8   4  276.32    9.55
   4  -8  -4  301.82    9.39
  -4   8   3    3.61    0.82
  -4   8   3    3.73    0.89
  -4   8   3    4.55    0.79
  -4   8   3    4.53    0.84
   4  -8  -3    3.35    0.69
  -4   8   3    3.89    0.73
  -4   8   3    2.77    0.67
  -4   8   3    4.06    0.86
  -4   8   3    3.38    0.74
  -4   8   3    5.06    0.82
  -4   8   2    2.21    0.64
  -4   8   2    2.21    0.60
  -4   8   2    3.13    0.76
  -4   8   2    3.02    0.80
  -4   8   2    2.23    0.69
  -4   8   2    2.78    0.66
  -4   8   2    3.41    0.73
  -4   8   2    1.73    0.55
  -4   8   2    3.30    0.74
  -4   8   2    1.78    0.59
  -4   8   1  429.17   13.58
  -4   8   1  412.36   13.65
  -4   8   1  398.23   13.61
  -4   8   1  401.91   13.02
  -4   8   1  396.73   13.23
  -4   8   1  422.09   13.46
  -4   8   1  418.03   13.49
  -4   8   1  421.06   13.64
  -4   8   1  399.36   13.49
  -4   8   1  426.73   13.52
  -4   8   0  116.15    5.15
  -4   8   0  114.30    5.29
  -4   8   0  119.35    5.20
  -4   8   0  111.17    4.85
  -4   8   0  104.77    4.54
  -4   8   0  112.46    4.85
  -4   8   0  106.22    4.96
  -4   8   0  128.98    5.21
  -4   8   0  115.75    5.23
  -4   8   0  107.62    4.68
  -4   8   0  109.90    5.04
  -4   8  -1  127.46    5.01
  -4   8  -1  132.49    5.35
  -4   8  -1  131.66    5.64
  -4   8  -1  129.26    5.66
  -4   8  -1  137.68    5.56
  -4   8  -1  133.12    5.41
  -4   8  -1  129.76    5.63
  -4   8  -1  111.35    5.48
  -4   8  -2   29.64    1.91
  -4   8  -2   30.71    2.06
  -4   8  -2   33.40    2.53
  -4   8  -2   29.63    2.33
  -4   8  -2   31.65    2.34
  -4   8  -2   36.42    2.58
  -4   8  -3   57.47    3.31
  -4   8  -3   54.58    3.19
  -4   8  -3   55.01    3.29
  -4   8  -3   55.35    3.17
  -4   8  -3   53.86    3.27
  -4   8  -3   56.86    3.34
  -4   8  -3   53.61    3.16
  -4   8  -3   46.85    2.53
  -4   8  -3   46.77    2.74
  -4   8  -4  142.42    6.14
  -4   8  -4  150.02    6.17
  -4   8  -4  146.27    5.85
  -4   8  -4  144.11    6.05
  -4   8  -4  153.73    6.09
  -4   8  -4  144.67    5.82
  -4   8  -4  147.14    6.09
  -4   8  -4  157.65    6.48
  -4   8  -4  150.74    6.02
  -4   8  -4  153.20    6.08
  -4   8  -5  457.55   14.92
  -4   8  -5  463.69   14.70
  -4   8  -5  449.03   14.46
  -4   8  -5  446.52   14.61
  -4   8  -5  459.47   14.87
  -4   8  -5  454.37   14.59
  -4   8  -5  446.15   14.45
  -4   8  -5  500.29   15.57
  -4   8  -5  468.33   14.57
  -4   8  -5  466.57   14.53
  -4   8  -5  478.09   15.18
  -4   8  -6   34.33    2.17
  -4   8  -6   34.96    2.53
  -4   8  -6   40.20    2.62
  -4   8  -6   38.57    2.73
  -4   8  -6   42.61    2.89
  -4   8  -6   33.39    2.19
  -4   8  -6   39.96    2.52
  -4   8  -7   53.67    3.18
  -4   8  -7   54.70    3.32
  -4   8  -7   49.07    2.85
  -4   8  -7   48.89    2.93
  -4   8  -8   69.22    3.48
  -4   8  -8   70.80    3.58
  -4   8  -9   11.28    1.11
  -4   8  -9   12.88    1.30
  -4   8 -10    4.28    0.77
   4  -8  10    3.84    0.63
  -4   8 -10    3.23    0.59
  -4   8 -11   35.46    1.77
  -4   8 -11   30.88    1.72
  -4   8 -11   30.73    1.58
  -4   7  10    1.84    0.43
  -4   7   9   49.71    2.77
   4  -7  -9   47.22    2.43
  -4   7   9   49.37    2.68
   4  -7  -8    3.95    0.78
  -4   7   8    4.92    1.01
   4  -7  -8    5.42    0.97
  -4   7   8    3.98    0.69
   4  -7  -7    4.55    0.86
  -4   7   7    4.39    0.89
  -4   7   7    4.89    0.90
   4  -7  -7    5.22    1.04
  -4   7   7    3.99    1.06
  -4   7   6    4.91    1.07
  -4   7   6    6.02    1.04
   4  -7  -6    5.28    1.06
  -4   7   6    5.16    1.04
  -4   7   6    5.28    0.99
  -4   7   5   46.48    2.98
  -4   7   5   48.43    3.20
  -4   7   5   51.30    3.24
  -4   7   4   48.60    2.59
  -4   7   4   50.10    2.62
  -4   7   4   49.73    3.10
  -4   7   4   53.30    3.30
  -4   7   4   49.69    2.70
  -4   7   4   47.37    2.91
  -4   7   4   47.28    2.66
  -4   7   3    5.68    0.84
  -4   7   3    5.18    0.88
  -4   7   3    6.00    0.87
  -4   7   3    5.49    0.88
  -4   7   3    4.46    0.86
  -4   7   3    5.40    0.86
  -4   7   3    5.23    0.94
  -4   7   3    5.37    0.87
  -4   7   3    6.26    0.88
  -4   7   2   53.45    2.86
  -4   7   2   53.46    2.86
  -4   7   2   56.80    2.56
  -4   7   2   53.49    3.00
  -4   7   2   51.17    2.91
  -4   7   2   53.10    3.17
  -4   7   2   52.38    2.76
  -4   7   2   45.45    2.72
  -4   7   2   51.66    3.10
  -4   7   2   53.73    3.05
  -4   7   2   51.34    2.83
  -4   7   1   70.73    3.54
  -4   7   1   66.74    3.48
  -4   7   1   72.73    3.50
  -4   7   1   73.33    3.08
  -4   7   1   70.81    3.61
  -4   7   1   65.95    3.61
  -4   7   1   64.88    3.12
  -4   7   1   73.17    3.51
  -4   7   1   67.78    3.45
  -4   7   1   66.66    3.48
  -4   7   0    7.02    1.01
  -4   7   0    8.60    1.09
  -4   7   0    6.08    0.94
  -4   7   0    5.64    0.84
  -4   7   0    6.63    0.82
  -4   7   0    6.87    0.99
  -4   7   0    7.57    0.86
  -4   7  -1    0.24    0.32
  -4   7  -1    0.26    0.30
  -4   7  -1    0.17    0.36
  -4   7  -1    0.08    0.27
  -4   7  -1   -0.09    0.38
  -4   7  -1   -0.05    0.17
  -4   7  -1   -0.06    0.29
  -4   7  -2  114.69    5.04
  -4   7  -2  105.98    4.19
  -4   7  -2  116.91    4.90
  -4   7  -2  109.20    4.88
  -4   7  -2  129.24    5.05
  -4   7  -2  111.69    4.92
  -4   7  -2  117.94    4.93
  -4   7  -2  114.07    4.94
  -4   7  -2  107.41    4.78
  -4   7  -3  274.58    9.38
  -4   7  -3  275.88    9.50
  -4   7  -3  290.91    9.40
  -4   7  -3  261.88    9.14
  -4   7  -3  267.44    9.14
  -4   7  -3  261.85    9.08
  -4   7  -3  252.62    8.40
  -4   7  -3  267.49    9.17
  -4   7  -4   98.38    4.63
  -4   7  -4  106.03    4.56
  -4   7  -4  116.21    5.06
  -4   7  -4   99.88    4.37
  -4   7  -4  103.45    4.53
  -4   7  -4  105.20    4.48
  -4   7  -4  105.50    4.44
  -4   7  -4  113.68    5.05
  -4   7  -4   98.11    4.42
  -4   7  -4   97.66    4.63
  -4   7  -4  104.88    4.44
  -4   7  -5    5.10    0.83
  -4   7  -5    5.61    0.85
  -4   7  -5    6.57    1.04
  -4   7  -5    6.62    0.91
  -4   7  -5    5.47    0.82
  -4   7  -5    8.14    1.22
  -4   7  -5    7.15    1.10
  -4   7  -5    5.53    0.84
  -4   7  -5    6.41    0.99
  -4   7  -6    0.91    0.47
  -4   7  -6    0.69    0.32
  -4   7  -6    0.99    0.59
  -4   7  -6    0.44    0.42
  -4   7  -6    0.83    0.51
  -4   7  -6    0.65    0.32
  -4   7  -6    1.09    0.51
  -4   7  -7   -0.11    0.50
  -4   7  -7    0.46    0.36
  -4   7  -7    0.41    0.37
  -4   7  -7    0.09    0.33
  -4   7  -8    0.09    0.37
  -4   7  -8    0.08    0.29
   4  -7   9   58.70    3.01
   4  -7  10    3.29    0.58
  -4   7 -10    5.74    0.86
  -4   7 -10    3.44    0.60
  -4   7 -10    4.85    0.83
  -4   7 -11    0.08    0.19
  -4   7 -11   -0.05    0.25
  -4   7 -12   17.69    0.95
   4  -6 -11   67.78    2.54
  -4   6  10   27.34    1.83
  -4   6  10   18.40    1.21
  -4   6   9    0.98    0.56
   4  -6  -8   22.15    1.81
  -4   6   8   20.83    1.87
   4  -6  -8   20.03    1.97
  -4   6   7   27.05    2.28
   4  -6  -7   36.42    2.68
  -4   6   7   34.70    2.45
  -4   6   7   33.17    2.69
   4  -6  -6   20.11    1.94
  -4   6   6   22.27    2.08
  -4   6   6   18.32    1.83
  -4   6   6   19.89    1.86
  -4   6   6   19.80    2.03
  -4   6   5   17.93    1.84
  -4   6   5   17.64    1.75
  -4   6   5   16.52    1.76
  -4   6   5   14.66    1.53
  -4   6   4  309.52    9.98
  -4   6   4  275.32   10.13
  -4   6   4  317.35   10.03
  -4   6   4  303.44   10.84
  -4   6   4  312.61    9.93
  -4   6   4  305.11    9.88
  -4   6   4  311.78   10.73
  -4   6   4  322.86   10.81
  -4   6   4  312.41    9.91
  -4   6   4  323.34   10.03
  -4   6   3   14.72    1.27
  -4   6   3   15.18    1.32
  -4   6   3   12.68    1.43
  -4   6   3   13.09    1.25
  -4   6   3   13.50    1.23
  -4   6   3   14.29    1.23
  -4   6   3   12.28    1.33
  -4   6   3   13.78    1.45
  -4   6   3   13.10    1.22
  -4   6   3   13.29    1.21
  -4   6   2  121.10    4.72
  -4   6   2  119.06    4.79
  -4   6   2  118.61    4.80
  -4   6   2  115.83    4.52
  -4   6   2  112.13    4.74
  -4   6   2  125.48    4.77
  -4   6   2  124.42    4.76
  -4   6   1   31.70    1.95
  -4   6   1   26.85    1.88
  -4   6   1   26.25    1.83
  -4   6   1   29.14    1.68
  -4   6   1   28.33    1.86
  -4   6   1   29.46    1.97
  -4   6   1   31.45    1.96
  -4   6   0   80.94    3.56
  -4   6   0   75.55    3.50
  -4   6   0   76.25    3.51
  -4   6   0   79.93    3.13
  -4   6  -1  238.33    7.59
  -4   6  -1  250.65    8.43
  -4   6  -1  248.53    8.36
  -4   6  -2   15.16    1.25
  -4   6  -2   14.25    1.00
  -4   6  -2   14.69    1.34
  -4   6  -2   16.20    1.36
  -4   6  -2   15.17    1.31
  -4   6  -2   16.61    1.45
  -4   6  -2   15.87    1.35
  -4   6  -3 1054.72   30.64
  -4   6  -3 1104.76   30.87
  -4   6  -3 1062.38   30.74
  -4   6  -3 1057.53   30.73
  -4   6  -3 1112.53   30.94
  -4   6  -3 1074.93   30.75
  -4   6  -4  107.82    4.37
  -4   6  -4  104.57    4.28
  -4   6  -4  107.69    4.40
  -4   6  -4  103.32    4.25
  -4   6  -4  109.38    4.73
  -4   6  -4  105.99    4.33
  -4   6  -4  102.19    4.57
  -4   6  -4  104.36    4.25
  -4   6  -5    4.13    0.79
  -4   6  -5    4.86    0.76
  -4   6  -5    5.03    0.81
  -4   6  -5    5.59    0.79
  -4   6  -5    4.25    0.76
  -4   6  -5    4.76    0.71
  -4   6  -5    4.80    0.70
  -4   6  -5    7.11    1.04
  -4   6  -5    4.89    0.75
  -4   6  -5    5.16    0.93
  -4   6  -5    4.68    0.81
  -4   6  -5    4.73    0.72
  -4   6  -6   17.30    1.59
  -4   6  -6   15.68    1.58
  -4   6  -6   15.34    1.56
  -4   6  -6   17.78    1.66
  -4   6  -6   17.81    1.63
  -4   6  -6   20.87    1.91
  -4   6  -7    0.41    0.37
  -4   6  -7    0.10    0.36
  -4   6  -7    0.08    0.31
  -4   6  -7    1.00    0.48
  -4   6  -8  208.99    7.87
  -4   6  -8  202.42    7.66
  -4   6  -9   82.43    3.86
  -4   6  -9   76.80    3.83
   4  -6   9   86.46    3.72
  -4   6  -9   82.42    4.17
  -4   6 -10   38.47    2.34
  -4   6 -10   42.77    2.40
  -4   6 -11    0.92    0.41
  -4   6 -11    1.26    0.34
  -4   6 -11    0.60    0.29
   4  -6  11    1.01    0.32
  -4   6 -12    7.71    0.63
  -4   6 -12    6.77    0.58
  -4   5  12    3.52    0.42
   4  -5 -11    1.89    0.46
   4  -5 -10   45.26    2.43
  -4   5  10   36.83    2.15
  -4   5   9    4.41    0.88
  -4   5   9    5.97    1.05
  -4   5   9    5.58    0.93
  -4   5   8    0.41    0.49
   4  -5  -8    0.54    0.56
  -4   5   8    0.44    0.49
  -4   5   7   44.18    2.75
  -4   5   7   45.44    3.10
  -4   5   7   46.25    3.23
  -4   5   7   45.18    2.95
   4  -5  -7   44.36    2.96
  -4   5   6  132.58    5.66
  -4   5   6  133.74    6.17
  -4   5   6  137.40    6.02
  -4   5   6  139.66    6.14
  -4   5   6  127.97    5.64
  -4   5   6  144.03    5.62
  -4   5   6  143.33    5.19
   4  -5  -6  139.24    5.85
  -4   5   5  205.61    7.80
  -4   5   5  190.77    7.68
  -4   5   5  205.20    7.56
  -4   5   5  225.00    8.11
  -4   5   5  207.14    7.36
  -4   5   5  204.73    6.99
  -4   5   5  215.11    6.93
  -4   5   5  191.50    6.74
  -4   5   4   34.41    1.92
  -4   5   4   31.36    2.15
  -4   5   4   34.78    2.33
  -4   5   4   34.71    1.93
  -4   5   4   35.78    2.00
  -4   5   4   33.88    1.94
  -4   5   4   34.48    1.91
  -4   5   3    1.84    0.46
  -4   5   3    1.52    0.47
  -4   5   3    0.21    0.31
  -4   5   3    0.26    0.24
  -4   5   3    0.16    0.21
  -4   5   3    0.28    0.23
  -4   5   3    0.58    0.30
  -4   5   3    0.16    0.21
  -4   5   2   16.18    1.25
  -4   5   2   19.26    1.39
  -4   5   2   16.55    1.35
  -4   5   2   16.85    1.17
  -4   5   2   19.02    1.35
  -4   5   2   16.99    1.29
  -4   5   2   16.87    1.33
  -4   5   1   50.95    2.17
  -4   5   1   50.34    2.50
  -4   5   1   48.07    2.43
  -4   5   1   52.33    2.49
  -4   5   1   51.22    2.47
  -4   5   1   48.26    2.51
  -4   5   0  124.95    4.10
  -4   5   0  125.08    4.67
  -4   5   0  116.90    4.54
  -4   5   0  119.67    4.56
  -4   5   0  118.72    4.55
  -4   5   0  129.37    4.75
  -4   5  -1  372.04   10.80
  -4   5  -1  392.35   11.66
  -4   5  -1  384.67   11.55
  -4   5  -1  342.93   11.39
  -4   5  -1  375.52   11.53
  -4   5  -1  392.20   11.70
  -4   5  -2 1921.68   52.47
  -4   5  -2 1823.15   51.86
  -4   5  -2 1976.91   52.87
  -4   5  -2 1894.22   52.75
  -4   5  -2 1975.48   52.90
  -4   5  -2 1915.45   52.77
  -4   5  -2 1954.44   52.76
  -4   5  -3 2003.47   55.22
  -4   5  -3 2043.52   55.37
  -4   5  -3 2001.81   55.35
  -4   5  -3 2007.21   55.24
  -4   5  -3 1984.76   55.09
  -4   5  -3 1944.86   55.23
  -4   5  -4  438.47   13.18
  -4   5  -4  441.35   13.27
  -4   5  -4  440.44   13.30
  -4   5  -4  440.22   13.24
  -4   5  -4  425.77   13.24
  -4   5  -4  431.81   13.18
  -4   5  -5   43.83    2.61
  -4   5  -5   46.95    2.29
  -4   5  -5   44.56    2.61
  -4   5  -5   49.12    2.37
  -4   5  -5   49.44    2.79
  -4   5  -5   46.26    2.54
  -4   5  -5   51.57    2.67
  -4   5  -6    3.61    0.71
  -4   5  -6    3.95    0.80
  -4   5  -6    2.66    0.61
  -4   5  -6    3.14    0.71
  -4   5  -6    5.11    0.89
  -4   5  -6    2.98    0.67
  -4   5  -6    3.63    0.82
  -4   5  -7   29.28    2.29
  -4   5  -7   34.45    2.46
  -4   5  -7   32.51    2.19
  -4   5  -8   19.65    1.85
  -4   5  -9    0.66    0.49
  -4   5  -9    0.14    0.25
  -4   5  -9    0.86    0.55
  -4   5  -9    0.54    0.44
  -4   5 -10    7.33    0.96
  -4   5 -10    7.30    0.98
   4  -5  11    2.55    0.40
  -4   5 -11    2.19    0.54
  -4   5 -11    2.95    0.46
  -4   5 -12    7.08    0.57
  -4   4  12   10.78    1.00
  -4   4  11    4.01    0.76
   4  -4 -11    3.90    0.66
  -4   4  11    3.26    0.65
  -4   4  10    7.63    1.13
  -4   4  10    9.29    1.28
  -4   4   9    5.24    1.07
  -4   4   9    4.00    0.82
  -4   4   9    6.35    1.09
  -4   4   9    6.85    1.18
  -4   4   9    5.49    1.19
  -4   4   8   41.08    3.05
   4  -4  -8   39.37    2.78
  -4   4   8   40.65    2.71
  -4   4   8   43.13    2.57
  -4   4   8   42.01    2.81
  -4   4   8   41.11    2.92
  -4   4   8   41.86    3.04
  -4   4   7   43.60    2.58
  -4   4   7   46.78    3.17
   4  -4  -7   43.89    2.82
  -4   4   7   45.39    2.64
  -4   4   7   41.67    2.74
  -4   4   7   40.68    2.86
  -4   4   7   44.54    3.04
  -4   4   6  101.21    4.46
  -4   4   6  107.77    5.08
  -4   4   6  105.43    4.87
  -4   4   6   98.85    4.78
  -4   4   6  105.41    4.16
  -4   4   6  113.21    4.59
   4  -4  -6  107.03    4.67
  -4   4   5  113.31    4.12
  -4   4   5  112.08    4.60
  -4   4   5  111.87    4.06
  -4   4   4  488.55   14.12
  -4   4   4  468.03   14.18
  -4   4   4  485.87   14.14
  -4   4   4  474.08   14.16
  -4   4   4  468.79   14.50
  -4   4   4  476.47   14.11
  -4   4   3  296.17    8.90
  -4   4   3  265.74    8.86
  -4   4   3  280.57    8.85
  -4   4   3  283.14    9.05
  -4   4   3  287.52    9.24
  -4   4   3  287.46    8.94
  -4   4   3  284.96    8.88
  -4   4   2   38.29    1.91
  -4   4   2   38.39    1.96
  -4   4   2   34.53    1.96
  -4   4   2   34.18    1.88
  -4   4   2   38.68    1.97
  -4   4   2   37.04    1.90
  -4   4   2   36.42    1.67
  -4   4   2   33.82    1.84
  -4   4   1   20.36    1.32
  -4   4   1   18.20    0.99
  -4   4   1   19.11    1.28
  -4   4   1   19.21    1.27
  -4   4   1   21.32    1.24
  -4   4   0  240.79    7.63
  -4   4   0  232.78    6.83
  -4   4   0  240.25    7.61
  -4   4  -1    2.05    0.42
  -4   4  -1    1.92    0.45
  -4   4  -1    1.71    0.38
  -4   4  -1    1.66    0.18
  -4   4  -1    1.70    0.30
  -4   4  -1    1.97    0.42
  -4   4  -1    1.83    0.43
  -4   4  -2   23.16    1.45
  -4   4  -2   22.84    1.23
  -4   4  -2   25.87    1.54
  -4   4  -2   22.83    1.43
  -4   4  -2   26.47    1.56
   4  -4   2   24.62    1.04
  -4   4  -2   24.60    1.50
  -4   4  -3   73.13    3.05
  -4   4  -3   75.57    2.91
  -4   4  -3   79.06    3.18
  -4   4  -3   71.38    3.06
  -4   4  -3   72.76    3.09
   4  -4   3   75.33    2.49
  -4   4  -3   75.44    3.07
  -4   4  -4   14.71    1.11
  -4   4  -4   13.49    1.07
  -4   4  -4   14.17    1.08
  -4   4  -4   11.56    0.98
  -4   4  -4   12.05    1.03
  -4   4  -5  246.91    8.43
  -4   4  -5  243.80    8.11
  -4   4  -5  239.32    8.43
  -4   4  -6  116.74    4.90
  -4   4  -6  136.98    5.25
  -4   4  -6  111.69    5.16
  -4   4  -6  114.35    5.18
  -4   4  -6  142.92    5.20
  -4   4  -6  118.38    5.17
  -4   4  -7  131.38    5.98
  -4   4  -7  138.94    5.89
  -4   4  -7  124.11    5.78
  -4   4  -8   15.10    1.67
  -4   4  -8   17.47    1.76
  -4   4  -8   14.12    1.44
  -4   4  -8   15.42    1.63
  -4   4  -8   15.58    1.69
  -4   4  -9   22.50    1.88
  -4   4  -9   23.06    1.93
   4  -4  10   20.38    1.48
  -4   4 -10   19.08    1.49
  -4   4 -10   22.13    1.57
  -4   4 -10   22.40    1.85
  -4   4 -11    0.94    0.38
  -4   4 -12   26.25    1.25
  -4   3  13    3.47    0.48
  -4   3  12    5.08    0.87
  -4   3  12    6.20    0.81
   4  -3 -12    5.11    0.86
  -4   3  12    6.28    0.84
  -4   3  11    0.96    0.53
  -4   3  11    0.69    0.56
  -4   3  11    0.50    0.35
   4  -3 -11    0.43    0.34
  -4   3  10   15.88    1.38
  -4   3  10   15.68    1.66
  -4   3  10   19.30    1.91
  -4   3  10   15.49    1.83
  -4   3   9    3.50    0.87
  -4   3   9    4.96    0.86
  -4   3   9    3.41    0.92
  -4   3   9    4.29    1.02
  -4   3   8  170.37    7.06
  -4   3   8  165.88    6.86
  -4   3   8  160.93    6.88
  -4   3   8  161.69    6.26
  -4   3   7  217.74    7.86
  -4   3   7  210.64    7.56
  -4   3   7  224.03    8.54
  -4   3   7  248.56    7.66
   4  -3  -7  218.87    8.08
  -4   3   7  221.32    8.35
  -4   3   7  229.77    8.41
   4  -3  -6   31.64    2.09
  -4   3   6   33.41    1.97
  -4   3   6   33.10    2.34
   4  -3  -5  114.91    4.40
  -4   3   5  114.67    3.98
  -4   3   5  112.58    4.00
  -4   3   5  108.17    4.28
  -4   3   5  113.94    4.75
  -4   3   4  341.83   10.22
  -4   3   4  362.73   10.12
  -4   3   4  353.07   10.29
  -4   3   4  304.84   10.30
  -4   3   4  324.01   10.71
  -4   3   3   68.67    2.86
  -4   3   3   74.46    2.74
  -4   3   3   70.34    2.83
  -4   3   3   75.51    2.97
  -4   3   3   63.13    2.96
  -4   3   3   64.35    2.84
  -4   3   3   74.99    2.79
  -4   3   2   83.35    3.25
  -4   3   2   86.80    3.34
  -4   3   2   88.23    3.17
  -4   3   2   82.25    3.29
  -4   3   2   88.13    3.22
  -4   3   1  526.78   14.65
  -4   3   1  486.04   14.72
  -4   3   0  505.86   14.22
  -4   3   0  495.31   14.32
  -4   3   0  463.32   14.25
  -4   3  -1  181.14    6.11
  -4   3  -1  189.18    6.24
  -4   3  -1  204.92    6.18
  -4   3  -1  180.56    6.18
  -4   3  -1  194.60    6.06
  -4   3  -2   13.21    0.91
  -4   3  -2   10.36    0.90
  -4   3  -2   11.65    0.91
   4  -3   2   11.24    0.72
  -4   3  -2   10.98    0.66
  -4   3  -3  124.92    4.19
  -4   3  -3  128.84    4.48
  -4   3  -3  127.29    4.41
  -4   3  -3  128.02    4.50
   4  -3   3  128.43    4.11
  -4   3  -4  531.67   16.22
  -4   3  -4  575.55   16.16
  -4   3  -4  522.80   16.48
  -4   3  -4  585.71   16.10
   4  -3   4  566.63   15.89
  -4   3  -5  149.51    5.73
   4  -3   5  160.68    5.04
  -4   3  -6   32.61    2.24
  -4   3  -6   27.56    2.22
  -4   3  -6   33.96    2.44
  -4   3  -6   32.19    2.26
   4  -3   6   32.80    1.73
  -4   3  -7    0.10    0.43
  -4   3  -7    0.16    0.33
  -4   3  -7    0.10    0.42
  -4   3  -7    0.24    0.29
  -4   3  -7    0.09    0.38
  -4   3  -7    0.10    0.35
  -4   3  -8    7.69    1.11
  -4   3  -8    6.46    1.07
  -4   3  -8    7.80    1.15
  -4   3  -9    0.64    0.42
  -4   3  -9    0.10    0.43
   4  -3   9    0.78    0.41
  -4   3  -9    1.22    0.49
  -4   3 -10    2.41    0.65
  -4   3 -11   51.27    2.45
  -4   3 -11   44.30    2.12
  -4   2  13    0.46    0.31
  -4   2  13    0.58    0.34
  -4   2  13    0.62    0.20
  -4   2  13    0.34    0.30
   4  -2 -12   41.40    2.64
  -4   2  12   37.98    2.30
  -4   2  12   43.73    2.52
  -4   2  12   45.36    2.67
  -4   2  11  150.81    6.26
  -4   2  11  142.05    6.24
   4  -2 -11  150.03    6.41
  -4   2  10   12.64    1.62
  -4   2  10   15.16    1.75
  -4   2  10   10.87    1.44
  -4   2  10   10.85    1.20
  -4   2   9  239.50    9.06
  -4   2   9  244.36    9.11
  -4   2   9  237.64    9.04
  -4   2   9  232.06    8.34
  -4   2   8  153.04    6.45
  -4   2   8  156.51    6.48
  -4   2   8  153.75    6.35
  -4   2   8  161.09    6.59
  -4   2   7  145.66    5.99
  -4   2   7  148.95    5.98
  -4   2   7  141.02    6.04
   4  -2  -6   13.15    1.19
  -4   2   6   12.68    0.83
  -4   2   6   12.02    1.26
  -4   2   5    8.61    0.70
  -4   2   5    7.47    0.69
   4  -2  -5    7.56    0.81
  -4   2   5    8.06    0.72
  -4   2   5    8.81    1.00
  -4   2   4  156.59    5.06
  -4   2   4  155.57    5.10
  -4   2   4  153.85    5.13
  -4   2   4  148.05    5.44
  -4   2   4  154.82    5.03
  -4   2   3  969.83   27.28
  -4   2   3  987.44   27.37
  -4   2   3 1001.28   27.44
  -4   2   3  996.10   27.37
  -4   2   3  949.73   27.59
  -4   2   3  957.91   27.26
  -4   2   2   22.59    1.29
  -4   2   2   19.62    1.22
  -4   2   2   21.74    1.24
  -4   2   2   20.52    1.22
  -4   2   1   38.15    1.80
  -4   2   1   35.40    1.74
  -4   2   1   39.21    1.85
  -4   2   1   38.34    1.81
  -4   2   1   35.13    1.73
  -4   2   0  734.69   20.79
  -4   2   0  713.62   20.77
  -4   2   0  741.31   20.87
  -4   2   0  751.67   20.86
  -4   2   0  729.21   20.75
  -4   2  -1  373.15   11.06
  -4   2  -1  370.71   11.06
  -4   2  -1  368.25   11.13
  -4   2  -1  388.17   11.14
  -4   2  -1  368.71   11.03
  -4   2  -2  394.20   10.81
   4  -2   2  385.46   10.51
  -4   2  -2  403.61   10.75
  -4   2  -2  395.03   10.72
  -4   2  -2  387.08   10.65
  -4   2  -3    7.93    0.67
  -4   2  -3    9.17    0.75
  -4   2  -3    7.80    1.00
   4  -2   3    8.11    0.69
  -4   2  -3    8.83    0.77
  -4   2  -4   27.05    2.12
   4  -2   4   28.34    1.48
  -4   2  -5   29.23    1.99
  -4   2  -5   33.37    2.18
  -4   2  -5   31.27    2.21
  -4   2  -5   35.50    2.59
  -4   2  -5   35.81    2.38
  -4   2  -6   59.09    3.34
  -4   2  -6   58.04    3.13
  -4   2  -6   57.30    3.26
   4  -2   6   56.15    2.60
  -4   2  -6   48.17    3.12
  -4   2  -6   53.51    3.57
   4  -2   7   92.07    3.75
  -4   2  -7   96.34    4.56
  -4   2  -7   87.63    4.88
  -4   2  -7   88.30    4.33
  -4   2  -7   93.82    4.37
  -4   2  -8   92.02    4.31
  -4   2  -8  102.89    4.97
  -4   2  -8  106.53    4.67
  -4   2  -9  146.37    6.02
  -4   2 -10  151.00    5.71
  -4   2 -10  143.93    5.28
  -4   2 -11   90.22    3.45
  -4   1  14    1.09    0.25
  -4   1  13   26.60    1.71
  -4   1  13   30.17    1.83
  -4   1  13   31.56    1.92
   4  -1 -13   29.76    1.92
  -4   1  12    3.64    0.81
  -4   1  12    4.53    0.91
   4  -1 -12    3.91    0.65
   4  -1 -12    3.44    0.81
  -4   1  11   25.53    2.23
  -4   1  11   27.02    2.28
   4  -1 -11   26.45    2.33
  -4   1  11   25.27    1.75
   4  -1 -11   25.65    1.92
   4  -1 -10    0.08    0.26
   4  -1 -10    0.36    0.45
  -4   1  10   -0.22    0.43
  -4   1  10    0.11    0.50
   4  -1 -10    0.08    0.33
  -4   1  10    0.10    0.28
  -4   1   9   58.11    3.42
  -4   1   9   58.43    3.48
  -4   1   9   57.55    3.44
   4  -1  -9   59.89    3.08
  -4   1   9   53.21    3.23
  -4   1   8  198.74    7.56
  -4   1   8  208.93    7.65
  -4   1   8  198.08    7.53
  -4   1   7  157.42    6.03
  -4   1   6    6.20    0.61
  -4   1   6    6.60    0.62
  -4   1   5   46.30    2.04
  -4   1   5   46.28    2.03
  -4   1   5   47.07    2.08
  -4   1   5   44.79    2.31
  -4   1   4   31.98    1.66
  -4   1   4   31.38    1.78
  -4   1   4   36.09    1.74
  -4   1   4   35.93    1.72
  -4   1   3   51.25    2.29
  -4   1   3   57.03    2.35
  -4   1   3   53.91    2.33
  -4   1   3   52.31    2.29
  -4   1   2   32.17    1.57
  -4   1   2   32.30    1.58
  -4   1   1  115.26    4.10
  -4   1   1  121.94    4.15
  -4   1   1  111.00    4.10
  -4   1   0  227.38    6.79
  -4   1   0  201.67    6.65
  -4   1   0  205.55    6.68
  -4   1   0  210.55    6.74
  -4   1  -1   83.49    3.19
  -4   1  -1   84.79    3.23
  -4   1  -1   89.07    3.28
  -4   1  -2  100.60    3.62
   4  -1   2   99.54    3.57
  -4   1  -2  103.40    3.68
  -4   1  -2  102.51    3.68
  -4   1  -3   86.15    3.15
  -4   1  -3   84.44    3.08
   4  -1   3   84.87    3.20
   4  -1   4   25.70    1.49
  -4   1  -5   60.23    3.42
  -4   1  -5   60.63    3.31
  -4   1  -5   54.22    2.97
  -4   1  -5   57.12    3.12
  -4   1  -5   64.29    3.85
  -4   1  -6   77.19    3.87
  -4   1  -6   89.86    4.24
  -4   1  -6   83.06    4.33
  -4   1  -6   76.31    3.70
   4  -1   6   84.27    3.52
  -4   1  -6   81.17    4.69
  -4   1  -7   16.66    1.66
  -4   1  -7   16.69    1.80
   4  -1   7   16.47    1.37
  -4   1  -7   16.54    1.99
  -4   1  -8   58.45    3.36
   4  -1   8   55.32    3.13
  -4   1  -9    2.18    0.61
  -4   1  -9    3.14    0.76
   4  -1   9    2.38    0.58
  -4   1 -10    0.26    0.35
   4  -1  10    0.49    0.25
  -4   1 -11   -0.06    0.16
  -4   1 -11    0.03    0.16
  -4   1 -11   -0.03    0.16
  -4   0  14   34.44    1.66
  -4   0  14   33.91    1.63
   4   0 -13   18.68    1.58
   4   0 -13   20.71    1.38
  -4   0  13   23.14    1.69
  -4   0  13   23.86    1.69
   4   0 -12    8.48    1.28
  -4   0  12   10.99    1.35
  -4   0  12    8.72    1.25
  -4   0  12    8.41    1.20
   4   0 -12    9.60    1.13
   4   0 -11   65.47    3.83
   4   0 -11   67.54    3.45
  -4   0  11   60.01    3.62
  -4   0  11   61.49    3.60
   4   0 -10   20.82    2.04
  -4   0  10   18.83    1.88
   4   0 -10   21.14    1.78
  -4   0  10   16.91    1.78
   4   0  -9    0.84    0.60
  -4   0   9    0.47    0.49
  -4   0   9    1.30    0.61
  -4   0   9    2.21    0.62
  -4   0   9    1.17    0.57
  -4   0   8   20.35    1.35
  -4   0   8   21.35    1.83
  -4   0   8   20.08    1.81
   4   0  -8   21.62    1.82
  -4   0   8   20.11    1.64
  -4   0   7   13.61    0.97
  -4   0   7   14.27    0.95
  -4   0   6    0.89    0.29
  -4   0   6    1.02    0.29
  -4   0   6    1.62    0.43
  -4   0   6    0.84    0.29
  -4   0   6    1.55    0.36
  -4   0   5  735.07   21.00
  -4   0   5  745.98   21.01
  -4   0   5  713.44   20.96
  -4   0   5  751.83   21.07
  -4   0   4   53.02    2.34
  -4   0   4   50.61    2.31
  -4   0   4   48.53    2.26
  -4   0   3  915.24   26.28
  -4   0   3  914.23   26.31
   4   0  -3  944.70   25.76
  -4   0   3  940.27   26.26
   4   0  -2  515.73   14.06
  -4   0   2  529.19   14.94
  -4   0   1   10.99    0.93
  -4   0   1   11.72    0.96
  -4   0   0    8.83    0.83
  -4   0   0   10.30    0.89
   4   0   0    9.27    0.50
  -4   0   0    8.50    0.80
  -4   0  -1   35.82    1.85
  -4   0  -1   35.25    1.80
  -4   0  -1   38.44    1.88
  -4   0  -1   35.97    1.84
  -4   0  -1   36.93    2.07
  -4   0  -2  220.37    7.10
  -4   0  -2  225.17    7.17
   4   0   2  239.75    7.16
  -4   0  -2  218.97    7.86
  -4   0  -2  214.55    7.11
  -4   0  -2  229.41    7.19
  -4   0  -3   40.54    1.84
  -4   0  -3   36.83    1.83
  -4   0  -3   40.92    2.67
  -4   0  -3   40.12    1.89
   4   0   3   42.02    2.01
  -4   0  -4   23.59    2.16
   4   0   4   23.57    1.50
  -4   0  -4   20.53    1.85
  -4   0  -4   22.34    1.86
  -4   0  -5  164.15    6.74
  -4   0  -5  171.79    6.99
   4   0   6  198.06    7.70
   4   0   6  221.85    7.32
  -4   0  -6  211.11    7.78
  -4   0  -6  198.45    7.60
  -4   0  -6  217.59    8.19
   4   0   7   76.70    3.45
   4   0   7   75.23    3.85
  -4   0  -7   81.19    4.40
  -4   0  -7   68.95    3.49
  -4   0  -7   81.75    4.07
   4   0   8   56.22    3.08
  -4   0  -8   58.61    3.13
  -4   0  -8   61.82    3.52
   4   0   9    9.38    0.98
  -4   0  -9    8.03    1.08
  -4   0 -10   10.61    0.89
  -4   0 -10   10.36    0.94
  -4  -1  14   47.09    2.07
  -4  -1  14   50.37    2.09
   4   1 -13   28.24    1.78
   4   1 -13   26.04    1.91
  -4  -1  13   27.08    1.93
  -4  -1  13   29.20    1.89
   4   1 -12    1.99    0.64
   4   1 -12    1.83    0.57
  -4  -1  12    1.78    0.47
  -4  -1  12    1.99    0.70
  -4  -1  12    2.54    0.71
   4   1 -11  275.79   10.43
   4   1 -11  303.69   10.11
  -4  -1  11  291.22   10.25
  -4  -1  10  507.61   16.51
  -4  -1  10  514.13   16.36
  -4  -1  10  522.61   16.41
   4   1 -10  502.98   16.60
  -4  -1   9  663.32   20.40
   4   1  -9  654.49   20.37
  -4  -1   8    7.36    1.04
   4   1  -8    6.65    1.00
  -4  -1   8    7.90    1.12
  -4  -1   7  150.85    5.20
  -4  -1   7  153.12    5.19
  -4  -1   7  142.85    5.10
   4   1  -7  154.04    5.72
  -4  -1   6  142.61    5.02
  -4  -1   6  142.47    5.02
  -4  -1   6  140.54    5.04
  -4  -1   6  139.08    4.99
  -4  -1   5   14.42    1.14
  -4  -1   5   11.49    1.01
  -4  -1   5   12.91    1.07
  -4  -1   5   12.87    1.09
  -4  -1   5   14.50    1.15
  -4  -1   4    7.33    0.82
  -4  -1   4    5.64    0.73
   4   1  -4    7.12    0.71
  -4  -1   4    5.41    0.70
  -4  -1   4    5.94    0.73
  -4  -1   3    4.38    0.65
   4   1  -3    4.27    0.47
  -4  -1   2   19.60    1.36
  -4  -1   2   17.18    1.27
  -4  -1   2   17.62    1.29
  -4  -1   2   16.54    1.25
   4   1  -2   17.52    0.91
  -4  -1   1  273.92    8.49
  -4  -1   1  261.79    8.44
  -4  -1   1  264.58    8.47
  -4  -1   1  255.99    8.42
   4   1   0   71.84    2.54
  -4  -1   0   69.91    2.96
  -4  -1   0   69.96    3.02
  -4  -1   0   67.08    2.98
  -4  -1   0   72.17    3.05
  -4  -1   0   68.39    3.00
   4   1   1   10.23    0.72
  -4  -1  -1    9.06    0.88
  -4  -1  -1   11.71    1.01
  -4  -1  -1   10.64    0.98
  -4  -1  -1    9.51    0.93
  -4  -1  -1   10.24    0.95
  -4  -1  -1   10.75    1.11
   4   1   2   10.00    0.91
  -4  -1  -2    8.16    0.85
  -4  -1  -2   10.07    1.21
  -4  -1  -2    9.82    0.93
  -4  -1  -2   10.55    0.97
  -4  -1  -2    9.54    0.88
  -4  -1  -3    0.20    0.16
  -4  -1  -3    0.42    0.38
   4   1   3    0.45    0.31
  -4  -1  -3    0.46    0.37
  -4  -1  -3    0.10    0.29
  -4  -1  -3    0.18    0.34
  -4  -1  -4    7.37    1.28
  -4  -1  -4    7.55    1.20
   4   1   4    6.94    0.84
  -4  -1  -4    7.07    1.20
  -4  -1  -4    6.78    1.10
  -4  -1  -5  279.25   10.64
   4   1   5  255.51    9.53
  -4  -1  -5  286.89   10.10
   4   1   5  285.68    9.17
  -4  -1  -5  285.59   10.35
  -4  -1  -5  281.21    9.95
   4   1   6   94.42    4.60
  -4  -1  -6  104.56    4.82
   4   1   6  106.89    4.32
  -4  -1  -6  102.66    4.79
  -4  -1  -6  102.15    5.12
  -4  -1  -6  109.10    5.52
  -4  -1  -7   40.07    2.42
   4   1   7   39.12    2.55
  -4  -1  -7   40.23    2.82
   4   1   8    3.42    0.66
  -4  -1  -8    3.11    0.72
   4   1   9    0.17    0.18
  -4  -1  -9    0.22    0.28
  -4  -1  -9    0.20    0.27
  -4  -1  -9    0.20    0.35
  -4  -1 -10   16.56    0.96
  -4  -1 -10   13.51    0.87
  -4  -2  14   14.07    1.09
   4   2 -14   11.66    0.89
   4   2 -13    0.06    0.33
   4   2 -13   -0.21    0.29
  -4  -2  12    8.06    1.09
   4   2 -12    7.95    1.16
   4   2 -12   10.67    1.23
  -4  -2  11   59.40    3.51
  -4  -2  11   64.20    3.44
  -4  -2  11   62.31    3.55
  -4  -2  11   58.66    3.40
   4   2 -11   57.14    3.48
   4   2 -11   61.58    3.31
  -4  -2  10  151.98    6.26
   4   2 -10  138.00    6.17
  -4  -2  10  151.30    6.33
   4   2  -9    0.19    0.39
  -4  -2   9    0.50    0.38
  -4  -2   8    1.08    0.49
   4   2  -8    0.17    0.32
  -4  -2   8    0.45    0.38
  -4  -2   7   63.09    2.91
   4   2  -7   66.95    3.17
  -4  -2   7   56.77    2.84
  -4  -2   7   60.88    2.84
  -4  -2   7   63.58    2.88
  -4  -2   7   63.51    2.89
  -4  -2   7   62.89    3.25
  -4  -2   6  124.61    4.90
  -4  -2   6  138.81    5.03
  -4  -2   6  137.71    5.04
  -4  -2   6  126.41    4.94
   4   2  -6  137.31    5.27
  -4  -2   5    2.64    0.57
  -4  -2   5    2.22    0.52
  -4  -2   5    2.56    0.55
  -4  -2   5    3.16    0.60
   4   2  -5    2.05    0.48
  -4  -2   4  542.04   16.67
  -4  -2   4  549.04   16.70
  -4  -2   4  564.89   16.77
  -4  -2   4  572.34   16.77
   4   2  -4  569.55   16.37
   4   2  -3   28.47    1.50
  -4  -2   2   54.25    2.71
  -4  -2   2   52.53    2.70
  -4  -2   2   51.75    2.67
  -4  -2   2   52.60    2.70
  -4  -2   1  128.49    4.93
  -4  -2   1  125.69    4.93
  -4  -2   1  130.54    4.96
  -4  -2   1  125.54    4.90
  -4  -2   0  143.09    5.35
  -4  -2   0  140.58    5.34
  -4  -2   0  147.36    5.40
   4   2   0  140.83    4.81
  -4  -2   0  146.97    5.37
   4   2   1   16.66    1.12
  -4  -2  -1   15.67    1.25
  -4  -2  -1   14.57    1.27
  -4  -2  -1   16.11    1.32
  -4  -2  -1   15.60    1.30
  -4  -2  -1   14.02    1.34
  -4  -2  -1   16.87    1.33
   4   2   1   16.16    1.17
  -4  -2  -2   62.97    2.87
  -4  -2  -2   63.47    2.89
  -4  -2  -2   60.22    3.40
  -4  -2  -2   55.92    2.79
  -4  -2  -2   62.43    3.45
  -4  -2  -2   62.53    2.86
  -4  -2  -2   60.95    2.77
  -4  -2  -2   65.60    3.42
  -4  -2  -3   77.56    4.08
  -4  -2  -3   80.46    4.19
  -4  -2  -3   68.48    3.95
   4   2   4  191.08    7.48
  -4  -2  -4  205.61    8.27
  -4  -2  -4  213.31    8.21
  -4  -2  -4  210.08    8.12
   4   2   5   10.36    1.10
  -4  -2  -5    8.38    1.30
  -4  -2  -5    7.90    1.30
  -4  -2  -5    7.00    1.27
  -4  -2  -6   34.07    2.55
   4   2   6   29.32    2.20
  -4  -2  -6   32.40    2.37
  -4  -2  -7    7.78    1.10
  -4  -2  -7    8.49    1.13
   4   2   7    6.62    0.93
  -4  -2  -8   18.56    1.56
  -4  -2  -8   18.66    1.40
   4   2   8   15.52    1.16
  -4  -2  -9   26.65    1.46
  -4  -3  14   25.16    1.50
   4   3 -14   25.93    1.41
   4   3 -13    5.15    0.78
   4   3 -12   17.76    1.58
  -4  -3  12   17.64    1.67
  -4  -3  12   16.92    1.64
   4   3 -11   55.57    3.31
  -4  -3  11   63.49    3.50
   4   3 -11   65.31    3.24
  -4  -3  11   58.49    3.43
  -4  -3  10  198.57    7.61
   4   3 -10  179.31    7.70
   4   3 -10  175.30    7.30
   4   3 -10  200.42    7.27
  -4  -3  10  204.63    7.65
   4   3  -9    0.94    0.47
   4   3  -9    0.91    0.46
  -4  -3   9    1.39    0.58
  -4  -3   8   33.20    2.04
  -4  -3   8   35.43    2.48
  -4  -3   8   33.39    2.03
  -4  -3   8   35.21    2.06
   4   3  -8   34.82    2.53
  -4  -3   8   31.30    2.00
   4   3  -8   35.95    2.35
  -4  -3   8   36.53    2.47
   4   3  -8   38.14    2.35
  -4  -3   7   27.90    1.94
  -4  -3   7   31.33    2.21
  -4  -3   7   30.21    1.97
  -4  -3   7   32.12    2.02
   4   3  -7   31.22    2.25
  -4  -3   7   29.98    1.99
  -4  -3   7   29.96    1.96
  -4  -3   7   32.12    2.20
   4   3  -7   34.05    2.16
  -4  -3   6  148.19    5.75
  -4  -3   6  148.13    5.65
  -4  -3   6  142.59    5.60
  -4  -3   6  144.76    5.63
   4   3  -6  157.05    5.90
  -4  -3   6  148.49    5.65
  -4  -3   5   37.32    2.34
  -4  -3   5   41.03    2.41
  -4  -3   5   41.53    2.43
   4   3  -5   44.73    2.42
  -4  -3   5   38.90    2.37
  -4  -3   4   59.36    3.08
  -4  -3   4   54.34    2.99
  -4  -3   4   60.22    3.12
   4   3  -4   62.13    2.82
  -4  -3   4   63.08    3.15
  -4  -3   3   20.06    1.67
  -4  -3   3   23.10    1.79
  -4  -3   3   23.53    1.80
  -4  -3   3   22.36    1.76
   4   3  -3   21.18    1.40
  -4  -3   2    1.01    0.42
  -4  -3   2    0.16    0.30
  -4  -3   2    0.08    0.28
  -4  -3   2    0.86    0.40
  -4  -3   1    9.92    1.14
  -4  -3   1    9.61    1.15
  -4  -3   1    8.75    1.09
  -4  -3   1    7.98    1.04
   4   3   0  169.59    5.82
  -4  -3   0  162.79    6.54
  -4  -3   0  164.32    6.48
   4   3   0  172.91    5.80
  -4  -3   0  176.57    6.37
  -4  -3   0  167.32    6.32
  -4  -3   0  172.48    6.36
  -4  -3   0  168.42    6.33
  -4  -3  -1   53.43    2.83
  -4  -3  -1   54.98    3.14
  -4  -3  -1   53.76    2.93
  -4  -3  -1   53.72    2.87
  -4  -3  -1   60.03    2.99
  -4  -3  -1   55.27    2.90
  -4  -3  -1   63.69    3.34
   4   3   1   61.66    2.70
  -4  -3  -1   63.85    3.47
  -4  -3  -1   54.83    3.16
  -4  -3  -1   53.96    2.81
  -4  -3  -1   58.92    2.97
   4   3   1   64.04    2.75
   4   3   2  131.97    4.73
  -4  -3  -2  127.65    5.31
  -4  -3  -2  136.41    5.77
  -4  -3  -2  122.83    5.40
  -4  -3  -2  118.01    5.25
   4   3   2  114.82    5.12
  -4  -3  -2  117.71    4.76
  -4  -3  -2  121.43    4.71
   4   3   3    0.54    0.38
  -4  -3  -3    1.50    0.68
  -4  -3  -3    1.49    0.50
  -4  -3  -3    1.37    0.56
  -4  -3  -3    1.11    0.53
  -4  -3  -3    0.11    0.45
   4   3   4   34.89    2.51
   4   3   4   45.58    2.40
  -4  -3  -4   40.32    2.91
  -4  -3  -4   40.17    2.91
  -4  -3  -4   40.35    2.76
  -4  -3  -4   42.12    2.93
   4   3   5   53.87    3.09
  -4  -3  -5   54.85    3.34
  -4  -3  -5   64.15    3.53
  -4  -3  -5   54.44    3.19
   4   3   6   10.31    1.18
  -4  -3  -6   11.16    1.31
  -4  -3  -6   11.11    1.24
  -4  -3  -7   44.92    2.22
   4   3   7   43.16    2.18
  -4  -3  -7   46.51    2.53
  -4  -3  -8   56.89    2.37
  -4  -3  -8   58.68    2.48
  -4  -4  14    0.07    0.20
   4   4 -14    0.38    0.23
  -4  -4  13  114.63    4.46
   4   4 -13  121.33    4.47
   4   4 -12    5.04    0.73
  -4  -4  12    3.36    0.75
  -4  -4  12    3.45    0.77
  -4  -4  12    4.18    0.83
   4   4 -12    4.33    0.82
  -4  -4  11    0.65    0.50
   4   4 -11    0.08    0.32
  -4  -4  11    0.57    0.51
   4   4 -10    1.25    0.55
  -4  -4  10    2.06    0.73
   4   4 -10    1.47    0.54
   4   4  -9   18.22    1.91
  -4  -4   9   23.87    2.00
   4   4  -9   21.48    1.81
  -4  -4   8   58.44    3.05
  -4  -4   8   58.37    3.04
  -4  -4   8   61.19    3.08
   4   4  -8   60.88    3.54
  -4  -4   8   62.52    3.15
  -4  -4   8   58.82    3.10
  -4  -4   8   61.19    3.36
   4   4  -8   66.61    3.40
  -4  -4   8   64.39    3.55
  -4  -4   7  424.45   13.47
   4   4  -7  417.32   13.53
  -4  -4   7  405.77   13.07
  -4  -4   7  403.83   13.05
  -4  -4   7  408.17   13.12
  -4  -4   7  390.59   13.04
   4   4  -7  417.49   13.20
  -4  -4   7  411.60   13.12
  -4  -4   6  203.16    7.33
  -4  -4   6  207.77    7.46
   4   4  -6  203.37    7.48
  -4  -4   6  198.99    7.38
  -4  -4   6  192.67    7.31
  -4  -4   6  200.01    7.36
   4   4  -6  197.00    7.28
  -4  -4   6  188.70    7.28
  -4  -4   5    1.31    0.53
  -4  -4   5    1.05    0.51
   4   4  -5    0.62    0.35
  -4  -4   5    0.65    0.38
  -4  -4   5    0.98    0.48
  -4  -4   5    1.18    0.46
  -4  -4   5    0.74    0.35
  -4  -4   5    0.35    0.40
   4   4  -4    1.09    0.39
  -4  -4   4    1.62    0.49
  -4  -4   4    1.00    0.47
  -4  -4   4    1.25    0.51
  -4  -4   3  127.20    5.47
  -4  -4   3  125.00    5.15
  -4  -4   3  125.40    5.36
  -4  -4   3  122.00    5.28
  -4  -4   3  137.61    5.47
  -4  -4   3  130.57    5.51
  -4  -4   3  131.96    5.54
  -4  -4   3  126.48    5.47
  -4  -4   2  460.66   14.47
  -4  -4   2  439.49   14.49
  -4  -4   2  417.67   14.13
  -4  -4   2  452.87   14.30
  -4  -4   2  448.28   14.42
  -4  -4   2  466.96   14.53
   4   4  -2  432.55   13.30
  -4  -4   2  477.76   14.51
  -4  -4   2  455.16   14.35
  -4  -4   1  184.80    6.82
  -4  -4   1  183.03    6.85
   4   4  -1  176.12    5.93
  -4  -4   1  180.09    6.79
  -4  -4   1  168.61    6.75
  -4  -4   1  163.24    6.75
  -4  -4   1  176.58    7.02
  -4  -4   1  167.96    6.68
   4   4  -1  165.42    6.14
  -4  -4   1  177.30    6.74
  -4  -4   1  166.18    6.72
  -4  -4   0   83.13    3.92
  -4  -4   0   89.06    4.01
  -4  -4   0   78.37    4.13
  -4  -4   0   78.50    4.11
  -4  -4   0   82.15    4.24
   4   4   0   79.71    3.49
   4   4   0   70.65    3.76
  -4  -4   0   76.48    3.94
  -4  -4   0   81.74    3.90
  -4  -4   0   77.87    4.07
  -4  -4   0   80.21    3.88
   4   4   0   84.41    3.39
  -4  -4   0   86.17    3.96
  -4  -4  -1    4.77    0.83
  -4  -4  -1    4.69    0.82
   4   4   1    4.22    0.66
  -4  -4  -1    3.74    0.81
   4   4   1    4.57    0.86
  -4  -4  -1    4.36    0.79
  -4  -4  -1    4.82    0.82
  -4  -4  -1    5.44    0.89
  -4  -4  -1    2.84    0.71
  -4  -4  -1    3.46    0.85
  -4  -4  -1    3.53    0.70
  -4  -4  -1    3.65    0.93
  -4  -4  -1    4.49    0.90
  -4  -4  -2   11.96    1.42
  -4  -4  -2   11.66    1.32
   4   4   2    9.56    1.25
  -4  -4  -2    9.28    1.38
  -4  -4  -2   11.56    1.40
   4   4   2   12.14    1.13
  -4  -4  -2   11.68    1.38
  -4  -4  -3   33.72    2.48
   4   4   3   32.56    2.39
  -4  -4  -3   39.67    2.50
   4   4   3   39.93    2.22
  -4  -4  -3   42.58    2.66
  -4  -4  -4   13.69    1.61
  -4  -4  -4   12.70    1.43
  -4  -4  -4   15.44    1.49
  -4  -4  -4   15.17    1.56
   4   4   4   13.22    1.44
  -4  -4  -5  205.27    7.66
  -4  -4  -5  211.01    7.44
   4   4   5  198.57    7.20
   4   4   6    1.74    0.45
  -4  -4  -6    2.66    0.60
  -4  -4  -6    1.78    0.51
  -4  -4  -6    1.39    0.44
  -4  -4  -6    1.77    0.52
  -4  -4  -7   18.82    1.16
   4   5 -14    8.04    0.62
  -4  -5  14    7.07    0.58
  -4  -5  13    0.51    0.31
  -4  -5  13    0.48    0.30
  -4  -5  12    2.75    0.65
  -4  -5  12    2.55    0.62
  -4  -5  12    2.82    0.62
   4   5 -12    2.97    0.56
  -4  -5  11   96.76    4.38
   4   5 -11   90.73    4.04
  -4  -5  11   86.16    4.08
   4   5 -10  124.22    5.19
  -4  -5  10  118.95    5.17
  -4  -5   9  300.97   10.27
   4   5  -9  318.08   10.38
  -4  -5   8   14.44    1.63
  -4  -5   8   13.87    1.45
  -4  -5   8   13.15    1.37
   4   5  -8   14.12    1.46
   4   5  -8   13.70    1.62
  -4  -5   8   13.16    1.40
   4   5  -8   17.75    1.68
  -4  -5   8   14.20    1.46
  -4  -5   8   13.37    1.38
  -4  -5   8   14.68    1.46
  -4  -5   7   36.80    2.51
  -4  -5   7   34.05    2.41
  -4  -5   7   33.88    2.41
  -4  -5   7   37.29    2.59
  -4  -5   7   33.58    2.40
   4   5  -7   40.67    2.57
   4   5  -7   35.18    2.59
   4   5  -7   35.52    2.45
  -4  -5   6   66.59    3.66
   4   5  -6   70.17    3.59
   4   5  -6   63.96    3.55
  -4  -5   6   68.62    3.67
  -4  -5   6   67.70    3.65
  -4  -5   6   63.91    3.47
  -4  -5   6   65.75    3.58
  -4  -5   6   64.28    3.60
   4   5  -6   71.11    3.64
   4   5  -5   73.19    3.73
   4   5  -5   69.37    3.62
  -4  -5   5   73.00    3.77
  -4  -5   5   76.28    3.78
  -4  -5   5   72.66    3.92
  -4  -5   5   69.78    3.41
  -4  -5   5   78.48    4.01
  -4  -5   5   76.87    3.98
  -4  -5   5   67.86    3.79
  -4  -5   4   26.80    2.22
  -4  -5   4   26.37    2.11
  -4  -5   4   25.42    1.99
   4   5  -4   22.30    1.42
  -4  -5   3   32.19    2.43
  -4  -5   3   26.75    2.25
  -4  -5   3   31.12    2.40
   4   5  -3   33.43    2.37
  -4  -5   3   30.19    2.41
  -4  -5   3   28.21    2.10
  -4  -5   3   27.90    2.26
  -4  -5   3   30.77    2.38
  -4  -5   3   34.12    2.49
   4   5  -3   29.73    1.68
  -4  -5   2    0.10    0.39
  -4  -5   2    0.20    0.44
   4   5  -2    0.43    0.29
  -4  -5   2    0.32    0.36
  -4  -5   2    0.10    0.37
   4   5  -2    0.56    0.43
   4   5  -2    1.17    0.49
  -4  -5   2    0.56    0.44
  -4  -5   2    0.21    0.46
  -4  -5   2    0.65    0.45
  -4  -5   2    1.11    0.56
  -4  -5   2    0.80    0.53
  -4  -5   1   65.44    3.79
  -4  -5   1   73.83    4.10
  -4  -5   1   69.03    3.83
   4   5  -1   67.58    3.33
   4   5  -1   67.52    3.68
  -4  -5   1   74.76    3.81
  -4  -5   1   67.26    3.77
  -4  -5   1   58.45    3.23
  -4  -5   1   72.33    3.77
  -4  -5   1   76.01    3.83
   4   5  -1   71.69    3.01
  -4  -5   1   77.52    3.87
  -4  -5   1   74.02    3.83
  -4  -5   0   31.88    2.52
  -4  -5   0   33.20    2.56
  -4  -5   0   37.75    2.82
  -4  -5   0   30.96    2.39
  -4  -5   0   31.94    2.29
  -4  -5   0   37.73    2.61
  -4  -5   0   35.90    2.43
  -4  -5   0   40.34    2.53
   4   5   0   35.50    1.94
  -4  -5   0   33.30    2.36
   4   5   0   34.54    2.46
   4   5   1    0.19    0.36
  -4  -5  -1    1.03    0.52
  -4  -5  -1   -0.21    0.43
  -4  -5  -1    0.08    0.28
  -4  -5  -1    0.14    0.29
  -4  -5  -1    0.69    0.56
  -4  -5  -1    0.11    0.49
  -4  -5  -1    0.62    0.59
  -4  -5  -1   -0.08    0.26
   4   5   2  112.76    5.16
  -4  -5  -2  124.85    5.51
   4   5   2  128.60    4.72
  -4  -5  -2  122.79    5.69
  -4  -5  -2  126.25    5.37
  -4  -5  -2  122.17    5.63
  -4  -5  -3   88.18    4.23
  -4  -5  -3   88.20    3.94
  -4  -5  -3   88.39    4.44
  -4  -5  -3   85.79    4.21
   4   5   3   81.08    3.93
  -4  -5  -4    0.92    0.43
   4   5   4    0.60    0.35
   4   5   5   15.41    1.18
  -4  -5  -5   20.35    1.54
  -4  -5  -5   19.40    1.39
  -4  -5  -5   19.20    1.48
  -4  -5  -6   28.00    1.52
  -4  -5  -6   27.60    1.45
  -4  -6  13   25.11    1.40
   4   6 -13   27.69    1.45
  -4  -6  12  124.06    4.77
  -4  -6  12  129.23    4.85
   4   6 -12  119.98    4.52
   4   6 -12  138.38    4.83
  -4  -6  11   21.27    1.74
   4   6 -11   22.23    1.64
   4   6 -10    0.24    0.33
  -4  -6   9   80.60    3.72
   4   6  -9   87.99    4.13
  -4  -6   9   94.23    4.44
  -4  -6   8   94.71    4.48
  -4  -6   8   82.69    4.05
   4   6  -8   88.81    4.24
  -4  -6   8   76.42    3.99
  -4  -6   8   85.58    4.03
  -4  -6   8   85.77    4.05
  -4  -6   8   78.29    3.99
   4   6  -8   94.89    4.22
   4   6  -7   87.21    4.10
   4   6  -7   71.75    4.03
  -4  -6   7   80.31    4.09
  -4  -6   7   85.58    4.25
  -4  -6   7   77.54    4.08
  -4  -6   7   82.54    4.12
  -4  -6   7   76.98    4.05
   4   6  -7   85.16    4.16
   4   6  -6  118.23    5.27
  -4  -6   6  119.69    5.47
  -4  -6   6  127.20    5.34
  -4  -6   6  123.86    5.42
  -4  -6   6  112.37    5.38
   4   6  -6  124.74    5.43
  -4  -6   6  123.09    5.50
  -4  -6   6  119.02    5.44
  -4  -6   5   23.83    2.15
   4   6  -5   19.27    1.84
  -4  -6   5   22.80    2.10
  -4  -6   5   21.05    2.04
  -4  -6   5   22.02    1.97
  -4  -6   5   21.39    1.91
  -4  -6   4  344.85   12.22
  -4  -6   4  347.10   12.22
  -4  -6   4  354.10   12.25
  -4  -6   4  346.35   12.24
  -4  -6   4  373.32   12.52
  -4  -6   4  360.47   12.18
  -4  -6   4  355.77   11.88
  -4  -6   3   32.27    2.31
  -4  -6   3   33.00    2.55
  -4  -6   3   33.82    2.59
  -4  -6   3   34.10    2.56
  -4  -6   3   33.86    2.56
  -4  -6   3   31.77    2.49
  -4  -6   3   32.80    2.53
  -4  -6   3   32.60    2.64
   4   6  -3   33.94    2.50
   4   6  -3   34.86    2.42
  -4  -6   2   36.08    2.44
  -4  -6   2   46.43    3.00
  -4  -6   2   43.35    2.83
  -4  -6   2   41.40    2.82
  -4  -6   2   46.04    2.96
  -4  -6   2   39.82    2.77
  -4  -6   2   48.16    3.10
  -4  -6   2   38.18    2.65
   4   6  -2   39.23    2.54
   4   6  -2   42.57    2.81
  -4  -6   1  127.68    5.64
  -4  -6   1  114.30    4.94
  -4  -6   1  124.99    5.42
  -4  -6   1  129.86    5.51
  -4  -6   1  127.79    5.52
  -4  -6   1  120.71    5.40
   4   6  -1  133.19    5.60
  -4  -6   1  128.01    5.93
  -4  -6   1  126.60    5.56
  -4  -6   0  241.29    8.35
   4   6   0  227.14    8.58
  -4  -6   0  240.50    8.47
  -4  -6   0  235.63    8.73
  -4  -6   0  239.79    8.45
   4   6   0  233.75    7.97
  -4  -6   0  239.07    9.18
  -4  -6   0  237.01    8.90
  -4  -6   0  234.77    8.86
  -4  -6   0  256.38    8.73
  -4  -6  -1   93.17    4.34
  -4  -6  -1  103.64    4.66
   4   6   1   88.02    4.30
  -4  -6  -1   99.48    4.82
  -4  -6  -1   96.43    4.67
  -4  -6  -1  103.62    4.50
  -4  -6  -2   31.46    2.12
   4   6   2   24.30    1.85
  -4  -6  -2   30.54    2.04
  -4  -6  -2   31.58    2.28
  -4  -6  -2   27.61    2.20
   4   6   3    3.29    0.61
  -4  -6  -3    3.94    0.74
  -4  -6  -3    3.21    0.75
  -4  -6  -3    2.75    0.56
   4   6   4   38.54    1.84
  -4  -6  -4   43.90    2.26
  -4  -6  -4   41.76    2.25
  -4  -6  -5   45.54    1.99
   4   7 -12    7.59    0.72
   4   7 -12    6.36    0.63
  -4  -7  12    7.56    0.73
  -4  -7  12    8.36    0.80
   4   7 -11   10.06    0.97
   4   7 -11   10.07    0.99
   4   7 -10   82.68    3.67
  -4  -7   9    9.68    1.25
  -4  -7   9    8.71    0.98
   4   7  -9    9.82    1.18
   4   7  -8   54.90    2.91
  -4  -7   8   53.25    3.09
  -4  -7   8   51.40    2.89
   4   7  -8   55.46    3.05
  -4  -7   8   54.58    2.94
  -4  -7   8   49.41    2.87
   4   7  -8   48.58    2.65
  -4  -7   7  100.55    4.59
   4   7  -7   98.80    4.41
  -4  -7   7   92.72    4.47
   4   7  -7   95.42    4.45
  -4  -7   7   92.05    4.46
   4   7  -7   93.77    4.14
  -4  -7   6   66.50    3.51
  -4  -7   6   68.37    3.64
   4   7  -6   66.85    3.57
  -4  -7   6   64.51    3.66
   4   7  -6   70.08    3.68
  -4  -7   6   70.00    3.78
   4   7  -5  182.69    7.10
   4   7  -5  182.54    7.14
  -4  -7   5  172.60    6.93
  -4  -7   5  186.11    7.15
   4   7  -4   13.81    1.54
  -4  -7   4   13.65    1.59
  -4  -7   4   13.95    1.58
  -4  -7   4   12.42    1.41
  -4  -7   4   13.99    1.60
  -4  -7   4   13.87    1.67
  -4  -7   3  152.68    6.32
  -4  -7   3  157.75    6.46
  -4  -7   3  141.68    5.84
  -4  -7   3  147.41    6.28
   4   7  -3  151.55    5.90
  -4  -7   3  159.38    6.64
  -4  -7   2    4.01    0.86
  -4  -7   2    5.40    1.12
  -4  -7   2    5.01    1.01
  -4  -7   2    4.10    0.91
   4   7  -2    3.99    0.85
   4   7  -2    3.94    0.74
  -4  -7   2    3.26    0.79
   4   7  -1   29.34    2.14
  -4  -7   1   34.65    2.29
  -4  -7   1   32.33    2.31
  -4  -7   1   31.25    2.12
  -4  -7   1   32.04    2.21
   4   7  -1   30.13    1.93
  -4  -7   0    2.21    0.56
  -4  -7   0    2.63    0.69
   4   7   0    2.95    0.66
   4   7   0    1.81    0.46
  -4  -7   0    2.84    0.60
  -4  -7   0    3.05    0.80
  -4  -7   0    3.15    0.72
  -4  -7   0    2.52    0.69
  -4  -7  -1   11.00    1.27
  -4  -7  -1    9.45    1.15
  -4  -7  -1   10.67    1.17
   4   7   1    9.43    1.01
  -4  -7  -2   22.24    1.62
  -4  -7  -2   23.94    1.65
   4   7   2   23.69    1.44
  -4  -7  -3    2.08    0.42
  -4  -7  -3    1.72    0.42
  -4  -7  -4    0.04    0.13
   4   8 -11   11.22    0.85
   4   8 -10    0.65    0.35
  -4  -8   9    2.73    0.51
  -4  -8   9    2.67    0.61
   4   8  -9    2.67    0.58
  -4  -8   8   36.64    2.23
  -4  -8   8   36.04    2.08
   4   8  -8   36.94    2.17
   4   8  -8   32.84    1.94
  -4  -8   8   29.01    1.94
  -4  -8   8   30.70    2.01
   4   8  -8   29.45    1.83
  -4  -8   7  184.44    6.77
  -4  -8   7  188.32    6.79
   4   8  -7  185.46    6.58
  -4  -8   7  185.34    6.81
  -4  -8   7  174.20    6.75
   4   8  -7  175.20    6.44
   4   8  -7  194.79    6.85
  -4  -8   6    4.77    0.84
   4   8  -6    5.30    0.85
  -4  -8   6    4.96    0.90
   4   8  -6    4.19    0.74
  -4  -8   6    2.59    0.69
   4   8  -6    4.15    0.84
   4   8  -5   24.91    1.86
  -4  -8   5   21.14    1.85
   4   8  -5   25.64    1.82
  -4  -8   5   23.19    1.83
  -4  -8   5   24.78    1.82
   4   8  -5   24.11    1.89
   4   8  -4   10.00    1.19
  -4  -8   4   10.18    1.26
  -4  -8   4   10.12    1.24
   4   8  -4    8.88    1.06
  -4  -8   4    8.27    1.13
  -4  -8   3   53.89    2.65
   4   8  -3   62.69    3.19
  -4  -8   3   64.20    3.42
  -4  -8   3   60.76    3.11
  -4  -8   3   59.45    3.21
  -4  -8   3   60.59    3.18
  -4  -8   3   63.39    3.23
   4   8  -3   61.23    2.94
  -4  -8   2    2.60    0.69
  -4  -8   2    1.95    0.64
  -4  -8   2    1.38    0.47
  -4  -8   2    1.97    0.55
   4   8  -2    1.90    0.58
   4   8  -2    1.81    0.46
  -4  -8   2    1.27    0.46
  -4  -8   1   36.16    2.00
   4   8  -1   31.14    1.73
  -4  -8   1   35.04    1.78
  -4  -8   1   35.71    1.98
  -4  -8   0   49.61    2.26
  -4  -8   0   54.12    2.63
  -4  -8  -1    7.61    0.68
  -4  -8  -1    9.96    0.91
  -4  -8  -1    8.28    0.78
   4   8   2    0.10    0.12
  -4  -9  10    4.89    0.49
   4   9 -10    4.91    0.49
  -4  -9   9    9.21    0.81
   4   9  -9   10.36    0.85
  -4  -9   8    0.92    0.32
  -4  -9   8    0.45    0.31
   4   9  -7   -0.05    0.19
  -4  -9   7    0.22    0.26
  -4  -9   7    0.36    0.28
   4   9  -7    0.28    0.21
   4   9  -7    0.57    0.31
  -4  -9   7    0.84    0.34
  -4  -9   7    0.78    0.34
  -4  -9   6    0.68    0.38
   4   9  -6    1.10    0.35
  -4  -9   6    1.18    0.42
  -4  -9   6    0.96    0.39
   4   9  -5   21.78    1.41
  -4  -9   5   20.91    1.56
   4   9  -5   21.61    1.44
  -4  -9   5   21.69    1.56
  -4  -9   4   11.81    1.06
   4   9  -4    8.87    0.90
   4   9  -4   12.29    1.08
  -4  -9   4    9.47    0.98
  -4  -9   4   10.30    1.03
   4   9  -4   10.78    0.96
  -4  -9   3    8.03    0.84
   4   9  -3    6.86    0.72
  -4  -9   3    8.99    0.86
   4   9  -3    9.52    0.91
  -4  -9   3    8.38    0.91
   4   9  -3    8.21    0.83
  -4  -9   3    7.54    0.82
   4   9  -2   17.40    1.16
   4   9  -2   19.19    1.21
  -4  -9   2   19.18    1.29
   4   9  -1    6.81    0.61
   4  10  -6    2.92    0.33
  -4 -10   6    3.56    0.37
  -4 -10   6    2.48    0.31
  -4 -10   5    1.84    0.27
  -5  13   0    3.72    0.39
  -5  13   0    3.43    0.40
  -5  13  -1    4.44    0.52
  -5  13  -1    4.88    0.52
  -5  13  -2    8.09    0.73
  -5  13  -3    6.82    0.66
  -5  13  -3    6.87    0.65
  -5  13  -3    5.72    0.63
  -5  13  -4    3.61    0.47
  -5  13  -4    2.78    0.37
  -5  13  -4    3.61    0.45
  -5  13  -5    0.37    0.18
   5 -12  -3    0.78    0.21
   5 -12  -3    1.16    0.26
  -5  12   3    0.61    0.23
  -5  12   2   26.44    1.53
   5 -12  -2   25.51    1.32
   5 -12  -2   23.85    1.31
   5 -12  -1    2.48    0.41
   5 -12  -1    2.07    0.41
  -5  12   1    2.11    0.52
  -5  12   1    2.02    0.48
  -5  12   0   10.15    1.10
  -5  12   0   11.05    1.03
  -5  12   0   11.42    1.04
   5 -12   0    8.72    0.72
  -5  12   0   13.34    1.22
   5 -12   0   10.67    0.93
  -5  12   0   11.87    1.10
  -5  12  -1    2.76    0.58
  -5  12  -1    3.40    0.67
   5 -12   1    2.93    0.50
  -5  12  -1    3.73    0.63
  -5  12  -1    2.43    0.61
  -5  12  -1    3.90    0.68
  -5  12  -2   47.65    2.62
  -5  12  -2   44.90    2.37
  -5  12  -2   45.47    2.50
  -5  12  -2   42.54    2.44
  -5  12  -3   44.79    2.45
  -5  12  -3   42.94    2.13
  -5  12  -4  131.27    4.91
  -5  12  -4  133.09    4.81
  -5  12  -4  131.62    4.94
  -5  12  -4  142.50    5.11
  -5  12  -4  118.46    4.36
  -5  12  -4  130.70    4.95
  -5  12  -4  135.92    4.93
  -5  12  -5   51.87    2.51
  -5  12  -5   62.68    2.81
  -5  12  -5   58.89    2.59
  -5  12  -5   57.78    2.60
  -5  12  -5   56.37    2.64
  -5  12  -6   29.87    1.45
  -5  12  -6   25.63    1.34
  -5  12  -7    0.11    0.20
  -5  12  -7    0.14    0.18
   5 -11  -5    1.62    0.27
   5 -11  -5    2.27    0.39
  -5  11   5    1.57    0.35
   5 -11  -4   -0.04    0.31
   5 -11  -4    0.89    0.33
   5 -11  -4    0.67    0.35
  -5  11   4    0.55    0.34
   5 -11  -3  319.93    9.50
   5 -11  -3  282.48    9.22
   5 -11  -3  305.59    9.70
  -5  11   3  284.54    9.70
  -5  11   2   97.67    3.98
   5 -11  -2  110.49    4.16
   5 -11  -2   99.79    3.96
  -5  11   2  102.41    4.47
  -5  11   2  102.00    4.03
   5 -11  -1  132.35    4.82
  -5  11   1  119.18    4.93
  -5  11   1  121.94    5.27
  -5  11   1  130.45    5.06
   5 -11   0   19.94    1.43
  -5  11   0   21.83    1.87
  -5  11   0   20.24    1.73
  -5  11   0   21.48    1.76
  -5  11  -1    6.83    1.05
  -5  11  -1    6.30    0.98
   5 -11   1    6.57    0.90
  -5  11  -1    7.61    1.13
   5 -11   2   50.03    2.58
  -5  11  -2   45.75    2.63
  -5  11  -2   44.64    2.86
  -5  11  -2   49.61    2.98
  -5  11  -2   53.91    3.13
  -5  11  -2   47.12    2.97
  -5  11  -3    4.49    0.84
  -5  11  -3    4.79    0.90
  -5  11  -3    3.91    0.76
  -5  11  -3    6.26    1.01
  -5  11  -3    6.76    1.07
  -5  11  -3    4.93    0.97
  -5  11  -4    4.65    0.84
  -5  11  -4    3.68    0.79
  -5  11  -4    5.04    0.75
  -5  11  -4    4.09    0.79
  -5  11  -4    5.00    0.92
  -5  11  -4    3.89    0.83
  -5  11  -5    1.47    0.47
  -5  11  -5    1.71    0.46
  -5  11  -5    1.71    0.60
  -5  11  -5    2.89    0.64
  -5  11  -5    1.73    0.56
  -5  11  -5    1.71    0.59
  -5  11  -5    2.31    0.56
  -5  11  -6    0.88    0.50
  -5  11  -6    1.33    0.40
  -5  11  -6    1.54    0.55
  -5  11  -6    1.45    0.46
  -5  11  -7    9.13    1.02
  -5  11  -7    8.02    0.93
  -5  11  -7    7.07    0.70
  -5  11  -8   98.36    3.63
  -5  11  -9   15.19    0.92
   5 -10  -7    9.22    0.63
   5 -10  -6    0.06    0.16
  -5  10   6    0.14    0.22
   5 -10  -6    0.05    0.22
   5 -10  -5    7.90    0.77
   5 -10  -5    8.87    0.96
  -5  10   5    8.19    0.99
  -5  10   5    7.51    0.85
   5 -10  -5    7.92    1.02
  -5  10   4    1.52    0.52
  -5  10   4    1.96    0.46
  -5  10   4    1.52    0.49
   5 -10  -4    1.49    0.55
  -5  10   3   21.01    1.59
  -5  10   3   25.37    2.01
  -5  10   3   21.17    1.59
  -5  10   3   26.85    1.82
  -5  10   2   59.27    3.17
  -5  10   2   62.53    3.42
  -5  10   2   60.77    3.20
  -5  10   1   81.40    4.04
  -5  10   1   80.73    4.06
  -5  10   1   90.46    4.13
  -5  10   1   78.02    3.99
  -5  10   0   12.29    1.55
  -5  10   0   13.26    1.53
  -5  10   0   14.78    1.60
  -5  10  -1   55.88    3.42
  -5  10  -1   52.50    2.99
  -5  10  -1   52.65    3.33
  -5  10  -1   54.94    3.36
  -5  10  -1   52.13    3.31
  -5  10  -2    4.13    0.87
  -5  10  -2    3.81    0.92
  -5  10  -2    4.20    0.96
  -5  10  -2    4.18    0.96
  -5  10  -3    2.01    0.64
  -5  10  -3    2.85    0.78
  -5  10  -3    2.33    0.73
  -5  10  -3    2.04    0.70
  -5  10  -3    2.42    0.78
  -5  10  -3    1.72    0.64
  -5  10  -4   16.81    1.66
  -5  10  -4   14.72    1.64
  -5  10  -4   15.95    1.63
  -5  10  -4   17.60    1.83
  -5  10  -4   14.69    1.45
  -5  10  -5    1.12    0.46
  -5  10  -5    1.57    0.63
  -5  10  -5    1.41    0.49
  -5  10  -5    2.14    0.65
  -5  10  -5    1.73    0.54
  -5  10  -6    0.75    0.51
  -5  10  -6    1.01    0.51
  -5  10  -6    0.77    0.39
  -5  10  -6    0.83    0.43
  -5  10  -6    0.08    0.32
  -5  10  -7    0.71    0.37
  -5  10  -7    1.40    0.52
  -5  10  -7    0.54    0.46
  -5  10  -7    1.05    0.51
  -5  10  -8    9.65    1.09
  -5  10  -8    9.67    1.00
  -5  10  -9   39.94    2.07
  -5  10  -9   44.08    2.09
  -5  10  -9   46.39    2.14
   5 -10   9   42.53    1.93
  -5  10 -10    0.40    0.18
  -5  10 -10    0.65    0.21
  -5   9   8   36.11    1.78
   5  -9  -8   39.13    1.68
   5  -9  -7   29.61    1.70
   5  -9  -7   31.74    1.72
  -5   9   7   29.74    1.89
  -5   9   7   28.27    1.93
   5  -9  -7   28.52    1.88
   5  -9  -6   74.48    3.30
  -5   9   6   76.06    3.18
  -5   9   6   67.03    3.55
  -5   9   6   73.38    3.75
   5  -9  -6   76.16    3.70
   5  -9  -5    1.92    0.53
  -5   9   5    2.27    0.60
  -5   9   5    2.53    0.73
  -5   9   5    1.88    0.67
   5  -9  -5    2.29    0.69
  -5   9   4   88.10    4.44
  -5   9   4   88.15    4.16
   5  -9  -4   91.88    3.86
  -5   9   4   78.15    4.36
  -5   9   3   71.07    3.78
  -5   9   3   82.93    4.40
  -5   9   3   86.31    3.88
  -5   9   3   78.79    4.16
  -5   9   3   82.42    4.08
  -5   9   3   82.85    3.82
  -5   9   3   75.24    3.84
  -5   9   2   97.34    4.78
  -5   9   2  116.84    5.33
  -5   9   2   94.05    4.38
  -5   9   2  104.65    4.73
  -5   9   2  106.26    4.96
  -5   9   2  103.22    4.73
  -5   9   2  114.70    5.02
  -5   9   2  105.47    4.76
  -5   9   2  110.27    4.95
  -5   9   1  177.87    7.40
  -5   9   1  191.98    7.61
  -5   9   1  173.78    6.65
  -5   9   1  185.47    7.30
  -5   9   1  182.23    6.70
  -5   9   1  199.47    7.45
  -5   9   1  196.06    7.40
  -5   9   1  195.30    7.39
  -5   9   1  174.37    7.32
  -5   9   0   18.79    1.89
  -5   9   0   17.72    1.88
  -5   9   0   21.08    1.93
  -5   9   0   16.33    1.86
  -5   9   0   17.90    1.63
  -5   9   0   19.39    1.90
  -5   9   0   19.89    1.91
  -5   9   0   19.40    1.89
  -5   9  -1   20.83    2.06
  -5   9  -1   19.59    1.94
  -5   9  -1   16.74    1.91
  -5   9  -1   20.18    1.97
  -5   9  -1   18.20    1.76
  -5   9  -1   20.68    1.99
  -5   9  -1   19.19    1.95
  -5   9  -2   27.54    2.34
  -5   9  -2   30.09    2.34
  -5   9  -2   29.02    2.48
  -5   9  -2   31.39    2.48
  -5   9  -2   27.29    2.38
  -5   9  -3    8.54    1.28
  -5   9  -3    6.01    1.03
  -5   9  -3    6.76    1.16
  -5   9  -3    7.69    1.27
  -5   9  -3    6.17    1.12
  -5   9  -3    5.29    0.89
  -5   9  -3    6.67    1.18
  -5   9  -3    5.77    1.03
  -5   9  -3    7.53    1.20
  -5   9  -3    4.04    0.98
  -5   9  -4    4.94    0.96
  -5   9  -4    5.96    1.03
  -5   9  -4    4.77    0.91
  -5   9  -4    6.46    1.01
  -5   9  -4    6.33    1.06
  -5   9  -4    5.42    1.01
  -5   9  -4    4.28    0.76
  -5   9  -4    5.42    0.95
  -5   9  -5   40.11    2.69
  -5   9  -5   35.35    2.32
  -5   9  -5   35.09    2.33
  -5   9  -5   36.47    2.65
  -5   9  -5   31.00    2.24
  -5   9  -5   40.30    2.87
  -5   9  -5   32.81    2.27
  -5   9  -5   33.06    2.36
  -5   9  -5   31.34    2.30
  -5   9  -6   88.51    4.18
  -5   9  -6   79.36    3.67
  -5   9  -6   87.11    4.36
  -5   9  -6   87.87    4.38
  -5   9  -6   80.73    3.66
  -5   9  -7   28.75    2.24
  -5   9  -7   29.37    2.32
  -5   9  -7   28.46    2.12
  -5   9  -7   26.90    1.92
  -5   9  -8    0.95    0.48
  -5   9  -8    0.45    0.30
  -5   9  -9    6.60    0.67
   5  -9   9    6.81    0.75
  -5   9  -9    5.87    0.80
  -5   9 -10    2.05    0.44
  -5   9 -10    2.60    0.47
  -5   9 -10    1.82    0.34
   5  -8  -9   15.53    1.07
  -5   8   9   13.28    1.12
  -5   8   9   13.66    1.12
  -5   8   8   16.17    1.16
  -5   8   8   18.98    1.63
   5  -8  -8   18.03    1.37
  -5   8   7   11.51    1.18
   5  -8  -7   10.92    1.34
  -5   8   7   10.19    1.38
   5  -8  -7   11.04    1.17
  -5   8   6   95.54    4.53
   5  -8  -6  105.60    4.45
  -5   8   6  104.76    5.15
   5  -8  -6  104.84    4.91
  -5   8   5   32.42    2.57
  -5   8   5   37.20    2.85
  -5   8   5   35.56    2.55
   5  -8  -5   34.51    2.57
  -5   8   4   61.13    3.06
  -5   8   4   56.50    2.97
  -5   8   4   59.59    3.76
  -5   8   4   60.07    3.14
  -5   8   4   53.24    3.48
  -5   8   4   59.00    3.45
  -5   8   3   34.08    1.96
  -5   8   3   31.69    2.29
  -5   8   3   35.23    2.79
  -5   8   3   32.82    2.24
  -5   8   3   31.80    2.30
  -5   8   3   33.99    2.53
  -5   8   3   33.97    2.29
  -5   8   3   33.81    2.70
  -5   8   3   36.09    2.36
  -5   8   2   42.55    2.29
  -5   8   2   37.86    2.66
  -5   8   2   39.24    2.89
  -5   8   2   38.11    2.34
  -5   8   2   43.53    2.70
  -5   8   2   39.21    2.68
  -5   8   2   42.52    2.82
  -5   8   2   40.17    2.63
  -5   8   2   42.76    2.93
  -5   8   2   40.59    2.62
  -5   8   1   73.60    3.83
  -5   8   1   66.41    3.40
  -5   8   1   67.95    3.73
  -5   8   1   83.60    3.49
  -5   8   1   68.48    3.86
  -5   8   1   71.24    4.00
  -5   8   1   75.99    4.00
  -5   8   1   80.76    4.01
  -5   8   1   73.48    3.94
  -5   8   1   73.91    3.86
  -5   8   1   65.48    3.24
  -5   8   0    1.83    0.62
  -5   8   0    2.79    0.80
  -5   8   0    1.89    0.48
  -5   8   0    2.14    0.64
  -5   8   0    2.54    0.72
  -5   8   0    1.77    0.56
  -5   8   0    1.43    0.56
  -5   8   0    2.03    0.53
  -5   8  -1   28.95    2.22
  -5   8  -1   23.83    2.13
  -5   8  -1   22.15    1.94
  -5   8  -1   28.07    2.31
  -5   8  -1   25.22    2.21
  -5   8  -2   92.15    4.51
  -5   8  -2   90.18    4.43
  -5   8  -2   96.57    4.58
  -5   8  -2   95.56    4.53
  -5   8  -2   98.04    4.69
  -5   8  -2   93.90    4.59
  -5   8  -3  100.26    4.58
  -5   8  -3   92.53    4.00
  -5   8  -3   90.44    4.39
  -5   8  -3   95.02    4.59
  -5   8  -3  101.17    4.71
  -5   8  -3   84.09    4.45
  -5   8  -3   98.76    4.59
  -5   8  -3   96.44    4.53
  -5   8  -4   78.22    3.84
  -5   8  -4   84.22    3.57
  -5   8  -4   76.25    3.80
  -5   8  -4   75.00    4.23
  -5   8  -4   76.21    3.90
  -5   8  -4   71.87    3.97
  -5   8  -4   70.90    3.78
  -5   8  -4   73.39    3.77
  -5   8  -4   82.10    3.94
  -5   8  -5   25.06    1.94
  -5   8  -5   22.58    1.77
  -5   8  -5   21.56    2.09
  -5   8  -5   18.68    1.64
  -5   8  -5   22.28    1.78
  -5   8  -5   23.72    2.06
  -5   8  -5   22.82    1.86
  -5   8  -5   20.96    1.77
  -5   8  -5   22.90    1.85
  -5   8  -6    1.88    0.56
  -5   8  -6    1.61    0.65
  -5   8  -6    2.46    0.75
  -5   8  -6    1.78    0.54
  -5   8  -6    1.82    0.68
  -5   8  -7    4.69    0.87
  -5   8  -7    4.15    0.79
  -5   8  -7    4.49    0.81
  -5   8  -7    5.12    1.03
  -5   8  -8   15.23    1.35
  -5   8  -8   16.81    1.32
  -5   8  -9   53.99    2.75
  -5   8  -9   56.70    2.94
  -5   8  -9   56.91    2.99
   5  -8   9   51.35    2.44
  -5   8 -10   10.29    0.83
  -5   8 -10   10.63    1.01
  -5   8 -10   13.63    1.13
  -5   8 -10   11.26    1.03
  -5   8 -11    0.37    0.16
  -5   8 -11    0.36    0.16
  -5   8 -11    0.50    0.18
  -5   7  10   -0.05    0.29
   5  -7 -10    0.12    0.24
  -5   7   9    7.80    1.10
   5  -7  -9    8.61    0.95
  -5   7   8    1.90    0.73
   5  -7  -8    1.44    0.56
   5  -7  -8    1.16    0.55
  -5   7   8    0.63    0.44
   5  -7  -7    0.72    0.50
  -5   7   7    0.81    0.69
   5  -7  -6   15.25    1.67
  -5   7   6   13.22    1.65
  -5   7   6   13.00    1.55
  -5   7   6   13.66    1.71
  -5   7   5  419.14   14.46
  -5   7   5  423.76   14.37
  -5   7   5  447.51   14.65
  -5   7   4   13.56    1.17
  -5   7   4   14.99    1.42
  -5   7   4   15.12    1.71
  -5   7   4   11.78    1.58
  -5   7   4   12.27    1.26
  -5   7   4   14.41    1.37
  -5   7   4   13.72    1.33
  -5   7   4   13.47    1.37
  -5   7   4   13.64    1.39
  -5   7   4   14.51    1.63
  -5   7   4   16.40    1.89
  -5   7   3   69.84    3.58
  -5   7   3   69.44    4.05
  -5   7   3   71.21    3.51
  -5   7   3   69.53    3.48
  -5   7   3   71.85    3.52
  -5   7   3   78.91    3.74
  -5   7   3   71.27    3.17
  -5   7   3   69.25    3.78
  -5   7   2    7.26    0.89
  -5   7   2    8.48    1.15
  -5   7   2    7.07    1.21
  -5   7   2    8.18    0.95
  -5   7   2    7.69    1.06
  -5   7   2    7.80    1.05
  -5   7   2    7.93    1.06
  -5   7   2    8.04    1.10
  -5   7   2    8.33    0.99
  -5   7   2    8.02    1.24
  -5   7   2    8.72    1.20
  -5   7   1    5.39    0.93
  -5   7   1    4.13    0.82
  -5   7   1    4.07    0.83
  -5   7   1    4.63    0.90
  -5   7   1    3.81    0.87
  -5   7   1    4.67    0.91
  -5   7   1    3.70    0.64
  -5   7   1    4.74    0.75
  -5   7   1    3.44    0.73
  -5   7   1    3.30    0.57
  -5   7   1    3.11    0.73
  -5   7   1    4.63    0.77
  -5   7   0    5.64    0.89
  -5   7   0    4.86    0.87
  -5   7   0    6.24    0.83
  -5   7   0    4.11    0.81
  -5   7   0    6.22    1.04
  -5   7   0    3.84    0.81
  -5   7   0    6.47    1.01
  -5   7   0    5.21    0.66
  -5   7   0    4.57    0.86
  -5   7  -1    1.62    0.45
  -5   7  -1    0.66    0.43
  -5   7  -1    1.10    0.54
  -5   7  -1    1.37    0.41
  -5   7  -1    1.32    0.51
  -5   7  -1    1.21    0.49
  -5   7  -1    1.60    0.52
  -5   7  -1    1.11    0.52
  -5   7  -2   28.84    2.20
  -5   7  -2   33.17    2.31
  -5   7  -2   27.69    2.15
  -5   7  -2   31.12    2.21
  -5   7  -2   29.69    1.94
  -5   7  -2   26.63    2.04
  -5   7  -2   28.63    2.20
  -5   7  -2   27.24    2.09
  -5   7  -3    1.46    0.59
  -5   7  -3    1.53    0.58
  -5   7  -3    1.37    0.50
  -5   7  -3    2.16    0.60
  -5   7  -3    1.92    0.55
  -5   7  -3    0.96    0.45
  -5   7  -3    1.22    0.49
  -5   7  -3    2.51    0.73
  -5   7  -3    1.62    0.60
  -5   7  -3    1.09    0.42
  -5   7  -3    2.28    0.63
  -5   7  -4   16.57    1.68
  -5   7  -4   15.29    1.48
  -5   7  -4   16.88    1.51
  -5   7  -4   18.82    1.51
  -5   7  -4   16.23    1.56
  -5   7  -4   14.82    1.47
  -5   7  -4   16.17    1.47
  -5   7  -4   16.00    1.72
  -5   7  -4   14.21    1.56
  -5   7  -4   14.60    1.42
  -5   7  -5  121.44    4.92
  -5   7  -5  125.30    5.17
  -5   7  -5  116.52    5.02
  -5   7  -5  130.23    5.55
  -5   7  -5  116.40    4.81
  -5   7  -5  117.79    5.05
  -5   7  -5  124.38    5.03
  -5   7  -5  121.92    4.87
  -5   7  -5  127.09    5.48
  -5   7  -5  115.50    4.87
  -5   7  -6   48.80    2.98
  -5   7  -6   59.28    3.50
  -5   7  -6   60.07    3.33
  -5   7  -6   52.53    3.14
  -5   7  -6   56.15    2.99
  -5   7  -6   52.41    3.04
  -5   7  -7    0.98    0.45
  -5   7  -7    0.74    0.43
  -5   7  -8    5.77    0.81
  -5   7  -8    4.73    0.97
  -5   7  -8    4.42    0.71
  -5   7  -9   12.83    1.25
  -5   7  -9   16.18    1.52
  -5   7  -9   15.65    1.51
  -5   7 -10    1.50    0.32
  -5   7 -10    2.05    0.50
  -5   7 -10    1.75    0.46
  -5   7 -10    1.89    0.51
  -5   7 -11    0.52    0.18
   5  -6 -11    1.99    0.39
  -5   6  11    1.77    0.41
  -5   6  10   -0.07    0.37
  -5   6   9    8.15    1.24
  -5   6   8  211.97    7.90
  -5   6   8  221.57    8.59
   5  -6  -8  223.11    8.32
  -5   6   7  305.41   11.65
   5  -6  -7  351.68   11.47
  -5   6   7  310.15   11.53
  -5   6   7  303.47   10.93
  -5   6   7  343.69   11.74
  -5   6   6   22.04    2.21
  -5   6   6   21.44    1.98
   5  -6  -6   23.52    2.07
  -5   6   6   21.78    1.98
  -5   6   6   24.54    2.28
  -5   6   6   28.66    1.89
  -5   6   6   26.27    2.33
  -5   6   5   30.58    1.97
  -5   6   5   28.82    2.20
  -5   6   5   23.31    2.15
  -5   6   5   28.39    2.39
  -5   6   5   25.81    2.16
  -5   6   5   25.58    2.26
  -5   6   5   31.18    1.88
  -5   6   5   23.89    1.75
  -5   6   4    8.51    1.06
  -5   6   4   11.35    1.11
  -5   6   4   10.59    1.36
  -5   6   4    9.20    1.23
  -5   6   4    9.51    1.21
  -5   6   4    9.32    1.29
  -5   6   4   10.22    1.10
  -5   6   4   11.08    1.17
  -5   6   4    9.64    1.08
  -5   6   4    8.59    1.07
  -5   6   4   11.86    1.22
  -5   6   4   10.53    1.10
  -5   6   3   13.95    1.30
  -5   6   3   13.79    1.31
  -5   6   3   15.72    1.29
  -5   6   3   12.10    1.26
  -5   6   3   13.48    1.34
  -5   6   3   13.91    1.59
  -5   6   3   15.36    1.33
  -5   6   3   13.85    1.31
  -5   6   3   12.13    1.39
  -5   6   3   10.24    1.26
  -5   6   2  136.87    5.50
  -5   6   2  148.46    5.71
  -5   6   2  145.12    6.07
  -5   6   2  145.07    5.60
  -5   6   2  148.48    5.72
  -5   6   2  131.29    5.02
  -5   6   2  151.04    5.66
  -5   6   2  160.12    5.41
  -5   6   2  144.82    5.39
  -5   6   2  142.07    5.77
  -5   6   1  204.70    7.06
  -5   6   1  185.35    6.21
  -5   6   1  203.55    7.05
  -5   6   1  185.91    7.01
  -5   6   1  200.04    7.02
  -5   6   1  187.03    7.02
  -5   6   0  485.50   14.68
  -5   6   0  451.46   13.54
  -5   6   0  481.07   14.66
  -5   6   0  477.98   14.80
  -5   6   0  475.31   14.62
  -5   6   0  484.22   14.76
  -5   6  -1   17.81    1.52
  -5   6  -1   19.50    1.62
  -5   6  -1   20.15    1.59
  -5   6  -1   19.31    1.56
  -5   6  -1   19.34    1.62
  -5   6  -2   40.95    2.08
  -5   6  -2   28.93    2.16
  -5   6  -2   31.39    2.14
  -5   6  -2   30.67    2.06
  -5   6  -2   33.22    2.13
  -5   6  -2   33.65    2.19
  -5   6  -2   38.94    2.40
  -5   6  -2   31.29    2.08
  -5   6  -2   33.61    2.26
  -5   6  -3    2.62    0.66
  -5   6  -3    2.16    0.58
  -5   6  -3    2.73    0.59
  -5   6  -3    2.76    0.69
  -5   6  -3    2.69    0.61
  -5   6  -3    2.33    0.56
  -5   6  -3    2.65    0.58
  -5   6  -3    2.17    0.57
  -5   6  -3    1.57    0.56
  -5   6  -3    2.09    0.59
  -5   6  -3    2.11    0.58
  -5   6  -3    2.46    0.56
  -5   6  -4   46.31    2.87
  -5   6  -4   46.42    2.59
  -5   6  -4   44.10    2.52
  -5   6  -4   44.96    2.69
  -5   6  -4   44.02    2.48
  -5   6  -4   49.35    2.76
  -5   6  -4   42.91    2.54
  -5   6  -4   45.09    2.74
  -5   6  -4   47.96    2.65
  -5   6  -4   45.65    2.83
  -5   6  -4   46.32    2.56
  -5   6  -4   44.78    2.77
  -5   6  -4   43.91    2.47
  -5   6  -5   32.81    1.99
  -5   6  -5   31.77    2.00
  -5   6  -5   34.13    2.42
  -5   6  -5   31.70    2.19
  -5   6  -5   29.19    2.14
  -5   6  -5   31.87    1.95
  -5   6  -5   29.71    2.20
  -5   6  -6  112.24    5.00
  -5   6  -6  116.27    4.80
  -5   6  -6  110.95    4.81
  -5   6  -6  105.17    4.86
  -5   6  -7    5.84    0.88
  -5   6  -7    5.59    1.15
  -5   6  -7    6.06    0.95
  -5   6  -7    6.99    0.94
  -5   6  -8   60.22    3.53
  -5   6  -8   64.31    3.63
  -5   6  -8   69.43    3.19
  -5   6  -8   63.55    3.41
  -5   6  -9   72.71    3.36
  -5   6  -9   76.59    3.73
  -5   6  -9   79.82    3.78
  -5   6 -10   13.47    1.16
  -5   6 -10   11.91    1.10
  -5   6 -10   11.70    1.20
  -5   6 -11    3.59    0.52
  -5   5  12   27.27    1.38
   5  -5 -11   15.27    1.37
  -5   5  11   14.69    1.08
  -5   5  11   16.93    1.46
   5  -5 -11   17.17    1.24
  -5   5  11   16.81    1.43
  -5   5  10    1.49    0.50
  -5   5  10    1.72    0.63
  -5   5  10    2.71    0.73
  -5   5   9    1.65    0.59
  -5   5   9    3.03    0.85
  -5   5   9    2.90    0.90
  -5   5   8    6.05    1.17
  -5   5   8    9.61    1.43
  -5   5   8    7.67    1.27
   5  -5  -8    7.00    1.16
  -5   5   8    8.14    1.27
  -5   5   8    9.05    0.98
  -5   5   8    6.91    1.07
  -5   5   7   48.31    3.28
  -5   5   7   52.10    3.41
  -5   5   7   55.36    3.10
  -5   5   7   48.24    2.99
  -5   5   7   53.06    2.72
   5  -5  -7   55.18    3.25
  -5   5   7   51.32    3.28
  -5   5   6  383.23   12.86
  -5   5   6  404.47   13.44
  -5   5   6  390.02   13.28
  -5   5   6  407.44   12.44
  -5   5   6  371.18   12.83
  -5   5   6  421.25   13.00
  -5   5   6  363.37   13.10
   5  -5  -6  418.31   13.04
  -5   5   5    4.76    0.76
  -5   5   5    4.98    0.72
  -5   5   5    4.38    0.87
  -5   5   5    4.03    0.66
  -5   5   5    4.76    0.72
  -5   5   5    4.41    0.87
   5  -5  -5    4.06    0.77
  -5   5   5    4.48    0.70
  -5   5   5    4.60    0.86
  -5   5   5    4.87    0.77
  -5   5   5    5.27    0.88
  -5   5   5    4.40    0.82
  -5   5   5    4.25    0.66
  -5   5   4   17.54    1.54
  -5   5   4   16.99    1.40
  -5   5   4   18.89    1.70
  -5   5   4   16.78    1.53
  -5   5   4   19.21    1.46
  -5   5   4   17.31    1.37
  -5   5   4   19.24    1.52
  -5   5   4   16.34    1.35
  -5   5   4   17.82    1.43
  -5   5   4   19.95    1.40
  -5   5   4   19.59    1.48
  -5   5   3    0.26    0.22
  -5   5   3    0.07    0.21
  -5   5   3    0.48    0.33
  -5   5   3    0.25    0.23
  -5   5   3    0.06    0.22
  -5   5   2   44.71    2.46
  -5   5   2   44.79    2.47
  -5   5   2   45.54    2.42
  -5   5   2   47.60    2.48
  -5   5   2   44.00    2.40
  -5   5   1   84.57    3.67
  -5   5   1   87.55    3.70
  -5   5   1   85.70    3.71
  -5   5   0  340.50   10.93
  -5   5   0  343.04   10.95
  -5   5  -1   82.94    3.75
  -5   5  -1   88.74    3.82
  -5   5  -1   88.48    3.74
  -5   5  -1   88.08    3.73
  -5   5  -1   89.17    3.80
  -5   5  -2   42.22    2.36
  -5   5  -2   43.18    2.41
  -5   5  -2   42.60    2.31
  -5   5  -2   41.31    2.29
  -5   5  -2   41.55    2.34
  -5   5  -3    0.76    0.48
  -5   5  -3    1.18    0.43
  -5   5  -3    1.23    0.40
  -5   5  -3    0.69    0.33
  -5   5  -3    1.30    0.45
  -5   5  -3    1.11    0.38
  -5   5  -4   10.26    1.29
  -5   5  -4   10.06    1.06
  -5   5  -4   10.54    1.09
  -5   5  -4   10.43    1.20
  -5   5  -4   11.42    1.11
  -5   5  -4    8.97    1.19
  -5   5  -4   10.99    1.23
  -5   5  -4   11.64    1.09
  -5   5  -4    8.99    1.11
  -5   5  -4    8.80    1.06
  -5   5  -4   11.07    1.17
  -5   5  -5   11.85    1.37
  -5   5  -5   10.89    1.24
  -5   5  -5   10.46    1.39
  -5   5  -5   10.66    1.22
  -5   5  -6   84.37    4.25
  -5   5  -6   85.44    4.60
  -5   5  -6   93.59    4.36
  -5   5  -7  120.63    5.36
  -5   5  -7  135.41    5.34
  -5   5  -7  118.07    5.28
  -5   5  -7  120.89    5.64
  -5   5  -8   21.88    1.96
  -5   5  -8   18.85    1.82
  -5   5  -8   19.14    1.69
  -5   5  -9   94.97    4.44
  -5   5  -9   92.04    4.18
  -5   5  -9   88.57    3.66
  -5   5  -9   93.27    4.18
  -5   5 -10    5.00    0.69
  -5   5 -10    5.55    0.83
  -5   5 -10    4.95    0.80
  -5   5 -10    5.65    0.73
  -5   5 -11  162.12    5.32
  -5   5 -11  164.00    5.34
  -5   4  12    4.57    0.59
  -5   4  12    5.34    0.74
   5  -4 -11   16.25    1.56
  -5   4  11   13.04    1.12
  -5   4  11   16.80    1.53
   5  -4 -11   18.95    1.40
  -5   4  11   16.29    1.55
  -5   4  11   15.47    1.45
  -5   4  10    6.17    1.12
  -5   4  10    6.83    1.15
  -5   4  10    5.99    0.95
  -5   4   9   82.76    4.43
  -5   4   9   80.88    4.36
  -5   4   9   73.12    4.32
  -5   4   9   73.79    3.97
  -5   4   9   82.20    3.84
  -5   4   8   45.05    3.12
  -5   4   8   41.19    2.98
  -5   4   8   39.34    2.79
  -5   4   8   46.83    2.79
  -5   4   8   43.04    2.36
  -5   4   8   44.81    3.22
  -5   4   7    9.93    1.47
   5  -4  -7   10.27    1.29
  -5   4   7   11.59    1.18
  -5   4   7   10.14    1.42
  -5   4   7    9.77    1.37
  -5   4   7    9.73    1.33
  -5   4   7    9.68    1.22
  -5   4   7    9.17    1.06
  -5   4   6    2.80    0.50
   5  -4  -6    3.16    0.66
  -5   4   6    1.32    0.53
  -5   4   6    1.99    0.69
  -5   4   6    2.12    0.54
  -5   4   6    1.87    0.44
  -5   4   6    2.72    0.67
  -5   4   6    1.29    0.56
  -5   4   5   14.31    1.39
  -5   4   5   15.92    1.25
  -5   4   5   13.47    1.45
  -5   4   5   16.05    1.61
   5  -4  -5   16.39    1.37
  -5   4   5   15.11    1.22
  -5   4   5   12.45    1.16
  -5   4   5   17.31    1.27
  -5   4   4    2.38    0.51
  -5   4   4    3.41    0.62
  -5   4   4    2.23    0.49
  -5   4   4    3.06    0.57
  -5   4   3  156.41    5.63
  -5   4   3  151.19    5.50
  -5   4   3  142.14    5.40
  -5   4   3  143.80    5.44
  -5   4   3  146.53    5.52
  -5   4   2    9.42    0.88
  -5   4   2    7.98    0.93
  -5   4   2   10.13    0.98
  -5   4   2   10.45    1.01
  -5   4   2    9.89    1.00
  -5   4   2    7.69    0.88
  -5   4   1    1.89    0.45
  -5   4   1    1.32    0.38
  -5   4   1    2.39    0.50
  -5   4   1    2.14    0.48
  -5   4   0    7.63    0.90
  -5   4   0    9.39    0.95
  -5   4   0    7.07    0.83
  -5   4   0    8.85    0.96
  -5   4  -1   18.77    1.29
  -5   4  -1   17.16    1.33
  -5   4  -1   17.66    1.37
  -5   4  -1   18.82    1.44
  -5   4  -1   16.61    1.29
  -5   4  -1   15.76    1.28
  -5   4  -2   32.52    1.93
  -5   4  -2   32.69    1.89
  -5   4  -2   30.56    1.85
   5  -4   2   31.83    1.43
  -5   4  -2   33.59    1.95
  -5   4  -3  225.03    7.52
  -5   4  -3  226.10    7.44
   5  -4   3  222.13    6.74
  -5   4  -3  227.65    7.51
  -5   4  -3  218.17    7.42
  -5   4  -4   20.78    1.44
  -5   4  -4   19.26    1.80
  -5   4  -4   22.81    1.45
  -5   4  -4   22.34    1.75
  -5   4  -4   20.00    1.43
  -5   4  -4   21.93    1.82
  -5   4  -5   72.75    3.77
  -5   4  -5   72.89    3.96
  -5   4  -5   81.56    3.79
  -5   4  -6    8.58    1.18
  -5   4  -6    9.51    1.26
  -5   4  -6    8.55    1.27
  -5   4  -6    8.32    1.30
  -5   4  -7   21.46    1.78
  -5   4  -7   18.95    1.75
  -5   4  -7   21.88    2.03
  -5   4  -7   21.22    2.00
  -5   4  -8    1.07    0.43
  -5   4  -8    0.88    0.57
  -5   4  -8    1.37    0.65
  -5   4  -8    0.85    0.46
  -5   4  -9  178.89    6.92
  -5   4  -9  185.32    6.63
  -5   4  -9  170.71    6.42
  -5   4 -10   20.70    1.52
  -5   4 -10   14.89    1.01
  -5   4 -11    0.51    0.23
  -5   3  13   15.55    0.97
  -5   3  12  131.95    4.96
  -5   3  12  127.08    4.91
  -5   3  12  130.14    4.97
   5  -3 -12  126.63    4.95
   5  -3 -11   39.75    2.68
  -5   3  11   44.97    2.83
  -5   3  11   40.51    2.70
  -5   3  11   41.65    2.57
  -5   3  10   16.37    1.82
  -5   3  10   16.82    1.81
  -5   3  10   19.70    1.63
  -5   3  10   14.31    1.65
  -5   3   9    6.84    1.04
  -5   3   9    7.93    1.30
  -5   3   9    7.81    1.32
  -5   3   9    6.91    1.22
  -5   3   8  366.89   12.67
  -5   3   8  360.28   12.90
  -5   3   8  360.65   12.22
  -5   3   8  391.10   11.76
  -5   3   7   27.84    2.28
  -5   3   7   25.12    1.95
  -5   3   7   24.74    2.06
  -5   3   7   24.50    1.70
  -5   3   7   25.86    1.74
  -5   3   6   82.82    4.06
  -5   3   6   79.93    4.12
  -5   3   6   83.40    3.55
  -5   3   6   93.75    3.60
   5  -3  -6   80.30    3.63
  -5   3   5  244.37    7.54
  -5   3   5  245.59    7.72
  -5   3   5  236.65    7.75
  -5   3   5  224.04    8.31
  -5   3   5  257.42    7.82
   5  -3  -5  218.31    7.62
  -5   3   4  306.71    9.46
  -5   3   4  317.93    9.67
  -5   3   4  311.01    9.68
  -5   3   4  297.45   10.00
  -5   3   4  303.95    9.67
  -5   3   4  316.63    9.58
  -5   3   4  299.59    9.55
  -5   3   3  576.30   16.96
  -5   3   3  611.98   17.02
  -5   3   3  563.18   17.04
  -5   3   3  590.16   16.92
  -5   3   3  589.31   17.13
  -5   3   3  548.15   17.07
  -5   3   3  593.72   17.21
  -5   3   2  204.77    6.93
  -5   3   2  206.47    6.98
  -5   3   2  210.65    6.86
  -5   3   2  212.50    6.92
  -5   3   2  216.56    7.06
  -5   3   1  106.33    3.95
  -5   3   1  103.52    3.93
  -5   3   1  100.04    3.98
  -5   3   1   96.92    3.81
  -5   3   0 1178.41   32.88
  -5   3   0 1161.80   32.87
  -5   3   0 1151.46   32.87
  -5   3   0 1207.66   32.82
  -5   3   0 1177.09   32.92
  -5   3   0 1168.36   32.98
  -5   3   0 1135.64   32.97
  -5   3  -1    7.53    0.81
  -5   3  -1    6.90    0.77
  -5   3  -1    7.22    0.79
  -5   3  -1    7.98    0.80
  -5   3  -1    6.29    0.77
  -5   3  -1    7.06    0.82
  -5   3  -1    6.74    0.82
  -5   3  -2  730.25   20.40
  -5   3  -2  734.55   20.42
   5  -3   2  682.12   19.93
  -5   3  -2  685.21   20.39
  -5   3  -2  711.55   20.51
  -5   3  -2  712.99   20.26
  -5   3  -2  702.55   20.46
   5  -3   3   22.22    1.26
  -5   3  -3   23.43    1.46
  -5   3  -3   22.51    1.37
  -5   3  -3   20.68    1.42
  -5   3  -4   86.17    4.05
  -5   3  -4   96.40    4.08
  -5   3  -4   88.11    4.04
   5  -3   4   84.54    3.22
  -5   3  -4   81.25    4.09
  -5   3  -4   78.11    4.06
  -5   3  -5   12.53    1.26
  -5   3  -5   17.23    1.65
  -5   3  -5   17.75    1.63
  -5   3  -5   16.75    1.59
   5  -3   5   14.88    1.12
  -5   3  -5   16.03    1.65
  -5   3  -5   16.89    1.73
  -5   3  -6   80.70    4.49
  -5   3  -6   84.04    4.44
  -5   3  -6   84.89    4.13
  -5   3  -6   84.53    4.35
  -5   3  -6   96.41    4.32
  -5   3  -7    8.71    1.23
  -5   3  -7    6.80    0.98
  -5   3  -7    7.45    1.19
  -5   3  -7    6.64    1.20
  -5   3  -8  241.71    8.87
  -5   3  -8  238.50    8.53
  -5   3  -8  225.01    8.25
  -5   3  -9  241.01    8.36
  -5   3  -9  219.34    7.52
  -5   3  -9  245.11    8.37
  -5   3 -10   19.19    1.35
  -5   3 -10   17.31    1.40
  -5   3 -11   17.41    0.95
  -5   2  13   15.82    1.25
  -5   2  13   18.16    1.29
  -5   2  13   16.31    1.10
   5  -2 -12   20.28    1.71
  -5   2  12   21.29    1.77
  -5   2  12   19.13    1.63
  -5   2  12   17.91    1.58
   5  -2 -11   38.46    2.63
  -5   2  11   36.37    2.63
  -5   2  11   35.79    2.54
  -5   2  11   32.79    2.48
  -5   2  11   34.71    2.11
  -5   2  10   36.11    2.71
  -5   2  10   37.89    2.71
  -5   2  10   34.13    2.30
  -5   2  10   29.59    2.44
  -5   2   9   12.05    1.53
  -5   2   9   11.90    1.51
  -5   2   9   11.69    1.46
  -5   2   9   12.00    1.12
  -5   2   8   72.74    3.99
  -5   2   8   75.57    3.95
  -5   2   8   78.03    4.08
  -5   2   8   76.64    3.93
  -5   2   8   76.99    3.37
  -5   2   7  286.82   10.24
  -5   2   7  299.86    9.50
  -5   2   7  311.25    9.47
  -5   2   7  288.57    9.99
  -5   2   7  286.73   10.23
  -5   2   7  296.04   10.10
  -5   2   6  559.24   15.90
  -5   2   6  535.82   15.89
  -5   2   6  533.11   16.74
  -5   2   6  547.88   15.80
  -5   2   5   79.07    3.28
  -5   2   5   83.39    3.31
  -5   2   5   87.00    3.78
  -5   2   5   84.09    3.30
  -5   2   4   81.86    3.37
  -5   2   4   85.10    3.42
  -5   2   4   84.76    3.39
  -5   2   4   82.66    3.35
  -5   2   4   86.24    3.46
  -5   2   4   89.04    3.50
  -5   2   3  123.51    4.50
  -5   2   3  120.64    4.44
  -5   2   3  124.30    4.50
  -5   2   3  124.27    4.43
  -5   2   3  118.95    4.48
  -5   2   3  116.78    4.41
  -5   2   3  113.31    4.37
  -5   2   2   51.89    2.44
  -5   2   2   54.48    2.54
  -5   2   2   55.54    2.52
  -5   2   1   32.58    1.82
  -5   2   1   32.91    1.84
  -5   2   1   33.06    1.87
  -5   2   1   33.50    1.86
  -5   2   0  220.23    7.12
  -5   2   0  219.31    7.05
  -5   2   0  207.87    6.98
  -5   2   0  215.58    7.12
  -5   2   0  204.26    7.00
  -5   2   0  210.57    7.02
  -5   2   0  224.62    7.13
  -5   2  -1   83.13    3.41
  -5   2  -1   83.88    3.34
  -5   2  -1   86.31    3.42
  -5   2  -1   79.82    3.32
  -5   2  -1   81.47    3.33
   5  -2   2   73.34    2.92
  -5   2  -2   73.24    3.07
  -5   2  -2   76.19    3.09
  -5   2  -2   74.29    3.03
  -5   2  -3   49.04    2.30
  -5   2  -3   52.65    2.29
   5  -2   3   52.29    2.31
  -5   2  -4   35.92    2.46
  -5   2  -4   38.33    2.65
  -5   2  -4   37.57    2.54
  -5   2  -4   39.47    2.44
  -5   2  -4   37.78    2.40
  -5   2  -4   29.09    2.10
   5  -2   4   37.62    1.92
  -5   2  -5  250.47    9.47
  -5   2  -5  258.68    9.35
  -5   2  -5  250.65    9.17
  -5   2  -5  230.98    8.58
  -5   2  -5  254.04    8.91
  -5   2  -6  121.56    5.48
  -5   2  -6  113.04    5.51
   5  -2   6  117.83    4.48
  -5   2  -6  107.07    4.67
  -5   2  -6  123.93    5.00
  -5   2  -6  118.94    5.26
  -5   2  -7   17.30    1.64
  -5   2  -7   16.10    1.80
  -5   2  -7   15.74    1.66
  -5   2  -8   90.38    3.92
  -5   2  -8   95.63    4.73
  -5   2  -8  102.20    4.67
  -5   2  -9   73.54    3.64
  -5   2  -9   79.45    3.57
  -5   2  -9   74.02    3.68
  -5   2 -10   17.70    1.28
  -5   2 -10   18.56    1.31
  -5   2 -10   18.19    1.24
  -5   1  14    3.98    0.48
  -5   1  14    4.83    0.48
  -5   1  13   29.18    1.85
  -5   1  13   31.93    1.94
   5  -1 -12    0.83    0.44
  -5   1  12    0.62    0.50
  -5   1  12    1.35    0.54
  -5   1  12    0.80    0.49
  -5   1  12    1.14    0.38
   5  -1 -11  103.99    4.30
  -5   1  11   94.12    4.61
   5  -1 -11   95.74    4.65
  -5   1  11   97.19    4.63
  -5   1  11   94.83    4.21
  -5   1  10   26.31    2.20
  -5   1  10   28.93    2.32
   5  -1 -10   28.23    2.01
   5  -1 -10   26.21    2.23
  -5   1   9  176.58    7.33
  -5   1   9  184.24    7.21
   5  -1  -9  184.14    7.17
  -5   1   9  177.95    7.11
  -5   1   9  186.10    6.31
  -5   1   9  184.45    7.23
  -5   1   8  199.13    7.65
  -5   1   8  191.83    7.37
  -5   1   8  200.05    7.47
  -5   1   8  193.85    7.40
  -5   1   8  186.11    6.68
  -5   1   8  212.55    6.78
  -5   1   7   38.84    2.40
  -5   1   7   39.33    2.45
  -5   1   7   40.40    1.93
  -5   1   7   40.70    2.48
  -5   1   7   38.91    2.05
  -5   1   7   36.52    2.48
  -5   1   6    0.30    0.25
  -5   1   6    0.10    0.19
  -5   1   6    0.19    0.21
  -5   1   6   -0.05    0.20
  -5   1   5   29.43    1.68
  -5   1   5   25.28    1.59
  -5   1   5   26.03    1.61
  -5   1   5   26.06    1.65
  -5   1   4   19.77    1.39
  -5   1   4   17.89    1.33
  -5   1   4   20.81    1.41
  -5   1   4   18.70    1.36
  -5   1   3  127.80    4.72
  -5   1   3  133.95    4.80
  -5   1   3  125.82    4.71
  -5   1   3  127.18    4.77
  -5   1   2  102.55    3.98
  -5   1   2  100.68    3.98
  -5   1   2  104.00    4.06
  -5   1   1  163.70    5.77
  -5   1   1  162.50    5.73
  -5   1   1  170.00    5.83
  -5   1   0  487.28   14.39
  -5   1   0  461.37   14.38
  -5   1   0  486.82   14.44
  -5   1   0  500.13   14.50
  -5   1  -1  489.73   14.77
  -5   1  -1  493.81   14.83
  -5   1  -1  503.84   14.88
  -5   1  -1  512.39   14.92
  -5   1  -2   50.66    2.36
  -5   1  -2   49.25    2.40
   5  -1   2   53.32    2.36
  -5   1  -2   47.91    2.36
  -5   1  -2   50.54    2.39
  -5   1  -3    1.39    0.45
  -5   1  -3    1.69    0.59
  -5   1  -3    1.54    0.35
  -5   1  -3    1.83    0.55
  -5   1  -3    1.32    0.53
  -5   1  -3    1.40    0.55
  -5   1  -3    1.80    0.56
  -5   1  -3    1.67    0.39
   5  -1   3    1.86    0.44
  -5   1  -4   14.06    1.49
  -5   1  -4   16.04    1.56
  -5   1  -4   15.62    1.69
  -5   1  -4   15.75    1.66
  -5   1  -4   14.37    1.45
   5  -1   4   17.37    1.28
  -5   1  -5    4.90    0.99
  -5   1  -5    5.00    1.03
  -5   1  -5    4.39    0.86
  -5   1  -5    6.72    1.03
  -5   1  -6   21.05    1.77
  -5   1  -6   20.35    1.81
   5  -1   6   26.85    1.75
  -5   1  -6   24.65    2.31
  -5   1  -6   26.23    2.25
  -5   1  -7    0.35    0.56
  -5   1  -7    1.03    0.58
  -5   1  -8  284.22    9.62
  -5   1  -8  277.05    9.91
  -5   1  -9   56.83    2.81
  -5   1  -9   47.27    2.63
  -5   1  -9   52.10    2.74
  -5   1 -10    3.95    0.50
  -5   1 -10    4.36    0.50
  -5   1 -10    4.85    0.54
  -5   0  14  156.21    5.28
  -5   0  14  172.60    5.39
  -5   0  13   37.42    2.28
  -5   0  13   39.63    2.30
   5   0 -13   38.57    1.88
  -5   0  12    8.17    1.14
   5   0 -12    7.53    1.07
  -5   0  12    7.12    0.88
   5   0 -12    9.40    1.08
   5   0 -11   12.06    1.45
   5   0 -11   13.84    1.40
  -5   0  11   14.39    1.53
  -5   0  11   12.06    1.47
   5   0 -10   62.18    3.50
  -5   0  10   59.45    3.48
   5   0 -10   65.67    3.33
  -5   0  10   60.26    3.60
  -5   0  10   60.20    3.44
   5   0  -9   11.61    1.36
  -5   0   9   13.27    1.54
  -5   0   9   13.39    1.53
  -5   0   9   12.30    1.10
  -5   0   9   11.69    1.48
  -5   0   9   12.60    1.43
   5   0  -8   86.74    4.04
  -5   0   8   95.28    4.49
  -5   0   8   93.43    3.67
  -5   0   8   92.03    4.31
  -5   0   8   93.89    4.36
  -5   0   7   24.58    1.86
  -5   0   7   22.44    1.85
  -5   0   7   19.75    1.38
  -5   0   7   20.88    1.43
  -5   0   7   23.81    1.50
  -5   0   7   23.01    1.48
  -5   0   7   23.25    1.52
  -5   0   6   67.34    3.07
  -5   0   6   72.89    3.14
  -5   0   6   72.12    3.13
  -5   0   6   69.72    3.13
  -5   0   5  178.80    6.17
  -5   0   5  168.52    6.08
  -5   0   5  180.87    6.17
  -5   0   5  170.67    6.17
  -5   0   4  411.14   12.72
  -5   0   4  404.35   12.66
  -5   0   4  425.29   12.73
  -5   0   4  416.10   12.74
  -5   0   3  163.58    5.91
  -5   0   3  171.31    5.95
  -5   0   2  116.74    4.55
  -5   0   2  117.05    4.55
  -5   0   2  118.99    4.61
  -5   0   1   67.13    3.03
  -5   0   1   61.84    2.94
  -5   0   1   61.68    2.89
  -5   0   1   66.80    3.02
  -5   0   0   26.10    1.69
  -5   0   0   25.64    1.69
  -5   0   0   23.53    1.59
  -5   0   0   26.36    1.70
  -5   0  -1  229.96    7.69
  -5   0  -1  236.37    7.78
  -5   0  -1  239.49    7.77
  -5   0  -1  223.19    7.68
   5   0   1  237.10    7.52
  -5   0  -2  339.00   11.11
  -5   0  -2  322.74   10.17
  -5   0  -2  323.13   10.16
  -5   0  -2  314.07   10.06
   5   0   2  334.06   10.12
  -5   0  -2  320.78   10.17
  -5   0  -3   61.98    3.52
  -5   0  -3   63.46    3.05
  -5   0  -3   69.95    3.77
  -5   0  -3   65.22    3.75
   5   0   3   73.49    3.07
  -5   0  -3   69.86    3.50
  -5   0  -4  109.41    5.16
  -5   0  -4  114.59    5.28
  -5   0  -4  123.80    5.52
  -5   0  -4  108.03    5.44
   5   0   4  123.97    4.59
  -5   0  -4  120.36    5.06
  -5   0  -5   27.70    2.16
   5   0   5   25.10    1.74
  -5   0  -5   24.86    1.92
  -5   0  -5   25.81    2.24
  -5   0  -5   21.97    2.23
  -5   0  -5   27.93    2.17
  -5   0  -6   39.78    2.77
  -5   0  -6   42.35    3.01
  -5   0  -6   39.60    2.55
   5   0   6   43.49    2.36
  -5   0  -7   31.82    2.46
  -5   0  -8    4.95    0.86
  -5   0  -8    5.08    0.88
  -5   0  -8    5.41    0.94
  -5   0  -9   32.14    1.71
  -5   0  -9   31.01    1.72
  -5   0  -9   27.22    1.56
  -5   0  -9   27.07    1.69
  -5  -1  14   20.98    1.30
  -5  -1  14   23.33    1.38
   5   1 -13    3.92    0.65
  -5  -1  13    3.42    0.48
  -5  -1  13    4.45    0.81
  -5  -1  12   60.61    3.35
  -5  -1  12   65.56    3.36
   5   1 -12   67.02    3.20
  -5  -1  11   50.55    3.09
  -5  -1  11   43.63    2.71
  -5  -1  11   42.59    2.82
   5   1 -11   47.64    2.76
   5   1 -11   40.70    2.69
  -5  -1  10  264.95    8.90
  -5  -1  10  279.88    9.60
  -5  -1  10  262.14    9.57
  -5  -1  10  265.69    9.22
   5   1  -9    0.08    0.30
  -5  -1   9    0.10    0.42
  -5  -1   9    0.29    0.41
  -5  -1   9    0.93    0.54
  -5  -1   9    0.08    0.29
  -5  -1   8    0.38    0.38
  -5  -1   8    0.68    0.29
  -5  -1   8    0.45    0.38
  -5  -1   7   14.81    1.49
  -5  -1   7   17.51    1.41
  -5  -1   7   16.94    1.37
  -5  -1   7   15.82    1.32
  -5  -1   7   16.19    1.33
  -5  -1   7   17.16    1.56
  -5  -1   6   53.43    2.76
  -5  -1   6   52.52    2.71
  -5  -1   6   55.56    2.77
  -5  -1   6   56.18    2.77
   5   1  -6   53.81    2.66
   5   1  -5   13.44    1.04
  -5  -1   5   14.36    1.27
  -5  -1   5   14.61    1.32
  -5  -1   5   13.66    1.28
  -5  -1   5   13.83    1.27
  -5  -1   5   12.25    1.21
  -5  -1   4  121.87    4.85
  -5  -1   4  121.19    4.89
  -5  -1   4  130.00    5.00
  -5  -1   4  133.93    5.01
  -5  -1   4  114.48    4.81
  -5  -1   3  110.59    4.50
  -5  -1   2    0.28    0.32
  -5  -1   2    0.07    0.28
  -5  -1   2    0.57    0.33
  -5  -1   2    0.14    0.30
  -5  -1   1    5.82    0.83
  -5  -1   1    7.39    0.95
  -5  -1   1    6.79    0.91
  -5  -1   1    7.83    0.98
  -5  -1   1    6.88    0.92
  -5  -1   0   39.89    2.29
  -5  -1   0   44.34    2.43
  -5  -1   0   41.17    2.35
  -5  -1   0   40.40    2.36
  -5  -1   0   42.81    2.41
   5   1   1    6.95    0.80
  -5  -1  -1    4.46    0.70
  -5  -1  -1    4.86    0.90
  -5  -1  -1    7.22    1.10
  -5  -1  -1    6.16    0.99
  -5  -1  -1    5.08    0.78
  -5  -1  -1    7.63    1.07
  -5  -1  -1    5.01    0.76
  -5  -1  -1    4.87    0.77
  -5  -1  -2   42.13    2.26
  -5  -1  -2   47.56    3.04
  -5  -1  -2   40.03    2.80
  -5  -1  -2   43.54    2.34
  -5  -1  -2   44.19    2.35
  -5  -1  -2   44.60    2.36
   5   1   2   44.08    2.28
  -5  -1  -2   47.91    2.71
  -5  -1  -2   41.65    2.80
  -5  -1  -3  220.32    7.84
  -5  -1  -3  214.56    8.37
   5   1   3  217.23    7.35
  -5  -1  -3  225.08    8.40
  -5  -1  -3  207.98    8.43
  -5  -1  -4   60.51    3.64
  -5  -1  -4   66.45    3.93
   5   1   5   27.82    1.84
  -5  -1  -5   26.99    2.21
  -5  -1  -5   25.79    2.14
  -5  -1  -5   23.51    2.22
  -5  -1  -6    8.62    1.16
  -5  -1  -6    9.62    1.35
  -5  -1  -6   11.08    1.44
  -5  -1  -7   29.50    2.24
  -5  -1  -7   30.71    2.18
  -5  -1  -7   34.47    2.31
  -5  -1  -8   67.82    2.96
  -5  -1  -8   69.63    3.12
  -5  -1  -9    6.30    0.59
  -5  -1  -9    7.96    0.64
  -5  -2  14    0.28    0.25
   5   2 -14    0.22    0.17
  -5  -2  14    0.33    0.26
  -5  -2  13   21.48    1.64
   5   2 -13   26.35    1.65
  -5  -2  13   23.13    1.65
  -5  -2  13   20.81    1.31
  -5  -2  13   22.94    1.74
   5   2 -12   21.04    1.68
  -5  -2  12   19.66    1.74
  -5  -2  12   22.20    1.80
  -5  -2  11    0.59    0.52
  -5  -2  11    0.41    0.34
  -5  -2  11    0.85    0.49
  -5  -2  10  242.56    8.67
  -5  -2  10  242.52    8.70
  -5  -2  10  241.64    8.73
  -5  -2   9   51.39    3.10
   5   2  -9   42.63    2.84
  -5  -2   9   51.44    3.12
  -5  -2   8   64.49    3.41
  -5  -2   8   59.65    2.94
  -5  -2   8   58.25    2.87
  -5  -2   8   54.01    2.79
   5   2  -8   59.10    3.24
  -5  -2   8   59.42    3.34
  -5  -2   7    3.88    0.75
  -5  -2   7    2.38    0.56
  -5  -2   7    2.92    0.61
  -5  -2   7    2.45    0.64
   5   2  -7    2.34    0.57
  -5  -2   7    2.50    0.58
  -5  -2   7    2.84    0.62
  -5  -2   7    2.07    0.53
  -5  -2   6   45.40    2.47
  -5  -2   6   43.00    2.39
  -5  -2   6   43.81    2.52
  -5  -2   6   42.25    2.49
  -5  -2   6   43.26    2.49
  -5  -2   6   42.33    2.49
  -5  -2   6   41.03    2.48
   5   2  -6   36.91    2.21
  -5  -2   6   46.75    2.60
  -5  -2   6   39.64    2.44
  -5  -2   5   49.14    2.82
  -5  -2   5   48.74    2.75
  -5  -2   5   53.14    2.86
  -5  -2   5   46.81    2.74
  -5  -2   5   51.86    2.87
  -5  -2   4    0.25    0.34
  -5  -2   4    0.66    0.44
  -5  -2   4    0.41    0.41
  -5  -2   4    0.16    0.36
  -5  -2   3    9.16    1.17
  -5  -2   3   10.50    1.24
  -5  -2   3    9.98    1.19
  -5  -2   3   10.88    1.26
  -5  -2   2    0.56    0.39
  -5  -2   2    0.60    0.43
  -5  -2   2    0.43    0.38
  -5  -2   2    1.11    0.46
  -5  -2   2    0.34    0.34
  -5  -2   1  140.02    6.01
  -5  -2   1  152.45    6.06
  -5  -2   1  152.38    6.04
  -5  -2   1  145.43    5.95
  -5  -2   1  161.89    6.13
  -5  -2   1  141.81    5.94
  -5  -2   1  169.08    6.18
  -5  -2   1  163.62    6.15
  -5  -2   1  151.78    5.92
  -5  -2   0   41.73    2.50
  -5  -2   0   37.70    2.40
  -5  -2   0   43.13    2.49
  -5  -2   0   37.62    2.52
  -5  -2   0   39.00    2.53
  -5  -2   0   38.89    2.36
  -5  -2   0   35.81    2.47
  -5  -2   0   35.95    2.32
  -5  -2   0   41.11    2.47
   5   2   0   38.45    2.10
  -5  -2   0   37.75    2.56
  -5  -2   0   41.40    2.49
  -5  -2  -1   98.05    4.21
  -5  -2  -1   94.88    4.51
   5   2   1   95.83    3.78
  -5  -2  -1   95.42    4.08
  -5  -2  -1   84.36    4.40
  -5  -2  -1   86.43    4.24
  -5  -2  -1   86.95    4.39
  -5  -2  -1   94.83    4.64
  -5  -2  -1   84.65    3.88
  -5  -2  -1   92.65    4.02
  -5  -2  -1   89.69    3.99
  -5  -2  -1   80.80    4.13
  -5  -2  -1   84.43    3.85
  -5  -2  -2   43.17    2.33
  -5  -2  -2   44.86    3.10
  -5  -2  -2   41.18    2.90
  -5  -2  -2   44.06    2.69
  -5  -2  -2   43.03    2.99
  -5  -2  -2   36.87    2.61
  -5  -2  -2   45.22    2.62
  -5  -2  -2   44.51    3.02
  -5  -2  -3    0.78    0.57
  -5  -2  -3    2.02    0.79
  -5  -2  -3    0.94    0.55
  -5  -2  -3    0.47    0.53
  -5  -2  -4   35.78    2.65
  -5  -2  -4   39.23    2.84
  -5  -2  -4   35.02    2.67
  -5  -2  -4   36.58    2.80
  -5  -2  -5    0.99    0.61
  -5  -2  -5    0.93    0.57
  -5  -2  -5    1.71    0.63
  -5  -2  -5    0.96    0.55
  -5  -2  -5    1.33    0.57
  -5  -2  -6   21.05    1.62
  -5  -2  -6   19.20    1.77
  -5  -2  -6   16.25    1.39
  -5  -2  -6   17.78    1.61
  -5  -2  -7   24.59    1.61
  -5  -2  -7   26.15    1.79
  -5  -2  -8    6.45    0.68
  -5  -2  -8    7.01    0.65
  -5  -3  14   63.91    2.52
   5   3 -14   67.29    2.48
  -5  -3  13    9.66    1.02
  -5  -3  13    9.60    1.01
  -5  -3  13    9.40    1.03
   5   3 -13   10.91    1.04
  -5  -3  12   27.92    1.95
   5   3 -12   30.05    1.98
  -5  -3  12   26.43    1.94
  -5  -3  11  107.04    4.90
  -5  -3  11  116.82    5.02
  -5  -3  10   57.79    3.32
  -5  -3  10   55.51    3.30
   5   3  -9  101.43    4.46
  -5  -3   9   97.99    4.65
  -5  -3   9   99.57    4.75
   5   3  -8   51.02    3.00
  -5  -3   8   53.22    2.89
  -5  -3   8   53.11    2.86
   5   3  -8   55.27    3.00
  -5  -3   8   50.38    3.00
  -5  -3   8   53.58    3.18
  -5  -3   8   51.29    2.83
  -5  -3   8   54.16    2.89
  -5  -3   8   51.30    2.81
  -5  -3   7   50.81    2.88
  -5  -3   7   50.67    2.87
  -5  -3   7   49.71    2.95
  -5  -3   7   54.25    2.98
   5   3  -7   52.03    2.86
  -5  -3   7   49.48    2.88
  -5  -3   7   48.38    2.82
  -5  -3   7   46.07    2.80
  -5  -3   7   49.09    2.84
  -5  -3   6  109.61    4.84
  -5  -3   6  111.45    4.88
  -5  -3   6  101.29    4.63
  -5  -3   6  111.29    4.89
   5   3  -6  107.26    4.62
  -5  -3   6  111.80    4.84
  -5  -3   6  111.80    4.83
  -5  -3   6  109.64    4.58
  -5  -3   6  107.58    4.84
  -5  -3   6  109.52    4.48
  -5  -3   5  353.64   11.73
  -5  -3   5  354.60   11.53
  -5  -3   5  362.44   11.47
  -5  -3   5  367.76   12.09
  -5  -3   5  374.62   12.10
  -5  -3   5  345.64   11.49
  -5  -3   5  345.26   11.91
  -5  -3   5  356.91   12.00
  -5  -3   4    1.83    0.57
  -5  -3   3  207.70    7.91
  -5  -3   3  196.82    7.80
  -5  -3   3  207.32    7.93
  -5  -3   3  196.91    7.79
  -5  -3   3  195.40    7.27
  -5  -3   3  220.11    7.21
  -5  -3   3  199.54    7.63
  -5  -3   3  209.64    7.73
  -5  -3   3  209.66    7.81
  -5  -3   2    7.19    1.15
  -5  -3   2    8.84    1.26
  -5  -3   2    8.70    0.98
  -5  -3   2    9.06    1.24
  -5  -3   2    7.20    1.01
  -5  -3   2    9.65    1.28
  -5  -3   2    6.59    1.09
  -5  -3   2    8.82    1.21
  -5  -3   2    8.92    1.20
  -5  -3   2    5.97    1.01
  -5  -3   1   25.49    2.03
  -5  -3   1   23.26    1.96
  -5  -3   1   21.69    1.84
  -5  -3   1   23.00    1.96
  -5  -3   1   25.52    2.03
   5   3  -1   21.04    1.51
  -5  -3   1   19.84    1.92
  -5  -3   1   21.30    1.77
  -5  -3   1   20.54    1.92
  -5  -3   1   21.73    1.95
  -5  -3   1   22.97    1.97
  -5  -3   1   21.31    1.86
  -5  -3   1   23.09    1.91
  -5  -3   0    9.45    1.20
  -5  -3   0    8.62    1.15
  -5  -3   0    8.35    1.18
  -5  -3   0    8.20    1.12
   5   3   0    8.97    0.98
  -5  -3   0    7.93    1.06
  -5  -3   0    7.21    1.05
  -5  -3   0    8.26    1.17
  -5  -3   0    8.28    1.27
  -5  -3   0    7.32    1.20
  -5  -3   0    7.16    1.19
  -5  -3   0    9.20    1.33
  -5  -3   0    8.68    1.25
  -5  -3  -1   35.12    2.52
  -5  -3  -1   32.24    2.57
  -5  -3  -1   33.64    2.50
  -5  -3  -1   31.25    2.40
  -5  -3  -1   30.02    2.06
  -5  -3  -1   34.52    2.18
  -5  -3  -1   30.99    2.45
  -5  -3  -1   33.76    2.24
  -5  -3  -1   34.52    2.22
  -5  -3  -1   32.94    2.20
   5   3   1   36.44    2.06
  -5  -3  -2   28.04    2.30
  -5  -3  -2   29.35    2.19
   5   3   2   27.79    1.81
  -5  -3  -2   26.34    2.23
  -5  -3  -2   30.74    2.37
  -5  -3  -3   90.44    4.39
  -5  -3  -3   79.92    4.39
  -5  -3  -3   83.89    4.09
  -5  -3  -3   81.56    4.28
  -5  -3  -4  254.84    8.93
  -5  -3  -4  241.89    9.06
  -5  -3  -4  245.24    8.99
  -5  -3  -5   14.12    1.43
  -5  -3  -5   14.49    1.36
  -5  -3  -5   14.73    1.45
  -5  -3  -5   15.06    1.49
  -5  -3  -6   50.49    2.44
  -5  -3  -6   51.22    2.68
  -5  -3  -6   49.00    2.31
  -5  -3  -6   53.96    2.61
  -5  -3  -7    5.42    0.61
  -5  -3  -7    3.59    0.44
   5   4 -14    1.92    0.31
  -5  -4  13    9.07    0.91
   5   4 -13   11.29    0.99
  -5  -4  12   53.49    2.79
  -5  -4  12   54.55    2.56
   5   4 -12   56.44    2.83
   5   4 -11   44.17    2.38
  -5  -4  11   40.23    2.48
  -5  -4  10   80.40    4.10
   5   4 -10   84.15    3.83
  -5  -4  10   76.80    3.83
  -5  -4   9    0.40    0.44
  -5  -4   9    0.17    0.37
  -5  -4   9    0.68    0.44
   5   4  -9    0.25    0.32
  -5  -4   8    7.16    1.02
  -5  -4   8    8.06    1.08
  -5  -4   8    5.83    0.93
  -5  -4   8    6.30    0.98
   5   4  -8    6.98    1.06
  -5  -4   8    7.90    1.17
  -5  -4   8    8.67    1.13
  -5  -4   8    6.51    0.98
  -5  -4   7  106.55    4.89
  -5  -4   7  103.41    4.84
   5   4  -7  111.73    4.86
  -5  -4   7  108.22    4.88
  -5  -4   7  118.83    5.08
  -5  -4   7  106.05    4.93
  -5  -4   7  113.19    4.95
  -5  -4   7  105.72    4.91
  -5  -4   6   14.80    1.65
  -5  -4   6   17.29    1.76
  -5  -4   6   17.50    1.66
  -5  -4   6   17.63    1.56
  -5  -4   6   17.90    1.76
  -5  -4   6   16.45    1.71
  -5  -4   6   15.55    1.66
  -5  -4   5  225.39    8.31
  -5  -4   5  213.60    7.99
  -5  -4   5  226.74    8.57
  -5  -4   5  221.32    7.97
  -5  -4   5  220.91    7.85
  -5  -4   5  230.23    8.63
  -5  -4   5  221.18    8.53
  -5  -4   5  235.25    8.71
  -5  -4   4  557.25   17.32
  -5  -4   4  535.96   16.72
  -5  -4   3  603.43   18.60
  -5  -4   3  583.06   18.29
  -5  -4   3  567.77   18.47
  -5  -4   3  575.35   18.51
  -5  -4   3  579.49   18.52
  -5  -4   3  582.94   18.38
  -5  -4   3  572.18   17.71
  -5  -4   2   57.67    3.42
   5   4  -2   50.98    2.56
  -5  -4   2   52.14    3.27
  -5  -4   2   50.52    3.09
  -5  -4   2   51.14    3.32
  -5  -4   2   48.79    3.08
  -5  -4   2   55.33    3.32
  -5  -4   2   57.67    3.41
  -5  -4   2   56.45    3.39
  -5  -4   1  120.54    5.30
  -5  -4   1  117.99    5.27
  -5  -4   1  114.37    5.43
  -5  -4   1  110.11    5.25
  -5  -4   1  117.04    5.27
   5   4  -1  119.79    4.51
  -5  -4   1  105.20    4.99
  -5  -4   1  117.11    5.43
  -5  -4   1  111.57    5.05
  -5  -4   1  120.06    5.28
  -5  -4   1  119.87    5.17
  -5  -4   1  114.95    5.37
  -5  -4   0    2.18    0.64
  -5  -4   0    1.43    0.61
  -5  -4   0    2.23    0.76
  -5  -4   0    3.03    0.87
  -5  -4   0    2.31    0.74
   5   4   0    2.36    0.52
  -5  -4   0    2.16    0.62
  -5  -4   0    2.78    0.66
  -5  -4   0    2.92    0.74
  -5  -4   0    2.14    0.64
  -5  -4   0    2.33    0.71
  -5  -4   0    2.84    0.70
   5   4   1   46.81    2.44
  -5  -4  -1   49.38    3.07
  -5  -4  -1   46.63    2.65
  -5  -4  -1   46.79    2.61
  -5  -4  -1   49.45    3.17
  -5  -4  -1   48.22    3.22
  -5  -4  -1   47.03    3.13
  -5  -4  -2   19.49    1.74
  -5  -4  -2   18.11    1.79
  -5  -4  -2   19.47    1.74
  -5  -4  -2   20.36    1.98
  -5  -4  -2   23.21    1.89
  -5  -4  -3    1.68    0.67
  -5  -4  -3    2.05    0.60
  -5  -4  -4    2.96    0.70
  -5  -4  -4    2.71    0.72
  -5  -4  -4    2.94    0.61
  -5  -4  -5    0.42    0.33
  -5  -4  -5    0.06    0.30
  -5  -4  -5    0.41    0.26
  -5  -4  -5    0.45    0.34
  -5  -4  -6   18.28    1.08
  -5  -4  -6   21.09    1.24
   5   5 -13    0.36    0.26
  -5  -5  12   32.45    1.82
  -5  -5  12   36.17    1.98
   5   5 -11    9.73    1.02
  -5  -5  11   11.32    1.26
   5   5 -10   22.20    1.70
  -5  -5  10   19.16    1.77
   5   5  -9   48.82    2.81
  -5  -5   9   51.11    3.03
  -5  -5   9   44.21    2.54
  -5  -5   8   28.44    2.18
   5   5  -8   36.32    2.39
  -5  -5   8   32.30    2.25
  -5  -5   8   28.80    2.23
  -5  -5   8   27.39    2.14
  -5  -5   8   31.71    2.24
  -5  -5   8   37.07    2.51
  -5  -5   8   27.77    2.15
  -5  -5   7    6.27    1.06
  -5  -5   7    4.32    0.89
   5   5  -7    4.94    0.93
  -5  -5   7    4.73    0.93
  -5  -5   7    5.29    1.01
  -5  -5   7    5.53    0.99
  -5  -5   7    5.37    0.97
  -5  -5   7    5.45    1.02
  -5  -5   6  291.67   10.01
   5   5  -6  290.54   10.07
  -5  -5   6  288.41   10.40
  -5  -5   6  273.43    9.49
  -5  -5   6  292.53   10.38
  -5  -5   6  281.68   10.31
  -5  -5   6  287.92   10.40
  -5  -5   5   14.01    1.37
  -5  -5   5   13.33    1.58
  -5  -5   5   15.13    1.53
   5   5  -5   20.20    1.71
  -5  -5   5   17.91    1.90
  -5  -5   5   16.99    1.84
  -5  -5   5   12.96    1.40
  -5  -5   4  295.37   10.36
  -5  -5   4  277.44    9.69
  -5  -5   4  285.71   10.50
  -5  -5   4  287.90   10.48
  -5  -5   4  275.88   10.40
  -5  -5   4  288.40   10.51
   5   5  -4  279.71    9.82
  -5  -5   3  219.16    8.14
  -5  -5   3  189.22    7.19
  -5  -5   3  194.38    7.98
   5   5  -3  198.40    6.69
  -5  -5   3  205.13    8.07
  -5  -5   3  211.02    8.13
  -5  -5   3  195.97    8.00
  -5  -5   3  206.95    8.08
  -5  -5   2  157.35    6.38
  -5  -5   2  169.12    6.87
  -5  -5   2  169.93    6.89
  -5  -5   2  167.18    6.85
  -5  -5   2  172.01    6.93
   5   5  -2  155.56    5.65
  -5  -5   2  169.59    6.74
  -5  -5   2  163.49    7.01
  -5  -5   1   22.13    2.10
  -5  -5   1   21.82    2.01
  -5  -5   1   22.71    1.95
  -5  -5   1   25.31    2.05
  -5  -5   1   23.56    2.03
  -5  -5   1   21.00    2.05
  -5  -5   1   21.36    1.89
  -5  -5   1   23.55    2.06
  -5  -5   1   20.77    1.91
   5   5  -1   18.09    1.38
  -5  -5   1   20.89    1.83
  -5  -5   1   20.17    1.82
  -5  -5   0   79.57    3.82
  -5  -5   0   78.38    4.14
  -5  -5   0   81.94    4.30
  -5  -5   0   75.25    4.14
  -5  -5   0   73.45    3.62
  -5  -5   0   83.69    4.20
  -5  -5   0   81.40    3.83
  -5  -5  -1   16.85    1.64
  -5  -5  -1   16.30    1.67
  -5  -5  -1   13.93    1.61
  -5  -5  -1   15.44    1.63
  -5  -5  -2    0.48    0.38
  -5  -5  -2    0.74    0.55
  -5  -5  -2    0.43    0.44
  -5  -5  -3    3.50    0.75
  -5  -5  -3    3.74    0.72
  -5  -5  -4    2.14    0.43
  -5  -5  -5   17.36    1.07
  -5  -5  -5   16.52    0.99
   5   6 -13   11.97    0.75
  -5  -6  12    4.01    0.55
   5   6 -12    5.47    0.67
  -5  -6  11   -0.06    0.31
   5   6 -11    0.15    0.23
  -5  -6  10   87.31    3.96
   5   6 -10   87.73    3.77
  -5  -6   9   42.99    2.38
   5   6  -9   45.41    2.59
  -5  -6   9   43.95    2.69
  -5  -6   8  169.73    6.71
  -5  -6   8  183.08    6.81
   5   6  -8  193.87    6.93
  -5  -6   8  180.26    6.94
  -5  -6   8  177.90    6.84
  -5  -6   7   71.61    3.85
  -5  -6   7   69.53    3.76
  -5  -6   7   75.79    3.86
   5   6  -7   81.45    3.89
  -5  -6   7   74.45    3.78
   5   6  -7   69.23    3.38
  -5  -6   6   53.71    3.36
  -5  -6   6   61.42    3.27
  -5  -6   6   58.18    3.40
   5   6  -6   55.55    3.01
  -5  -6   6   52.67    3.31
   5   6  -6   58.94    3.30
   5   6  -5    0.58    0.38
  -5  -6   5    1.47    0.60
  -5  -6   5    1.19    0.55
  -5  -6   5    1.10    0.48
  -5  -6   5    0.76    0.43
  -5  -6   4   56.27    3.10
  -5  -6   4   60.59    3.58
  -5  -6   4   59.01    3.01
  -5  -6   4   60.38    3.14
  -5  -6   4   62.11    3.55
  -5  -6   4   58.55    3.58
   5   6  -4   56.82    3.20
  -5  -6   4   62.35    3.62
  -5  -6   4   56.22    3.51
  -5  -6   3    9.75    1.38
  -5  -6   3   10.16    1.39
  -5  -6   3    9.37    1.33
  -5  -6   3    8.46    1.24
  -5  -6   2    4.62    0.79
  -5  -6   2    3.43    0.81
  -5  -6   2    4.64    0.89
  -5  -6   2    3.79    0.75
  -5  -6   2    5.43    1.09
  -5  -6   2    3.98    0.89
  -5  -6   1   14.40    1.46
  -5  -6   1   13.05    1.41
   5   6  -1   16.00    1.35
  -5  -6   1   17.68    1.73
  -5  -6   1   18.19    1.56
  -5  -6   1   16.56    1.53
  -5  -6   1   19.08    1.82
  -5  -6   1   15.03    1.45
  -5  -6   0  127.79    5.21
  -5  -6   0  133.98    5.41
  -5  -6   0  119.50    4.83
  -5  -6   0  128.63    5.17
  -5  -6   0  134.83    5.56
  -5  -6  -1   40.84    2.38
  -5  -6  -1   45.42    2.58
  -5  -6  -1   45.37    2.53
  -5  -6  -1   43.21    2.47
  -5  -6  -2    8.94    1.00
  -5  -6  -2    9.47    1.01
  -5  -6  -3   16.21    1.16
  -5  -6  -3   16.93    1.16
  -5  -6  -4    0.55    0.18
  -5  -7  12    0.05    0.12
  -5  -7  11    0.60    0.29
   5   7 -11    0.26    0.18
   5   7 -11    0.50    0.26
   5   7 -10    4.83    0.66
  -5  -7  10    3.61    0.64
  -5  -7   9   79.84    3.38
  -5  -7   9   84.66    3.70
   5   7  -9   92.39    3.72
  -5  -7   8   58.20    3.03
   5   7  -8   55.61    2.76
  -5  -7   8   64.98    3.13
  -5  -7   8   64.76    3.09
  -5  -7   8   62.76    3.07
   5   7  -8   65.02    3.13
   5   7  -7    9.31    1.14
  -5  -7   7    7.17    1.05
   5   7  -7    6.65    0.91
  -5  -7   7    7.85    1.02
  -5  -7   7    9.50    1.17
  -5  -7   7    8.90    1.15
   5   7  -7    7.48    0.87
   5   7  -6   10.03    1.09
   5   7  -6   13.09    1.39
  -5  -7   6   10.80    1.30
  -5  -7   6    9.52    1.27
  -5  -7   6   13.00    1.43
  -5  -7   5   18.07    1.70
   5   7  -5   20.99    1.80
   5   7  -5   18.45    1.53
  -5  -7   5   18.83    1.79
   5   7  -5   20.73    1.61
  -5  -7   4    3.07    0.80
   5   7  -4    2.61    0.61
  -5  -7   4    4.09    0.85
  -5  -7   4    3.06    0.76
  -5  -7   4    3.26    0.63
  -5  -7   4    4.10    0.83
   5   7  -4    3.07    0.66
  -5  -7   3   62.31    3.27
   5   7  -3   64.41    2.99
  -5  -7   3   63.63    3.28
  -5  -7   3   64.31    3.38
  -5  -7   3   52.98    2.69
  -5  -7   3   57.65    2.93
   5   7  -3   62.25    3.06
  -5  -7   3   62.07    3.19
  -5  -7   2    1.34    0.46
  -5  -7   2    1.15    0.46
   5   7  -2    1.20    0.38
  -5  -7   2    1.38    0.48
   5   7  -2    1.33    0.44
  -5  -7   1   58.30    2.68
   5   7  -1   49.68    2.34
  -5  -7   1   62.87    3.12
  -5  -7   1   59.59    2.98
  -5  -7   1   53.08    2.48
  -5  -7   0    0.48    0.25
  -5  -7   0    0.50    0.31
  -5  -7   0    0.97    0.42
  -5  -7   0    0.55    0.37
  -5  -7  -1   17.57    1.12
  -5  -7  -1   14.24    0.92
  -5  -7  -2   39.90    1.61
  -5  -7  -2   41.53    1.68
   5   8 -10    0.17    0.17
  -5  -8  10    0.14    0.18
  -5  -8   9   24.35    1.25
  -5  -8   9   21.73    1.19
   5   8  -8   -0.04    0.20
  -5  -8   8    0.51    0.29
   5   8  -8    0.79    0.30
   5   8  -7    3.09    0.53
   5   8  -7    4.01    0.66
  -5  -8   7    2.57    0.54
  -5  -8   7    3.98    0.66
  -5  -8   6   15.56    1.31
   5   8  -6   10.31    0.87
   5   8  -6   15.17    1.26
  -5  -8   6   12.13    1.19
  -5  -8   5    9.92    1.09
   5   8  -5   10.75    1.00
   5   8  -5    9.10    0.85
  -5  -8   5   12.28    1.19
   5   8  -5   11.09    1.11
   5   8  -4   10.81    1.07
   5   8  -4    9.70    0.86
  -5  -8   4    9.93    1.06
   5   8  -4    9.16    0.90
  -5  -8   4   10.13    1.04
  -5  -8   4    9.97    1.05
  -5  -8   3   45.75    2.04
   5   8  -3   52.98    2.28
   5   8  -3   48.35    2.25
  -5  -8   3   60.28    2.54
  -5  -8   3   56.97    2.56
   5   8  -2    9.88    0.80
  -5  -8   2    9.63    0.76
  -5  -8   1    1.35    0.27
   5   8  -1    1.58    0.34
   5   8  -1    0.81    0.21
   5   8   0   45.85    1.75
   5   9  -8    1.74    0.26
   5   9  -7   37.96    1.58
  -5  -9   7   37.83    1.57
  -5  -9   6   78.44    2.90
   5   9  -6   85.05    2.97
  -5  -9   6   84.16    2.98
  -5  -9   5   23.29    1.18
  -5  -9   5   33.83    1.46
  -5  -9   4   11.70    0.72
  -6  13   0   51.16    1.95
  -6  13  -1   49.98    1.89
  -6  13  -1   45.31    1.76
  -6  13  -1   49.86    1.83
  -6  13  -2    4.57    0.53
  -6  13  -2    3.94    0.48
  -6  13  -2    4.32    0.52
  -6  13  -3    3.26    0.43
  -6  13  -3    1.94    0.36
  -6  13  -3    2.95    0.41
  -6  13  -4    0.24    0.14
  -6  13  -4    0.56    0.19
  -6  12   3    2.69    0.42
   6 -12  -3    2.19    0.30
  -6  12   3    2.71    0.43
  -6  12   2    2.12    0.46
   6 -12  -2    1.83    0.31
   6 -12  -2    1.49    0.26
  -6  12   1    0.29    0.35
  -6  12   1    0.94    0.37
   6 -12  -1    0.65    0.20
  -6  12   1    0.40    0.31
  -6  12   1    0.18    0.19
  -6  12   0    2.49    0.52
  -6  12   0    3.04    0.57
  -6  12   0    2.46    0.55
  -6  12   0    1.78    0.52
  -6  12   0    3.12    0.61
  -6  12   0    2.37    0.52
  -6  12   0    2.31    0.59
  -6  12  -1    4.36    0.72
  -6  12  -1    3.92    0.68
  -6  12  -1    3.48    0.71
  -6  12  -1    4.54    0.72
  -6  12  -1    3.85    0.67
  -6  12  -2   29.80    1.97
  -6  12  -2   34.26    2.00
  -6  12  -2   30.40    1.83
  -6  12  -2   31.92    2.04
  -6  12  -2   33.44    2.02
  -6  12  -3   42.28    2.32
  -6  12  -3   44.58    2.09
  -6  12  -3   44.75    2.40
  -6  12  -3   39.97    2.07
  -6  12  -3   44.14    2.39
  -6  12  -3   46.63    2.40
  -6  12  -3   44.01    2.33
  -6  12  -4   39.27    2.04
  -6  12  -4   35.84    2.00
  -6  12  -4   41.33    2.14
  -6  12  -4   39.76    2.08
  -6  12  -4   36.50    1.75
  -6  12  -4   37.97    2.01
  -6  12  -5    0.04    0.23
  -6  12  -5    0.04    0.18
  -6  12  -5    0.05    0.23
  -6  12  -5    0.21    0.20
  -6  12  -6   70.78    2.50
  -6  12  -7    4.87    0.44
  -6  12  -7    4.88    0.47
   6 -11  -5    1.20    0.29
   6 -11  -4    6.39    0.72
  -6  11   4    6.63    0.80
   6 -11  -3    0.85    0.37
   6 -11  -3    0.61    0.33
   6 -11  -2    0.78    0.36
  -6  11   2    0.79    0.34
  -6  11   2    0.54    0.30
  -6  11   2    0.14    0.33
  -6  11   1    0.39    0.37
   6 -11  -1    0.05    0.27
  -6  11   1    0.17    0.38
  -6  11   1    0.22    0.31
  -6  11   1    0.15    0.28
  -6  11   0   79.21    3.86
  -6  11   0   74.83    3.86
  -6  11   0   79.48    3.98
  -6  11   0   86.25    3.96
  -6  11   0   77.68    4.03
  -6  11  -1   22.99    1.90
  -6  11  -1   19.01    1.75
  -6  11  -1   20.79    1.82
  -6  11  -1   20.03    1.80
  -6  11  -2    8.13    1.16
  -6  11  -2    8.11    1.20
  -6  11  -2    7.37    1.00
  -6  11  -2    9.35    1.17
  -6  11  -2    8.02    1.21
  -6  11  -2    7.67    1.09
  -6  11  -3    3.67    0.78
  -6  11  -3    4.29    0.82
  -6  11  -3    4.66    0.80
  -6  11  -3    3.76    0.83
  -6  11  -3    4.53    0.92
  -6  11  -3    3.82    0.82
  -6  11  -3    4.56    0.83
  -6  11  -4   40.41    2.51
  -6  11  -4   46.90    2.60
  -6  11  -4   40.82    2.54
  -6  11  -4   39.27    2.25
  -6  11  -4   40.01    2.41
  -6  11  -4   43.54    2.26
  -6  11  -4   43.41    2.54
  -6  11  -5    0.62    0.42
  -6  11  -5    0.56    0.30
  -6  11  -5    0.41    0.32
  -6  11  -6   36.98    2.13
  -6  11  -6   31.06    1.84
  -6  11  -6   34.72    2.06
  -6  11  -7   10.35    0.97
  -6  11  -7    7.90    0.66
  -6  11  -7    9.56    0.89
  -6  11  -7   10.15    0.92
  -6  11  -8    0.81    0.22
  -6  11  -8    1.00    0.28
  -6  11  -8    0.88    0.28
  -6  10   7    4.25    0.49
  -6  10   7    4.54    0.50
  -6  10   6   20.39    1.46
  -6  10   5  122.29    4.29
  -6  10   5  119.42    4.75
  -6  10   4  166.09    5.86
  -6  10   4  157.91    6.19
  -6  10   3   67.32    3.58
  -6  10   3   61.76    3.05
  -6  10   3   63.46    3.06
  -6  10   3   68.68    3.36
  -6  10   2   68.73    3.51
  -6  10   2   68.99    3.54
  -6  10   2   65.27    3.57
  -6  10   2   73.43    3.86
  -6  10   1    0.19    0.33
  -6  10   1    0.30    0.36
  -6  10   1    0.20    0.43
  -6  10   1    0.09    0.41
  -6  10   1    0.10    0.33
  -6  10   0    6.20    1.07
  -6  10   0    5.45    1.11
  -6  10   0    6.76    1.13
  -6  10   0    6.70    0.96
  -6  10  -1    5.28    1.04
  -6  10  -1    4.32    0.84
  -6  10  -1    3.87    0.91
  -6  10  -2   74.05    3.83
  -6  10  -2   71.00    3.16
  -6  10  -2   68.56    3.87
  -6  10  -2   63.47    3.65
  -6  10  -2   71.72    3.97
  -6  10  -2   69.35    3.75
  -6  10  -3  120.41    5.38
  -6  10  -3  121.17    5.45
  -6  10  -3  111.35    5.22
  -6  10  -3  125.82    5.53
  -6  10  -3  126.35    5.58
  -6  10  -3  115.43    5.13
  -6  10  -3  122.02    5.42
  -6  10  -4   15.66    1.51
  -6  10  -4   15.14    1.53
  -6  10  -4   16.22    1.66
  -6  10  -4   17.40    1.65
  -6  10  -4   16.75    1.69
  -6  10  -4   16.80    1.65
  -6  10  -4   17.77    1.55
  -6  10  -5  302.65    9.90
  -6  10  -5  295.60    9.93
  -6  10  -5  316.24   10.66
  -6  10  -5  301.11    9.99
  -6  10  -5  309.50   10.40
  -6  10  -6   57.61    3.09
  -6  10  -6   55.15    2.87
  -6  10  -6   55.94    2.54
  -6  10  -7    1.74    0.44
  -6  10  -7    1.47    0.47
  -6  10  -7    1.76    0.53
  -6  10  -8   29.00    1.68
  -6  10  -8   23.10    1.34
  -6  10  -8   22.41    1.49
  -6  10  -8   26.78    1.63
   6 -10   8   25.67    1.37
  -6  10  -9   40.89    1.72
  -6  10  -9   38.75    1.71
  -6   9   8   17.35    1.20
   6  -9  -8   17.74    1.05
   6  -9  -8   17.71    1.04
  -6   9   8   16.78    1.25
  -6   9   7   36.01    2.23
  -6   9   7   38.27    2.34
   6  -9  -7   40.08    1.98
  -6   9   7   37.23    1.91
  -6   9   6   32.35    2.06
   6  -9  -6   33.67    1.93
  -6   9   6   32.64    2.32
   6  -9  -6   30.03    2.03
  -6   9   6   34.82    2.45
  -6   9   5    8.71    1.15
   6  -9  -5    6.55    0.85
  -6   9   5    6.73    1.14
   6  -9  -5    6.40    0.98
  -6   9   5    7.10    1.21
  -6   9   4    0.82    0.57
  -6   9   4    1.25    0.45
  -6   9   4    1.15    0.59
  -6   9   4    1.21    0.58
  -6   9   4    0.70    0.35
   6  -9  -4    1.81    0.50
  -6   9   3    3.99    0.77
  -6   9   3    9.75    1.38
  -6   9   3    4.58    0.93
  -6   9   3    8.74    1.33
  -6   9   3    3.35    0.80
  -6   9   3    3.78    0.78
  -6   9   2    5.52    0.96
  -6   9   2    4.53    1.03
  -6   9   2    5.42    0.96
  -6   9   2    4.24    0.93
  -6   9   2    4.48    0.91
  -6   9   2    5.49    1.01
  -6   9   2    4.48    0.96
  -6   9   2    3.81    0.86
  -6   9   1    0.32    0.35
  -6   9   1   -0.11    0.31
  -6   9   1    0.21    0.36
  -6   9   1   -0.11    0.42
  -6   9   1   -0.12    0.45
  -6   9   1    0.08    0.35
  -6   9   1    0.11    0.39
  -6   9   1    0.23    0.47
  -6   9   0   53.29    3.42
  -6   9   0   69.92    3.76
  -6   9   0   65.42    3.81
  -6   9   0   56.79    3.25
  -6   9   0   61.72    3.66
  -6   9   0   57.45    3.57
  -6   9   0   60.75    3.63
  -6   9  -1   69.63    3.94
  -6   9  -1   71.05    3.82
  -6   9  -1   69.75    4.11
  -6   9  -1   72.21    4.18
  -6   9  -2   95.21    4.87
  -6   9  -2   96.19    4.96
  -6   9  -2  106.70    5.03
  -6   9  -2   95.79    4.21
  -6   9  -2  110.10    5.09
  -6   9  -2   93.38    4.09
  -6   9  -2   96.10    4.82
  -6   9  -2   96.34    4.85
  -6   9  -2   88.96    4.55
  -6   9  -2   99.92    4.80
  -6   9  -2  104.66    5.10
  -6   9  -2  104.23    5.00
  -6   9  -3   41.03    2.87
  -6   9  -3   40.18    2.54
  -6   9  -3   38.71    2.82
  -6   9  -3   38.61    2.70
  -6   9  -3   41.90    2.40
  -6   9  -3   50.23    3.17
  -6   9  -3   42.35    2.83
  -6   9  -3   41.27    2.81
  -6   9  -3   37.18    2.37
  -6   9  -3   39.84    2.76
  -6   9  -3   38.89    2.80
  -6   9  -3   40.06    2.85
  -6   9  -3   40.95    2.72
  -6   9  -4  156.19    6.49
  -6   9  -4  160.78    6.72
  -6   9  -4  147.72    6.43
  -6   9  -4  158.41    6.43
  -6   9  -4  167.74    6.48
  -6   9  -4  159.53    6.69
  -6   9  -4  168.45    6.54
  -6   9  -4  167.54    7.03
  -6   9  -4  159.29    6.26
  -6   9  -4  152.25    6.33
  -6   9  -4  165.57    6.56
  -6   9  -4  172.80    6.52
  -6   9  -4  153.76    6.50
  -6   9  -5  196.60    7.74
  -6   9  -5  207.19    7.34
  -6   9  -5  192.51    7.03
  -6   9  -5  200.20    7.62
  -6   9  -5  219.25    8.01
  -6   9  -5  193.15    7.12
  -6   9  -5  185.07    7.55
  -6   9  -5  198.47    7.19
  -6   9  -6   20.22    1.73
  -6   9  -6   16.39    1.63
  -6   9  -6   20.49    1.89
  -6   9  -6   19.72    1.54
  -6   9  -7    3.46    0.80
  -6   9  -7    2.43    0.58
  -6   9  -7    2.41    0.57
  -6   9  -8    3.99    0.71
   6  -9   8    3.49    0.51
  -6   9  -8    3.33    0.69
  -6   9  -8    4.45    0.54
  -6   9  -8    2.95    0.52
  -6   9  -9   26.82    1.57
  -6   9  -9   25.63    1.47
  -6   8   9    6.70    0.84
  -6   8   9    8.54    0.91
  -6   8   9    5.38    0.54
   6  -8  -9    7.20    0.73
  -6   8   8    8.31    1.12
   6  -8  -8   10.17    1.01
  -6   8   8    8.43    1.13
  -6   8   8    8.67    0.96
  -6   8   7    0.85    0.55
   6  -8  -7    0.53    0.39
   6  -8  -7    0.73    0.43
  -6   8   7    0.64    0.46
  -6   8   7    0.11    0.51
  -6   8   6   40.10    2.99
  -6   8   6   36.84    2.58
  -6   8   6   33.80    2.75
   6  -8  -6   40.76    2.56
  -6   8   5    5.58    1.22
   6  -8  -5    6.09    1.02
  -6   8   5    6.37    1.23
  -6   8   5    5.59    1.07
  -6   8   4   22.91    2.30
  -6   8   4   22.18    1.77
  -6   8   4   19.03    2.14
  -6   8   4   22.87    2.08
  -6   8   4   21.63    1.53
  -6   8   4   20.84    1.80
  -6   8   4   21.69    1.83
  -6   8   4   22.26    1.78
  -6   8   3    5.11    1.10
  -6   8   3    6.43    1.04
  -6   8   3    7.86    1.37
  -6   8   3    5.10    1.03
  -6   8   3    7.48    1.14
  -6   8   3    5.92    1.03
  -6   8   3    8.61    1.19
  -6   8   3    6.51    0.87
  -6   8   3    6.09    0.98
  -6   8   3    6.88    1.04
  -6   8   2   39.58    2.69
  -6   8   2   40.35    2.80
  -6   8   2   44.08    2.92
  -6   8   2   40.71    2.73
  -6   8   2   36.60    2.69
  -6   8   2   39.92    3.02
  -6   8   2   38.06    2.76
  -6   8   2   45.91    2.47
  -6   8   2   40.26    2.71
  -6   8   2   41.59    2.49
  -6   8   2   44.21    3.07
  -6   8   1  106.30    5.08
  -6   8   1  107.45    5.22
  -6   8   1  108.93    5.14
  -6   8   1  116.97    5.55
  -6   8   1  124.40    5.38
  -6   8   1  123.87    4.76
  -6   8   1  100.44    5.10
  -6   8   1  104.44    5.05
  -6   8   1  103.95    4.73
  -6   8   0   12.58    1.21
  -6   8   0   11.73    1.57
  -6   8   0   12.33    1.52
  -6   8   0   11.77    1.44
  -6   8   0   12.90    1.54
  -6   8   0   10.59    1.38
  -6   8   0   10.54    1.45
  -6   8   0   10.43    1.19
  -6   8   0   11.68    1.21
  -6   8   0   12.53    1.41
  -6   8   0    9.58    1.34
  -6   8  -1    1.02    0.55
  -6   8  -1    1.89    0.53
  -6   8  -1    1.53    0.62
  -6   8  -1    0.92    0.54
  -6   8  -1    1.24    0.59
  -6   8  -1    0.93    0.47
  -6   8  -1    0.88    0.42
  -6   8  -1    0.55    0.50
  -6   8  -1    0.63    0.43
  -6   8  -1    0.89    0.39
  -6   8  -2   30.57    2.29
  -6   8  -2   28.80    2.27
  -6   8  -2   28.25    2.08
  -6   8  -2   28.01    2.28
  -6   8  -2   28.03    2.34
  -6   8  -2   32.74    2.42
  -6   8  -2   27.96    2.31
  -6   8  -2   30.24    2.41
  -6   8  -2   30.29    2.16
  -6   8  -2   30.96    2.36
  -6   8  -2   32.04    2.43
  -6   8  -2   23.15    1.89
  -6   8  -2   32.20    2.12
  -6   8  -3   52.32    3.17
  -6   8  -3   44.70    2.91
  -6   8  -3   51.91    3.35
  -6   8  -3   58.27    3.33
  -6   8  -3   53.84    3.19
  -6   8  -3   49.95    3.14
  -6   8  -3   53.07    3.16
  -6   8  -3   50.72    3.16
  -6   8  -3   48.08    3.18
  -6   8  -3   51.23    3.15
  -6   8  -3   54.00    3.32
  -6   8  -3   56.29    2.94
  -6   8  -3   48.53    3.01
  -6   8  -3   60.54    3.00
  -6   8  -4  712.95   22.09
  -6   8  -4  648.72   21.16
  -6   8  -4  764.53   21.68
  -6   8  -4  712.63   21.57
  -6   8  -4  698.48   21.48
  -6   8  -4  687.85   22.00
  -6   8  -4  695.35   21.53
  -6   8  -4  685.79   21.29
  -6   8  -4  683.30   21.39
  -6   8  -4  707.02   21.91
  -6   8  -4  706.43   21.43
  -6   8  -4  702.93   21.81
  -6   8  -5  107.74    5.04
  -6   8  -5   96.82    4.69
  -6   8  -5  102.98    4.94
  -6   8  -5  101.51    4.61
  -6   8  -5   94.92    4.24
  -6   8  -5  104.10    5.21
  -6   8  -5  102.42    4.43
  -6   8  -5  118.15    4.67
  -6   8  -5  105.72    4.93
  -6   8  -5  100.59    4.37
  -6   8  -6    0.80    0.47
  -6   8  -6    1.44    0.58
  -6   8  -6    1.04    0.66
  -6   8  -6    1.61    0.58
  -6   8  -6    1.53    0.52
  -6   8  -7   21.35    1.89
  -6   8  -7   16.88    1.48
  -6   8  -7   23.35    2.02
  -6   8  -7   19.42    1.75
  -6   8  -7   20.84    1.47
  -6   8  -7   22.15    1.70
  -6   8  -8   38.07    1.91
  -6   8  -8   36.53    2.29
  -6   8  -8   34.77    2.24
  -6   8  -8   36.60    2.20
  -6   8  -9    3.05    0.59
  -6   8  -9    3.14    0.60
  -6   8  -9    3.43    0.63
  -6   8  -9    3.44    0.54
  -6   8 -10   15.18    0.92
  -6   8 -10   12.36    0.85
  -6   8 -10   12.93    0.85
  -6   7  10    0.69    0.35
  -6   7  10    0.90    0.38
  -6   7  10    0.99    0.29
   6  -7 -10    1.19    0.36
  -6   7   9   38.61    2.54
  -6   7   9   36.15    2.20
  -6   7   8   12.41    1.61
  -6   7   8   10.36    1.36
  -6   7   8   12.95    1.43
   6  -7  -7    0.18    0.37
  -6   7   7   -0.11    0.51
  -6   7   7    0.57    0.38
  -6   7   7    0.27    0.54
   6  -7  -6    4.05    0.86
  -6   7   6    3.03    0.99
  -6   7   6    3.86    0.83
  -6   7   6    2.52    0.78
  -6   7   5   34.48    2.63
  -6   7   5   36.30    2.04
  -6   7   5   35.28    2.17
   6  -7  -5   32.85    2.34
  -6   7   5   34.15    2.16
  -6   7   5   33.36    2.58
  -6   7   5   39.42    2.37
  -6   7   5   33.67    2.95
  -6   7   5   30.47    2.35
  -6   7   5   28.20    1.99
  -6   7   5   34.56    2.24
  -6   7   4   86.84    4.21
  -6   7   4   88.83    4.13
  -6   7   4   78.85    4.75
  -6   7   4   88.22    3.81
  -6   7   4  105.86    4.16
  -6   7   4   85.96    4.17
  -6   7   4   83.15    4.44
  -6   7   4  100.39    4.25
  -6   7   4   94.09    5.06
  -6   7   4   87.72    4.35
  -6   7   4   88.18    4.10
  -6   7   4   88.41    4.12
  -6   7   3    9.64    1.26
  -6   7   3    8.54    1.03
  -6   7   3    9.56    1.11
  -6   7   3   13.46    1.48
  -6   7   3   12.22    1.42
  -6   7   3    8.52    1.15
  -6   7   3   10.02    1.51
  -6   7   3    9.65    1.20
  -6   7   3    7.83    1.22
  -6   7   3   12.36    1.31
  -6   7   3   11.52    1.37
  -6   7   3    9.36    1.07
  -6   7   3    9.79    1.48
  -6   7   3   10.91    1.27
  -6   7   3    9.97    1.00
  -6   7   2    8.19    0.98
  -6   7   2    7.40    1.14
  -6   7   2    9.46    1.10
  -6   7   2    9.19    1.24
  -6   7   2    8.10    1.19
  -6   7   2    9.84    1.18
  -6   7   2    7.37    1.10
  -6   7   2    9.09    1.38
  -6   7   2    6.91    1.07
  -6   7   2    9.21    1.28
  -6   7   2    9.41    1.39
  -6   7   2    7.26    1.01
  -6   7   2   10.21    1.05
  -6   7   2    9.47    1.06
  -6   7   2    7.78    1.13
  -6   7   1    0.72    0.51
  -6   7   1    1.05    0.48
  -6   7   1    1.43    0.50
  -6   7   1    1.11    0.41
  -6   7   1    1.26    0.44
  -6   7   1    1.68    0.61
  -6   7   1    1.17    0.47
  -6   7   1    1.46    0.67
  -6   7   1    1.70    0.59
  -6   7   1    1.36    0.48
  -6   7   1    0.90    0.49
  -6   7   1    1.48    0.65
  -6   7   1    1.32    0.55
  -6   7   1    2.02    0.53
  -6   7   1    1.04    0.48
  -6   7   0   18.32    1.73
  -6   7   0   19.42    1.84
  -6   7   0   22.25    1.68
  -6   7   0   15.59    1.66
  -6   7   0   23.94    1.72
  -6   7   0   22.70    1.66
  -6   7   0   17.41    1.75
  -6   7   0   21.71    2.07
  -6   7   0   26.62    1.79
  -6   7   0   18.65    1.78
  -6   7   0   19.15    1.62
  -6   7   0   20.04    1.77
  -6   7   0   18.44    1.75
  -6   7   0   17.23    1.69
  -6   7  -1   33.18    2.39
  -6   7  -1   30.34    2.16
  -6   7  -1   28.90    2.21
  -6   7  -1   33.07    2.43
  -6   7  -1   31.90    2.39
  -6   7  -1   29.13    2.29
  -6   7  -1   35.48    2.17
  -6   7  -1   28.31    2.07
  -6   7  -1   26.84    2.21
  -6   7  -1   37.15    2.17
  -6   7  -1   30.39    2.08
  -6   7  -1   31.49    2.36
  -6   7  -1   35.61    2.15
  -6   7  -1   31.09    2.29
  -6   7  -1   34.80    2.43
  -6   7  -1   31.02    2.30
  -6   7  -1   32.88    2.37
  -6   7  -2   60.12    3.37
  -6   7  -2   56.73    3.37
  -6   7  -2   52.27    3.08
  -6   7  -2   55.24    3.24
  -6   7  -2   52.97    3.20
  -6   7  -2   53.54    3.21
  -6   7  -2   60.88    3.13
  -6   7  -2   61.44    2.98
  -6   7  -2   56.31    3.26
  -6   7  -2   56.52    3.21
  -6   7  -2   61.13    2.97
  -6   7  -2   51.72    2.93
  -6   7  -2   54.98    3.16
  -6   7  -2   52.86    3.10
  -6   7  -2   48.81    3.04
  -6   7  -3  226.75    8.54
  -6   7  -3  205.01    7.93
  -6   7  -3  224.21    8.24
  -6   7  -3  239.58    8.47
  -6   7  -3  224.92    8.27
  -6   7  -3  230.31    8.21
  -6   7  -3  247.41    8.17
  -6   7  -3  210.97    8.42
  -6   7  -3  219.49    7.75
  -6   7  -3  232.89    8.01
  -6   7  -3  226.06    8.36
  -6   7  -3  213.03    8.39
  -6   7  -3  219.56    8.15
  -6   7  -3  222.90    8.10
  -6   7  -3  228.03    8.19
  -6   7  -4  250.01    9.05
  -6   7  -4  271.49    9.75
  -6   7  -4  262.35    9.44
  -6   7  -4  276.85    9.38
  -6   7  -4  290.95    9.65
  -6   7  -4  256.75    9.92
  -6   7  -4  272.02    9.55
  -6   7  -4  304.03    9.44
  -6   7  -4  265.30    9.17
  -6   7  -4  250.46    9.20
  -6   7  -4  268.80    9.80
  -6   7  -4  262.95    9.23
  -6   7  -4  268.85    9.74
  -6   7  -5   54.87    3.33
  -6   7  -5   55.99    2.83
  -6   7  -5   60.24    3.27
  -6   7  -5   53.16    3.37
  -6   7  -5   55.28    3.26
  -6   7  -5   54.42    3.59
  -6   7  -5   58.42    3.30
  -6   7  -6   18.33    1.60
  -6   7  -6   15.05    1.60
  -6   7  -6   14.19    1.46
  -6   7  -6   13.72    1.51
  -6   7  -7   47.19    2.57
  -6   7  -7   55.38    3.32
  -6   7  -7   48.07    3.07
  -6   7  -7   53.59    2.86
  -6   7  -7   50.58    3.03
  -6   7  -8    5.70    0.99
  -6   7  -8    5.28    0.92
  -6   7  -8    5.62    0.76
  -6   7  -8    5.73    0.98
  -6   7  -8    5.27    0.86
  -6   7  -9    7.42    0.80
  -6   7  -9    8.36    1.00
  -6   7  -9    8.18    0.94
  -6   7  -9    8.17    0.96
  -6   7 -10   10.46    0.87
  -6   7 -10   10.00    0.79
  -6   6  11   38.84    1.97
   6  -6 -11   39.88    1.79
  -6   6  11   34.35    1.79
  -6   6  11   33.01    1.64
  -6   6  10   18.30    1.58
  -6   6  10   13.33    1.10
  -6   6  10   18.72    1.64
  -6   6  10   16.35    1.41
  -6   6   9    6.92    0.99
  -6   6   9    6.55    1.08
  -6   6   8   10.69    1.45
  -6   6   8    7.94    1.19
  -6   6   7   18.76    1.53
  -6   6   7   21.74    2.13
  -6   6   7   14.27    1.69
   6  -6  -7   17.84    1.70
  -6   6   7   14.60    1.53
  -6   6   7   17.46    1.81
  -6   6   7   17.83    2.16
  -6   6   6   51.54    2.82
  -6   6   6   52.23    3.04
  -6   6   6   51.46    3.76
  -6   6   6   47.99    3.17
  -6   6   6   48.66    3.26
   6  -6  -6   47.33    2.90
  -6   6   6   60.27    2.78
  -6   6   5   18.59    1.58
  -6   6   5   21.29    1.59
  -6   6   5   22.87    1.93
  -6   6   5   22.21    1.73
  -6   6   5   20.89    1.70
  -6   6   5   17.19    1.69
  -6   6   5   19.79    1.93
  -6   6   5   18.86    2.16
  -6   6   5   19.44    1.59
  -6   6   5   19.74    1.90
   6  -6  -5   18.20    1.62
  -6   6   5   16.82    1.51
  -6   6   5   18.74    1.55
  -6   6   4  220.72    8.10
  -6   6   4  243.91    7.93
  -6   6   4  212.94    8.27
  -6   6   4  223.24    8.02
  -6   6   4  232.90    8.30
  -6   6   4  220.13    8.17
  -6   6   4  233.78    8.60
  -6   6   4  221.56    8.99
  -6   6   4  229.33    8.08
  -6   6   4  223.19    7.99
  -6   6   4  246.63    8.25
  -6   6   4  230.11    8.12
  -6   6   3  371.22   11.17
  -6   6   3  386.74   11.28
  -6   6   3  350.60   11.37
  -6   6   3  345.45   11.53
  -6   6   3  351.34   11.45
  -6   6   3  326.22   11.43
  -6   6   3  364.55   12.29
  -6   6   3  334.53   11.05
  -6   6   3  333.30   11.62
  -6   6   3  343.83   10.73
  -6   6   3  327.39   11.37
  -6   6   3  264.41   10.87
  -6   6   3  350.49   11.04
  -6   6   3  343.22   11.40
  -6   6   3  327.99   12.04
  -6   6   3  350.24   11.41
  -6   6   3  338.21   11.13
  -6   6   3  371.78   11.46
  -6   6   3  386.49   11.03
  -6   6   3  354.87   10.83
  -6   6   2   98.12    3.93
  -6   6   2  104.94    4.16
  -6   6   2   89.50    4.18
  -6   6   2   87.29    4.28
  -6   6   2   88.95    4.31
  -6   6   2   95.25    4.25
  -6   6   2   89.05    4.34
  -6   6   2   93.07    4.65
  -6   6   2   84.15    3.97
  -6   6   2   77.84    3.99
  -6   6   2   91.43    3.57
  -6   6   2   83.26    4.17
  -6   6   2   97.30    3.98
  -6   6   2   93.70    4.27
  -6   6   2   93.67    4.67
  -6   6   2   86.48    4.14
  -6   6   2   92.43    4.15
  -6   6   2   95.89    4.04
  -6   6   2  102.92    3.94
  -6   6   2   91.96    3.81
  -6   6   1  103.39    4.05
  -6   6   1   93.78    4.20
  -6   6   1   90.45    4.33
  -6   6   1  108.73    4.55
  -6   6   1  101.17    4.42
  -6   6   1  115.97    5.14
  -6   6   1   93.89    4.41
  -6   6   1  112.96    4.42
  -6   6   1  103.33    4.92
  -6   6   1   89.88    4.33
  -6   6   1  106.73    4.13
  -6   6   1  104.28    4.13
  -6   6   1   87.27    4.31
  -6   6   1  105.64    4.20
  -6   6   1   92.09    3.99
  -6   6   1   95.38    4.50
  -6   6   1  101.03    4.16
  -6   6   1  107.66    4.51
  -6   6   0   59.00    2.71
  -6   6   0   50.48    2.67
  -6   6   0   50.04    3.14
  -6   6   0   40.48    2.58
  -6   6   0   47.98    2.48
  -6   6   0   47.11    2.82
  -6   6   0   47.39    2.86
  -6   6   0   50.60    2.96
  -6   6   0   43.52    2.79
  -6   6   0   58.76    3.04
  -6   6   0   43.68    2.53
  -6   6   0   42.94    2.61
  -6   6   0   45.92    2.76
  -6   6   0   45.61    2.79
  -6   6   0   45.71    2.79
  -6   6   0   56.68    2.67
  -6   6  -1   34.97    2.31
  -6   6  -1   40.24    2.52
  -6   6  -1   33.00    2.31
  -6   6  -1   34.12    2.27
  -6   6  -1   32.89    2.32
  -6   6  -1   35.56    2.44
  -6   6  -1   37.41    2.46
  -6   6  -1   39.56    2.46
  -6   6  -1   29.74    2.12
  -6   6  -1   41.75    2.25
  -6   6  -1   38.78    2.28
  -6   6  -1   33.69    2.21
  -6   6  -1   30.55    2.28
  -6   6  -1   41.63    2.17
  -6   6  -1   33.91    2.34
  -6   6  -1   36.02    2.07
  -6   6  -1   29.44    2.15
  -6   6  -1   32.11    2.13
  -6   6  -1   35.75    2.09
  -6   6  -1   35.38    2.31
  -6   6  -1   35.45    2.34
  -6   6  -2   96.37    4.44
  -6   6  -2   84.19    4.11
  -6   6  -2   84.66    4.30
  -6   6  -2   98.74    4.49
  -6   6  -2   92.38    4.47
  -6   6  -2   95.39    4.42
  -6   6  -2   90.31    4.32
  -6   6  -2  108.14    4.17
  -6   6  -2  107.57    4.34
  -6   6  -2   92.25    4.22
  -6   6  -2   90.60    4.28
  -6   6  -2  104.74    3.97
  -6   6  -2  105.65    4.05
  -6   6  -2   87.73    4.38
  -6   6  -2   87.11    4.08
  -6   6  -2  116.05    4.30
  -6   6  -2   85.66    4.06
  -6   6  -2  110.48    4.14
  -6   6  -2   94.38    4.33
  -6   6  -2   94.23    4.27
  -6   6  -2   88.46    4.22
  -6   6  -3   11.05    1.23
  -6   6  -3    9.83    1.31
  -6   6  -3   12.32    1.42
  -6   6  -3   14.08    1.51
  -6   6  -3   12.04    1.35
  -6   6  -3   13.26    1.37
  -6   6  -3   13.58    1.57
  -6   6  -3   12.05    1.39
  -6   6  -3   10.25    1.21
  -6   6  -3   14.63    1.42
  -6   6  -3   12.10    1.46
  -6   6  -3   10.13    1.31
  -6   6  -3   17.36    1.66
  -6   6  -3   14.44    1.38
  -6   6  -3   13.10    1.35
  -6   6  -4   15.56    1.42
  -6   6  -4   13.79    1.50
  -6   6  -4   15.94    1.42
  -6   6  -4   14.28    1.69
  -6   6  -4   14.50    1.53
  -6   6  -4   18.75    1.62
  -6   6  -4   16.99    1.47
  -6   6  -4   13.84    1.59
  -6   6  -4   17.00    1.54
  -6   6  -4   17.99    1.69
  -6   6  -4   15.81    1.67
  -6   6  -4   17.10    1.75
  -6   6  -4   15.28    1.44
  -6   6  -4   15.08    1.42
  -6   6  -5  188.49    7.24
  -6   6  -5  174.80    6.80
  -6   6  -5  188.66    7.00
  -6   6  -6    0.41    0.41
  -6   6  -6    0.31    0.44
  -6   6  -6   -0.12    0.48
  -6   6  -6    0.11    0.35
  -6   6  -6    0.37    0.42
  -6   6  -6    0.23    0.44
  -6   6  -6    0.15    0.31
  -6   6  -7    1.21    0.57
  -6   6  -7    2.10    0.60
  -6   6  -7    1.24    0.58
  -6   6  -7    1.56    0.68
  -6   6  -7    0.65    0.45
  -6   6  -7    1.57    0.64
  -6   6  -8    9.10    1.08
  -6   6  -8    9.03    1.26
  -6   6  -8   11.25    1.31
  -6   6  -8    7.44    1.09
  -6   6  -8   10.42    1.26
  -6   6  -9   40.43    2.25
  -6   6  -9   43.57    2.35
  -6   6 -10    0.42    0.19
  -6   5  12   12.12    0.81
  -6   5  11    7.70    0.84
  -6   5  11    8.66    1.03
  -6   5  11    7.56    0.93
   6  -5 -11    9.24    0.90
  -6   5  10   28.66    2.31
  -6   5  10   28.00    2.03
  -6   5  10   24.90    1.97
  -6   5  10   23.22    1.61
  -6   5  10   27.23    2.13
  -6   5   9    4.57    1.07
  -6   5   9    4.88    0.97
  -6   5   9    4.41    0.83
  -6   5   9    4.75    0.67
  -6   5   9    4.03    0.92
  -6   5   9    5.24    1.10
  -6   5   8    5.59    1.10
  -6   5   8    6.45    1.21
  -6   5   8    4.15    0.97
  -6   5   8    6.76    1.23
  -6   5   8    6.02    1.03
  -6   5   8    5.54    1.00
  -6   5   8    7.01    0.94
  -6   5   7   55.12    3.58
  -6   5   7   53.12    3.42
  -6   5   7   65.32    2.85
   6  -5  -7   59.04    3.21
  -6   5   7   54.37    3.71
  -6   5   7   57.29    3.01
  -6   5   7   61.45    3.42
  -6   5   7   57.18    3.20
  -6   5   7   60.39    3.48
  -6   5   6  104.11    4.07
  -6   5   6   96.05    3.98
  -6   5   6   88.86    4.76
  -6   5   6   97.42    4.24
  -6   5   6   99.58    4.59
  -6   5   6   87.75    4.52
  -6   5   6   96.48    4.48
   6  -5  -6   90.86    4.19
  -6   5   6   94.15    4.64
  -6   5   6  111.44    4.41
  -6   5   6   91.15    4.75
  -6   5   5   11.24    1.18
  -6   5   5   10.54    1.15
  -6   5   5   10.27    1.09
  -6   5   5   10.89    1.11
  -6   5   5   10.64    1.42
  -6   5   5   10.00    1.35
  -6   5   5   10.27    1.14
  -6   5   5   11.55    1.37
  -6   5   5   12.09    1.21
  -6   5   5   10.51    1.12
  -6   5   5   11.11    1.01
  -6   5   5    9.05    1.12
  -6   5   5    9.29    1.26
  -6   5   5   11.03    1.30
  -6   5   5   10.83    1.21
  -6   5   4   15.04    1.47
  -6   5   4   14.20    1.34
  -6   5   4   12.79    1.35
  -6   5   4   13.18    1.32
  -6   5   4   16.05    1.41
  -6   5   4   12.71    1.22
  -6   5   4   12.27    1.12
  -6   5   4   14.68    1.37
  -6   5   4   12.79    1.41
  -6   5   4   13.59    1.38
  -6   5   4   12.18    1.42
  -6   5   4   11.55    1.28
  -6   5   4   14.90    1.37
  -6   5   4   14.19    1.26
  -6   5   4   10.41    1.36
  -6   5   4   13.99    1.67
  -6   5   4   13.18    1.13
  -6   5   4   12.12    1.11
  -6   5   3    0.50    0.28
  -6   5   3    0.46    0.35
  -6   5   3    0.93    0.53
  -6   5   3    0.62    0.40
  -6   5   3    0.55    0.31
  -6   5   3    0.32    0.31
  -6   5   3    0.55    0.38
  -6   5   3    0.83    0.35
  -6   5   3    0.50    0.47
  -6   5   3    0.33    0.26
  -6   5   3    0.63    0.40
  -6   5   3    1.10    0.46
  -6   5   3    0.17    0.32
  -6   5   3    0.41    0.34
  -6   5   3    0.37    0.26
  -6   5   3    0.45    0.32
  -6   5   3    0.82    0.36
  -6   5   2   92.08    3.98
  -6   5   2   84.59    3.85
  -6   5   2   77.64    3.84
  -6   5   2   86.11    3.91
  -6   5   1   59.28    3.13
  -6   5   1   57.13    2.97
  -6   5   1   55.97    2.96
  -6   5   1   59.00    3.05
  -6   5   1   56.29    3.03
  -6   5   0   16.75    1.47
  -6   5   0   15.08    1.43
  -6   5  -1   45.23    2.61
  -6   5  -1   49.20    2.85
  -6   5  -1   45.92    2.68
  -6   5  -1   40.41    2.48
  -6   5  -1   46.53    2.59
  -6   5  -1   46.01    2.67
  -6   5  -1   48.98    2.59
  -6   5  -1   50.10    2.47
  -6   5  -1   40.78    2.47
  -6   5  -1   41.96    2.64
  -6   5  -1   43.42    2.58
  -6   5  -1   46.60    2.34
  -6   5  -1   46.98    2.40
  -6   5  -2   14.23    1.48
  -6   5  -2   13.40    1.45
  -6   5  -2   14.09    1.40
  -6   5  -2   12.68    1.10
  -6   5  -2   12.15    1.28
  -6   5  -2   11.70    1.38
  -6   5  -2   13.12    1.29
  -6   5  -2   12.76    1.36
  -6   5  -2   11.38    1.21
  -6   5  -2   12.97    1.14
  -6   5  -2   13.42    1.18
  -6   5  -2   10.70    1.24
  -6   5  -2   12.73    1.27
  -6   5  -2   12.62    1.18
  -6   5  -2   12.23    1.30
  -6   5  -2   13.16    1.30
  -6   5  -2   12.92    1.37
  -6   5  -2   10.91    1.24
  -6   5  -2   12.68    1.27
  -6   5  -2   13.15    1.32
  -6   5  -3   38.42    2.32
  -6   5  -3   36.82    2.32
  -6   5  -3   38.75    2.51
  -6   5  -3   51.00    2.78
  -6   5  -3   43.56    2.29
  -6   5  -3   37.28    2.67
  -6   5  -3   38.96    2.50
  -6   5  -3   41.27    2.43
  -6   5  -3   38.30    2.55
  -6   5  -3   42.75    2.44
  -6   5  -3   40.70    2.74
  -6   5  -3   43.75    2.71
  -6   5  -3   38.04    2.64
  -6   5  -3   38.45    2.37
  -6   5  -3   46.35    2.25
  -6   5  -3   34.59    2.56
  -6   5  -3   43.77    2.57
  -6   5  -3   51.52    2.92
  -6   5  -3   40.06    2.15
  -6   5  -3   39.50    2.43
  -6   5  -3   46.65    2.38
  -6   5  -4   14.91    1.73
  -6   5  -4   15.91    1.74
  -6   5  -4   17.52    1.43
  -6   5  -4   19.17    1.38
  -6   5  -4   14.84    1.48
  -6   5  -4   15.99    1.60
  -6   5  -4   18.97    1.74
  -6   5  -4   18.87    1.55
  -6   5  -4   16.77    1.73
  -6   5  -4   20.12    1.70
  -6   5  -4   15.85    1.66
  -6   5  -4   14.98    1.31
  -6   5  -5  117.18    5.41
  -6   5  -5  121.76    5.78
  -6   5  -5  129.10    5.75
  -6   5  -5  144.25    5.65
  -6   5  -5  121.70    5.88
  -6   5  -5  127.28    5.20
  -6   5  -5  141.82    5.78
  -6   5  -6   30.13    2.30
  -6   5  -6   29.48    2.49
  -6   5  -6   30.34    2.44
  -6   5  -6   29.14    2.20
  -6   5  -6   28.36    2.39
  -6   5  -6   25.09    2.11
  -6   5  -7    5.46    0.96
  -6   5  -7    8.37    1.11
  -6   5  -7    5.71    1.08
  -6   5  -7    5.99    1.07
  -6   5  -8    3.34    0.65
  -6   5  -8    3.36    0.74
  -6   5  -8    3.53    0.84
  -6   5  -8    4.12    0.83
  -6   5  -9    0.14    0.34
  -6   5  -9    0.12    0.28
  -6   5  -9    1.28    0.52
  -6   5  -9    0.60    0.39
  -6   5  -9   -0.05    0.30
  -6   5 -10   17.31    1.05
  -6   5 -10   19.46    1.21
  -6   4  12   23.66    1.48
   6  -4 -11    1.20    0.45
  -6   4  11    0.67    0.38
  -6   4  11    1.31    0.52
  -6   4  11    2.02    0.67
  -6   4  11    1.35    0.51
  -6   4  11    2.37    0.65
  -6   4  10   54.23    2.79
  -6   4  10   47.99    2.87
  -6   4  10   43.68    2.50
  -6   4  10   46.68    2.93
  -6   4  10   50.37    3.16
  -6   4  10   49.40    3.15
  -6   4  10   48.52    3.24
  -6   4   9   10.32    1.41
  -6   4   9    9.98    1.24
  -6   4   9   14.72    1.49
  -6   4   9   11.20    1.45
  -6   4   9   11.96    1.16
  -6   4   9   12.69    1.67
  -6   4   9   10.12    1.61
  -6   4   8  468.76   14.20
  -6   4   8  452.30   15.17
  -6   4   8  480.87   14.87
  -6   4   8  450.70   15.55
  -6   4   8  427.63   15.37
  -6   4   8  446.21   15.02
  -6   4   7    7.07    1.23
  -6   4   7    8.94    1.26
  -6   4   7    5.47    1.09
  -6   4   7    8.84    1.25
  -6   4   7    5.93    1.18
  -6   4   7    7.70    1.00
  -6   4   7    7.62    0.91
  -6   4   7    9.55    1.42
  -6   4   6  633.06   18.17
  -6   4   6  584.30   18.57
  -6   4   6  579.76   18.91
  -6   4   6  609.75   17.92
  -6   4   6  634.30   18.02
  -6   4   6  593.67   19.27
  -6   4   6  598.67   19.59
  -6   4   6  592.52   18.90
  -6   4   6  577.77   18.54
  -6   4   5   34.89    2.40
  -6   4   5   35.07    1.98
  -6   4   5   32.10    2.04
  -6   4   5   30.96    1.98
  -6   4   5   37.08    2.16
  -6   4   5   33.00    1.83
  -6   4   5   32.29    2.01
  -6   4   5   32.30    2.38
  -6   4   5   33.19    2.25
  -6   4   5   33.11    2.08
  -6   4   5   33.24    2.04
  -6   4   5   32.26    2.47
  -6   4   5   32.21    2.55
  -6   4   4   13.31    1.19
  -6   4   4   14.46    1.59
  -6   4   4   11.96    1.39
  -6   4   4   14.39    1.28
  -6   4   4   14.83    1.20
  -6   4   4   13.00    1.25
  -6   4   4   11.75    1.21
  -6   4   4   12.40    1.09
  -6   4   4   12.18    1.18
  -6   4   4   12.59    1.28
  -6   4   4   12.14    1.37
  -6   4   3   38.97    2.28
  -6   4   3   36.90    2.20
  -6   4   3   39.97    2.14
  -6   4   3   34.82    2.21
  -6   4   3   37.49    2.28
  -6   4   2  476.50   14.67
  -6   4   2  492.12   14.49
  -6   4   2  477.05   14.70
  -6   4   2  462.89   14.69
  -6   4   1   35.81    2.24
  -6   4   1   37.67    2.19
  -6   4   1   40.89    2.26
  -6   4   0  360.41   10.74
  -6   4   0  357.92   10.71
  -6   4   0  327.05   10.69
  -6   4   0  311.42   10.70
  -6   4   0  317.02   10.61
  -6   4   0  310.18   10.65
  -6   4   0  339.61   10.54
  -6   4  -1  194.59    6.98
  -6   4  -1  204.01    6.83
  -6   4  -1  198.47    6.98
  -6   4  -1  192.82    7.01
  -6   4  -2   27.47    1.85
  -6   4  -2   30.65    2.20
  -6   4  -2   25.77    2.01
  -6   4  -2   28.96    2.17
  -6   4  -2   30.25    2.20
  -6   4  -2   26.54    2.08
  -6   4  -2   28.64    1.97
  -6   4  -2   28.35    2.04
  -6   4  -2   30.80    1.83
  -6   4  -2   29.03    1.75
  -6   4  -2   28.72    1.81
  -6   4  -2   24.88    1.88
  -6   4  -2   30.44    2.05
   6  -4   2   25.42    1.43
  -6   4  -2   28.66    1.93
  -6   4  -2   30.29    1.94
  -6   4  -3  277.65    8.86
  -6   4  -3  247.48    8.05
  -6   4  -3  293.68    8.42
  -6   4  -3  266.15    8.99
  -6   4  -3  231.47    8.93
  -6   4  -3  241.27    8.60
   6  -4   3  247.87    7.76
  -6   4  -3  262.75    8.35
  -6   4  -3  239.30    8.59
  -6   4  -3  246.95    8.47
  -6   4  -3  258.45    9.08
  -6   4  -3  235.16    8.93
  -6   4  -3  262.20    8.47
  -6   4  -3  230.01    9.04
  -6   4  -3  246.57    9.09
  -6   4  -4    1.46    0.57
  -6   4  -4    1.79    0.73
  -6   4  -4    0.89    0.51
  -6   4  -4    1.25    0.55
  -6   4  -4    1.66    0.54
  -6   4  -4    0.66    0.50
  -6   4  -4    0.67    0.42
  -6   4  -4    1.43    0.62
  -6   4  -5   53.18    3.51
  -6   4  -5   53.45    3.42
  -6   4  -5   53.07    3.48
  -6   4  -5   50.63    3.32
  -6   4  -5   63.98    3.44
  -6   4  -5   67.35    3.44
  -6   4  -5   56.13    3.34
  -6   4  -5   58.08    2.96
  -6   4  -6   27.81    2.35
  -6   4  -6   26.56    2.39
  -6   4  -6   22.70    2.12
  -6   4  -6   32.77    2.31
  -6   4  -6   28.50    2.19
  -6   4  -7   13.32    1.61
  -6   4  -7   16.07    1.66
  -6   4  -7   17.40    1.81
  -6   4  -7   17.45    1.76
  -6   4  -7   16.25    1.52
  -6   4  -8   40.61    2.66
  -6   4  -8   43.88    2.60
  -6   4  -8   42.12    2.46
  -6   4  -8   35.62    2.51
  -6   4  -9    0.14    0.33
  -6   4  -9    0.19    0.30
  -6   4  -9    0.07    0.33
  -6   4  -9    0.21    0.24
  -6   4  -9    0.99    0.41
  -6   4 -10   20.62    1.21
  -6   4 -10   20.82    1.21
  -6   3  13    2.64    0.42
  -6   3  12    4.57    0.79
  -6   3  12    4.71    0.80
  -6   3  12    4.78    0.70
  -6   3  11    0.30    0.42
   6  -3 -11    0.37    0.32
  -6   3  11    0.55    0.62
  -6   3  11    0.24    0.42
  -6   3  11    0.07    0.28
  -6   3  11    0.25    0.34
  -6   3  11    0.34    0.41
  -6   3  10   94.80    4.82
   6  -3 -10   99.94    4.49
  -6   3  10   95.28    4.57
  -6   3  10  101.51    4.85
  -6   3  10   88.61    3.73
  -6   3  10   97.50    4.35
  -6   3   9   39.99    3.05
  -6   3   9   36.16    2.70
  -6   3   9   47.01    2.42
  -6   3   9   42.20    2.73
  -6   3   9   42.02    3.05
  -6   3   8    4.00    1.00
  -6   3   8    3.98    0.94
  -6   3   8    3.59    0.84
  -6   3   8    4.25    0.76
  -6   3   8    4.32    0.92
  -6   3   8    4.20    1.01
  -6   3   7    7.87    1.23
  -6   3   7   10.35    1.30
  -6   3   7   10.69    1.51
  -6   3   7   11.02    1.54
  -6   3   7   11.23    1.18
  -6   3   7    9.89    1.10
  -6   3   7    9.49    1.03
  -6   3   6    2.70    0.71
  -6   3   6    2.29    0.73
  -6   3   6    2.27    0.72
  -6   3   6    3.63    0.67
  -6   3   6    2.26    0.54
  -6   3   6    1.81    0.66
  -6   3   6    1.90    0.52
  -6   3   6    3.08    0.65
  -6   3   6    3.29    0.56
  -6   3   5   14.85    1.26
  -6   3   5   11.15    1.36
  -6   3   5   12.98    1.51
  -6   3   5   11.06    1.40
  -6   3   5   12.63    1.22
  -6   3   5   12.29    1.19
  -6   3   5   15.41    1.25
  -6   3   5   13.69    1.19
  -6   3   5   14.50    1.19
  -6   3   4  480.33   14.95
  -6   3   4  509.90   15.18
  -6   3   4  514.01   15.32
  -6   3   4  491.94   15.07
  -6   3   4  484.94   15.05
  -6   3   4  526.12   15.31
  -6   3   3  296.33    9.50
  -6   3   3  302.46    9.65
  -6   3   3  285.18    9.65
  -6   3   3  295.04    9.58
  -6   3   3  288.92    9.53
  -6   3   3  306.12    9.72
  -6   3   2  587.36   17.45
  -6   3   2  568.53   17.27
  -6   3   2  596.84   17.52
  -6   3   1  528.38   15.80
  -6   3   1  521.58   15.80
  -6   3   1  522.12   15.92
  -6   3   0   68.15    3.15
  -6   3   0   70.16    3.25
  -6   3   0   74.54    3.38
  -6   3   0   75.45    3.31
  -6   3   0   73.12    3.27
  -6   3   0   69.23    3.27
  -6   3  -1   47.12    2.49
  -6   3  -1   50.75    2.62
  -6   3  -1   48.53    2.51
  -6   3  -1   46.40    2.46
  -6   3  -1   47.63    2.44
  -6   3  -2   70.48    3.72
  -6   3  -2   73.45    3.57
  -6   3  -2   68.18    3.44
  -6   3  -2   70.56    3.63
   6  -3   2   70.97    2.95
  -6   3  -2   76.66    3.29
  -6   3  -2   76.68    3.30
  -6   3  -2   65.11    3.14
  -6   3  -2   88.81    3.62
  -6   3  -2   64.43    3.61
  -6   3  -2   68.44    3.61
  -6   3  -2   74.99    3.19
  -6   3  -2   79.67    3.50
  -6   3  -3  259.72    9.59
  -6   3  -3  295.64    8.53
  -6   3  -3  279.10    8.51
  -6   3  -3  262.39    9.38
  -6   3  -3  293.90    9.45
  -6   3  -3  251.95    9.03
  -6   3  -3  251.96    9.59
  -6   3  -3  250.07    9.40
  -6   3  -3  243.62    8.90
   6  -3   3  255.31    8.30
  -6   3  -3  279.74    9.42
  -6   3  -3  256.85    9.45
  -6   3  -3  259.62    8.81
  -6   3  -3  263.45    8.64
  -6   3  -4  304.95   11.43
  -6   3  -4  307.38   11.09
  -6   3  -4  280.32   10.33
  -6   3  -4  376.93   11.22
  -6   3  -4  298.57   10.52
  -6   3  -4  336.74   11.11
  -6   3  -4  305.17   11.16
   6  -3   4  323.47    9.85
  -6   3  -4  364.21   11.24
  -6   3  -5  108.50    5.66
  -6   3  -5  121.95    5.46
  -6   3  -5  128.84    5.41
  -6   3  -5  112.47    4.81
  -6   3  -5   99.86    5.32
  -6   3  -5  115.17    5.49
   6  -3   5  116.70    4.34
  -6   3  -5  133.71    5.46
  -6   3  -6   69.18    4.02
  -6   3  -6   74.52    4.02
  -6   3  -6   71.75    3.65
  -6   3  -6   71.30    4.09
  -6   3  -6   70.81    4.30
  -6   3  -6   70.73    3.82
  -6   3  -7    6.05    1.00
  -6   3  -7    5.45    1.07
  -6   3  -7    4.98    1.05
  -6   3  -7    5.93    1.10
  -6   3  -7    5.16    0.97
  -6   3  -8   37.25    2.50
  -6   3  -8   41.43    2.58
  -6   3  -8   44.49    2.63
  -6   3  -8   36.76    2.12
  -6   3  -9   54.21    2.51
  -6   3  -9   50.11    2.40
  -6   3  -9   55.56    2.44
  -6   3 -10    5.50    0.50
  -6   2  13    3.83    0.62
  -6   2  13    4.58    0.58
  -6   2  13    3.59    0.61
  -6   2  12    0.52    0.44
  -6   2  12    0.56    0.31
  -6   2  12    0.42    0.40
  -6   2  11    7.16    1.18
  -6   2  11    7.29    0.98
  -6   2  10    5.22    1.04
  -6   2  10    2.03    0.64
  -6   2  10    3.83    0.84
  -6   2  10    3.67    0.99
  -6   2  10    4.82    0.96
  -6   2   9  542.48   15.71
  -6   2   9  494.82   16.76
  -6   2   9  529.11   16.92
  -6   2   9  499.87   16.44
  -6   2   9  512.88   17.35
  -6   2   8  125.02    4.89
  -6   2   8  120.82    5.31
  -6   2   8  122.92    5.67
  -6   2   8  127.54    6.09
  -6   2   8  140.32    4.97
  -6   2   8  119.83    4.73
  -6   2   8  127.06    5.68
  -6   2   8  112.63    5.23
  -6   2   7   26.30    1.92
  -6   2   7   23.61    2.04
  -6   2   7   23.99    1.87
  -6   2   7   22.40    2.07
  -6   2   7   22.90    1.70
  -6   2   7   25.66    1.68
  -6   2   7   24.77    2.30
  -6   2   7   26.91    1.63
  -6   2   6   14.01    1.21
  -6   2   6   10.04    1.25
  -6   2   6   11.53    1.39
  -6   2   6   12.77    1.12
  -6   2   6   11.93    1.27
  -6   2   6    9.82    1.37
  -6   2   6   10.84    1.08
  -6   2   6   14.11    1.19
  -6   2   6   12.17    1.21
  -6   2   6   10.82    1.04
  -6   2   5    5.27    0.77
  -6   2   5    6.08    0.83
  -6   2   5    4.80    0.72
  -6   2   4  117.25    4.76
  -6   2   4  120.15    4.80
  -6   2   4  130.10    4.86
  -6   2   4  132.21    4.96
  -6   2   3   20.07    1.55
  -6   2   3   21.73    1.59
  -6   2   3   21.09    1.56
  -6   2   3   24.57    1.70
  -6   2   2    3.95    0.69
  -6   2   2    3.35    0.63
  -6   2   2    4.18    0.67
  -6   2   2    4.57    0.74
  -6   2   2    4.32    0.73
  -6   2   1  382.20   12.13
  -6   2   1  393.57   12.19
  -6   2   1  380.76   12.10
  -6   2   1  404.15   12.29
  -6   2   0  134.59    5.25
  -6   2   0  143.62    5.34
  -6   2   0  139.73    5.24
  -6   2   0  149.10    5.43
  -6   2  -1   71.48    3.26
  -6   2  -1   71.49    3.28
  -6   2  -1   79.23    3.39
  -6   2  -1   74.54    3.68
  -6   2  -1   76.55    3.69
  -6   2  -2   18.78    1.69
  -6   2  -2   19.99    1.78
  -6   2  -2   21.52    1.49
   6  -2   2   20.51    1.40
  -6   2  -2   21.00    1.90
  -6   2  -2   21.39    1.88
  -6   2  -2   21.17    1.84
  -6   2  -2   19.54    1.70
  -6   2  -2   22.00    1.98
  -6   2  -2   22.55    1.89
  -6   2  -2   22.72    1.57
  -6   2  -2   22.01    1.53
  -6   2  -2   19.73    1.53
  -6   2  -3    2.58    0.67
  -6   2  -3    4.10    0.95
  -6   2  -3    2.50    0.71
  -6   2  -3    2.25    0.51
   6  -2   3    3.11    0.57
  -6   2  -3    2.39    0.47
  -6   2  -3    3.29    0.80
  -6   2  -3    2.69    0.73
  -6   2  -3    2.85    0.78
  -6   2  -3    2.51    0.68
  -6   2  -3    2.55    0.68
  -6   2  -4    1.76    0.60
  -6   2  -4    1.85    0.60
  -6   2  -4    1.38    0.59
  -6   2  -4    0.79    0.58
  -6   2  -4    1.81    0.67
   6  -2   4    1.25    0.40
  -6   2  -4    1.37    0.59
  -6   2  -4    1.50    0.66
  -6   2  -4    1.90    0.66
  -6   2  -4    1.39    0.63
  -6   2  -5    3.50    0.78
  -6   2  -5    4.62    0.87
  -6   2  -5    3.06    1.02
  -6   2  -5    3.17    0.80
   6  -2   5    3.46    0.61
  -6   2  -5    3.53    0.96
  -6   2  -5    4.26    0.94
  -6   2  -5    4.35    1.04
  -6   2  -6   27.32    2.55
  -6   2  -6   29.33    2.18
  -6   2  -6   29.33    2.41
  -6   2  -6   25.60    1.86
  -6   2  -7   55.33    3.48
  -6   2  -7   54.74    2.86
  -6   2  -8    5.45    0.94
  -6   2  -8    5.14    0.91
  -6   2  -8    5.53    0.88
  -6   2  -9    7.25    0.77
  -6   2  -9    7.13    0.80
  -6   2  -9    5.90    0.75
  -6   1  14    3.60    0.39
  -6   1  13   55.08    2.65
  -6   1  12   59.63    3.25
  -6   1  12   56.96    2.72
  -6   1  11    3.41    0.76
  -6   1  11    4.08    0.97
  -6   1  11    3.11    0.85
  -6   1  10  146.05    5.14
  -6   1  10  139.49    5.93
  -6   1  10  132.30    6.47
  -6   1  10  136.48    6.14
   6  -1 -10  148.75    5.60
  -6   1   9  383.95   12.65
  -6   1   9  391.23   12.36
  -6   1   9  393.00   13.12
  -6   1   9  414.06   13.59
  -6   1   9  382.64   12.95
  -6   1   9  427.91   12.42
  -6   1   8  436.60   14.00
  -6   1   8  486.85   13.94
  -6   1   8  433.06   14.82
  -6   1   8  452.43   14.39
  -6   1   8  462.00   14.55
  -6   1   7   72.40    3.08
  -6   1   7   60.22    3.35
  -6   1   7   58.11    3.00
  -6   1   7   59.44    2.79
  -6   1   7   62.07    2.85
  -6   1   7   62.40    2.85
  -6   1   7   57.39    3.04
  -6   1   7   60.24    2.81
  -6   1   7   60.54    3.21
  -6   1   6   10.47    1.09
  -6   1   6   11.82    1.14
  -6   1   6   11.86    1.11
  -6   1   6   10.08    1.08
  -6   1   6   10.58    1.38
[truncated: 277,242 more chars]
