# Supplementary material for: Crystal structure and Hirshfeld surface analysis of 5-oxo-7-phenyl-2-(phenyl­amino)-1H-[1,2,4]triazolo[1,5-a]pyridine-6,8-dicarbo­nitrile dimethyl sulfoxide monosolvate
Source: Acta Crystallogr E Crystallogr Commun. 2023 May 26;79(Pt 6):567–70. doi: 10.1107/S2056989023004383 (PMC10242740; doi:10.1107/S2056989023004383)
Supplement: Supplementary file 2 [file e-79-00567-Isup2.hkl]

data_I                                                                          
_shelx_title ' T438 in P-1'                                                     
_shelx_refln_list_code          4                                               
_shelx_F_calc_maximum      194.62                                               
_exptl_crystal_F_000       448.00                                               
_reflns_d_resolution_high  0.7842                                               
                                                                                
loop_                                                                           
 _space_group_symop_operation_xyz                                               
 'x, y, z'                                                                      
 '-x, -y, -z'                                                                   
                                                                                
_cell_length_a     9.8788                                                       
_cell_length_b    10.4602                                                       
_cell_length_c    11.4831                                                       
_cell_angle_alpha 100.931                                                       
_cell_angle_beta  105.305                                                       
_cell_angle_gamma 112.679                                                       
                                                                                
_shelx_F_squared_multiplier     1.000                                           
                                                                                
loop_                                                                           
 _refln_index_h                                                                 
 _refln_index_k                                                                 
 _refln_index_l                                                                 
 _refln_F_squared_calc                                                          
 _refln_F_squared_meas                                                          
 _refln_F_squared_sigma                                                         
 _refln_observed_status                                                         
   1   0   0        116.09        115.18         2.62 o                         
   2   0   0       9360.78       9475.86       148.34 o                         
   3   0   0          6.79          5.81         0.60 o                         
   4   0   0         16.90         27.22         1.02 o                         
   5   0   0         75.86         74.87         2.46 o                         
   6   0   0        144.40        124.82         2.10 o                         
   7   0   0          0.21          0.22         0.29 o                         
   8   0   0         36.81         35.66         1.13 o                         
   9   0   0        628.12        650.49         8.47 o                         
  10   0   0         80.80         86.73         2.46 o                         
 -11   1   0          0.88          0.50         0.47 o                         
 -10   1   0         86.67         94.56         2.19 o                         
  -9   1   0        332.48        345.42         4.56 o                         
  -8   1   0        833.63        835.99         7.07 o                         
  -7   1   0         39.05         46.53         1.03 o                         
  -6   1   0       1119.69       1100.01        17.38 o                         
  -5   1   0       1451.39       1441.19        21.47 o                         
  -4   1   0        653.53        626.90        14.02 o                         
  -3   1   0        824.25        878.84        11.58 o                         
  -2   1   0          5.30          9.46         0.72 o                         
  -1   1   0        275.51        244.77         4.87 o                         
   0   1   0       4103.40       4064.12        77.22 o                         
   1   1   0        625.84        614.02        12.43 o                         
   2   1   0       1417.67       1437.50        23.49 o                         
   3   1   0       1214.00       1390.12        23.33 o                         
   4   1   0        214.07        206.69         3.50 o                         
   5   1   0         96.71        123.01         3.12 o                         
   6   1   0        341.42        326.28         5.03 o                         
   7   1   0        261.92        271.74         4.79 o                         
   8   1   0          0.62          1.43         0.43 o                         
   9   1   0         74.62         84.82         2.46 o                         
  10   1   0         37.52         35.68         2.98 o                         
 -11   2   0         14.10         10.26         1.01 o                         
 -10   2   0        113.43        111.47         3.53 o                         
  -9   2   0        236.83        247.63         4.09 o                         
  -8   2   0        279.02        296.06         4.08 o                         
  -7   2   0          4.19          5.29         0.36 o                         
  -6   2   0        388.37        418.88         7.85 o                         
  -5   2   0        652.40        635.74         7.90 o                         
  -4   2   0       2132.36       2203.54        27.93 o                         
  -3   2   0        598.07        579.51        10.29 o                         
  -2   2   0         19.40         22.02         0.77 o                         
  -1   2   0        739.31        671.70        11.06 o                         
   0   2   0        768.08        842.97        22.43 o                         
   1   2   0       1884.97       1821.36        50.35 o                         
   2   2   0        333.22        378.09        10.92 o                         
   3   2   0        426.50        479.06         7.27 o                         
   4   2   0        380.99        424.37         6.92 o                         
   5   2   0        124.11        115.32         2.06 o                         
   6   2   0         69.79         81.61         1.64 o                         
   7   2   0         44.99         48.58         1.43 o                         
   8   2   0         31.83         25.09         1.14 o                         
   9   2   0          7.92          7.39         0.64 o                         
 -11   3   0       1051.31       1159.24        17.42 o                         
 -10   3   0          2.87          4.57         0.93 o                         
  -9   3   0         47.90         41.66         1.26 o                         
  -8   3   0          8.41          9.97         0.47 o                         
  -7   3   0        266.93        270.07         2.36 o                         
  -6   3   0        216.93        211.81         3.94 o                         
  -5   3   0       3520.22       3530.96        37.56 o                         
  -4   3   0       1443.10       1457.90        34.45 o                         
  -3   3   0          0.97          1.04         0.29 o                         
  -2   3   0       1599.28       1477.82        20.91 o                         
  -1   3   0       1129.18       1061.24        20.23 o                         
   0   3   0        140.82        113.70         3.15 o                         
   1   3   0         92.15         95.18         2.75 o                         
   2   3   0         36.47         32.26         2.05 o                         
   3   3   0         78.39         74.50         3.12 o                         
   4   3   0        484.53        501.04         6.51 o                         
   5   3   0         35.38         24.52         0.94 o                         
   6   3   0        951.89        914.49         9.01 o                         
   7   3   0          5.86          4.01         0.67 o                         
   8   3   0        282.19        284.73         5.18 o                         
   9   3   0         16.48         12.16         0.74 o                         
 -11   4   0         46.92         52.78         3.33 o                         
 -10   4   0        144.80        140.55         2.60 o                         
  -9   4   0        145.30        153.92         2.42 o                         
  -8   4   0        256.17        258.74         3.79 o                         
  -7   4   0        213.12        188.97         1.96 o                         
  -6   4   0        960.06        987.12        21.66 o                         
  -5   4   0         31.80         24.29         1.51 o                         
  -4   4   0        803.59        704.53        12.54 o                         
  -3   4   0         85.07         80.42         2.42 o                         
  -2   4   0         12.77          7.24         0.64 o                         
  -1   4   0        290.66        321.62         9.33 o                         
   0   4   0       1562.51       1524.39        42.36 o                         
   1   4   0       1393.78       1496.44        29.94 o                         
   2   4   0        754.78        826.76        12.82 o                         
   3   4   0          8.73         15.88         0.84 o                         
   4   4   0        255.91        238.74         3.18 o                         
   5   4   0         10.33          7.07         0.57 o                         
   6   4   0         23.79         20.52         1.11 o                         
   7   4   0          3.02          3.87         0.84 o                         
   8   4   0          5.24          4.27         0.61 o                         
 -11   5   0         53.51         54.44         2.92 o                         
 -10   5   0         74.78         83.08         1.79 o                         
  -9   5   0          0.77          0.74         0.25 o                         
  -8   5   0        466.99        464.98         4.02 o                         
  -7   5   0         13.10         13.32         0.45 o                         
  -6   5   0         55.78         46.97         3.02 o                         
  -5   5   0       1110.83       1014.38        22.96 o                         
  -4   5   0        349.84        362.06         5.44 o                         
  -3   5   0          1.64          0.72         0.27 o                         
  -2   5   0         15.84         22.99         0.99 o                         
  -1   5   0          3.84          2.44         0.45 o                         
   0   5   0         52.08         72.51         5.90 o                         
   1   5   0       1037.73       1067.65        33.29 o                         
   2   5   0          7.74          6.79         0.75 o                         
   3   5   0        208.14        210.40         3.31 o                         
   4   5   0        132.22        102.93         2.23 o                         
   5   5   0        241.68        233.19         4.45 o                         
   6   5   0         23.83         26.57         1.43 o                         
   7   5   0         54.70         47.54         1.56 o                         
 -11   6   0        120.52        144.38         7.52 o                         
 -10   6   0         25.39         27.30         0.93 o                         
  -9   6   0        263.02        287.21         4.02 o                         
  -8   6   0        187.51        207.17         2.44 o                         
  -7   6   0        510.48        505.87         6.28 o                         
  -6   6   0        131.74        144.06         3.36 o                         
  -5   6   0       1558.02       1414.50        17.60 o                         
  -4   6   0        251.58        231.14         5.03 o                         
  -3   6   0        106.75        126.29         3.00 o                         
  -2   6   0         94.96        107.52         2.95 o                         
  -1   6   0        170.24        182.41         4.64 o                         
   0   6   0         11.19         17.55         1.33 o                         
   1   6   0        718.44        713.64        13.05 o                         
   2   6   0        106.52         92.02         2.33 o                         
   3   6   0         69.30         71.40         1.87 o                         
   4   6   0        755.37        706.10         8.05 o                         
   5   6   0        359.22        379.89         6.89 o                         
   6   6   0         31.43         26.51         1.49 o                         
   7   6   0         33.80         21.78         1.59 o                         
 -11   7   0        842.84       1077.72        33.69 o                         
 -10   7   0         15.50         14.98         0.93 o                         
  -9   7   0         67.94         80.62         2.08 o                         
  -8   7   0          5.89          7.14         0.47 o                         
  -7   7   0         60.81         58.88         1.40 o                         
  -6   7   0         58.84         60.30         2.03 o                         
  -5   7   0          9.77         15.58         0.84 o                         
  -4   7   0         16.11         20.41         1.03 o                         
  -3   7   0         50.91         49.18         1.65 o                         
  -2   7   0        674.86        719.65        13.33 o                         
  -1   7   0        313.23        349.30         7.71 o                         
   0   7   0        247.87        239.52         4.63 o                         
   1   7   0         32.95         27.13         1.31 o                         
   2   7   0         12.46         16.33         0.92 o                         
   3   7   0          0.50          0.53         0.38 o                         
   4   7   0          6.37          7.66         0.65 o                         
   5   7   0          1.26          1.75         0.47 o                         
   6   7   0          0.39          0.12         0.35 o                         
 -11   8   0        158.93        176.39         7.95 o                         
 -10   8   0        355.70        369.68         6.31 o                         
  -9   8   0        172.91        179.83         4.32 o                         
  -8   8   0         12.18          9.82         0.68 o                         
  -7   8   0         37.56         33.21         1.13 o                         
  -6   8   0         40.18         34.06         1.22 o                         
  -5   8   0          4.45          5.96         0.62 o                         
  -4   8   0        337.53        334.32         4.72 o                         
  -3   8   0         11.88          9.57         0.67 o                         
  -2   8   0         14.13          8.56         0.78 o                         
  -1   8   0        132.85        119.50         3.12 o                         
   0   8   0         52.40         46.11         1.89 o                         
   1   8   0        282.86        253.53         3.85 o                         
   2   8   0        238.61        225.73         4.03 o                         
   3   8   0         37.43         41.36         1.76 o                         
   4   8   0        161.48        152.27         6.65 o                         
   5   8   0        180.98        135.39         5.17 o                         
 -11   9   0          8.91          8.92         1.03 o                         
 -10   9   0        118.58        133.04         3.65 o                         
  -9   9   0         23.28         21.64         1.29 o                         
  -8   9   0        130.01        143.78         5.10 o                         
  -7   9   0         70.46         71.81         2.70 o                         
  -6   9   0        185.60        179.24         5.08 o                         
  -5   9   0         57.26         55.55         1.93 o                         
  -4   9   0         41.94         34.33         2.34 o                         
  -3   9   0          6.37          5.02         0.58 o                         
  -2   9   0         35.88         30.28         1.29 o                         
  -1   9   0        273.70        290.24         4.78 o                         
   0   9   0        254.18        275.41         5.90 o                         
   1   9   0         31.93         40.36         1.70 o                         
   2   9   0         36.57         45.66         1.69 o                         
   3   9   0         32.31         41.71         2.45 o                         
 -11  10   0         72.04         61.43         3.24 o                         
 -10  10   0         25.59         24.40         1.30 o                         
  -9  10   0          5.37          7.03         0.71 o                         
  -8  10   0        122.05        118.56         2.69 o                         
  -7  10   0          0.85          0.88         0.42 o                         
  -6  10   0         20.74         18.70         1.56 o                         
  -5  10   0         34.92         39.76         2.65 o                         
  -4  10   0         15.75         19.77         1.17 o                         
  -3  10   0         70.67         74.15         3.19 o                         
  -2  10   0        341.33        332.78         6.01 o                         
  -1  10   0        497.06        545.33         8.36 o                         
   0  10   0        676.24        695.79        10.68 o                         
   1  10   0         48.88         56.99         2.56 o                         
   2  10   0          2.45          1.10         0.45 o                         
 -10  11   0        178.26        173.49         9.80 o                         
  -9  11   0        253.08        265.97         5.96 o                         
  -8  11   0        211.21        205.97         7.18 o                         
  -7  11   0        418.23        401.85         6.73 o                         
  -6  11   0        239.59        234.96         5.19 o                         
  -5  11   0         72.12         61.21         2.46 o                         
  -4  11   0        295.12        299.76         5.72 o                         
  -3  11   0         13.78         16.02         1.11 o                         
  -2  11   0          0.27          0.20         0.35 o                         
  -1  11   0        192.50        205.22         3.54 o                         
   0  11   0         74.63         78.66         2.62 o                         
   1  11   0          3.62          3.60         0.53 o                         
  -9  12   0         39.18         35.61         2.51 o                         
  -8  12   0          0.32          0.43         0.39 o                         
  -7  12   0         13.14         13.87         0.92 o                         
  -6  12   0         10.25          7.51         0.61 o                         
  -5  12   0         33.47         31.84         1.26 o                         
  -4  12   0          7.91          6.70         0.66 o                         
  -3  12   0         83.89         86.92         2.37 o                         
  -2  12   0         52.23         70.87         5.95 o                         
  -1  12   0          2.47          2.92         0.71 o                         
  -6  13   0        210.30        151.15         5.76 o                         
  -5  13   0         18.57         10.56         0.82 o                         
   4 -13   1          0.20          0.62         0.37 o                         
   5 -13   1         14.51         13.76         1.08 o                         
   6 -13   1        172.70        142.79         4.29 o                         
   7 -13   1         15.74         13.06         0.92 o                         
   1 -12   1         25.29         19.33         1.62 o                         
   2 -12   1        564.47        576.33        42.89 o                         
   3 -12   1        130.02        141.64         2.99 o                         
   4 -12   1          0.82          1.07         0.43 o                         
   5 -12   1         10.57          9.46         0.72 o                         
   6 -12   1         11.33         11.94         0.92 o                         
   7 -12   1          0.49          0.55         0.40 o                         
   8 -12   1         68.61         71.91         1.96 o                         
   9 -12   1          2.85          2.85         0.43 o                         
  -1 -11   1        175.39        189.23         6.26 o                         
   0 -11   1          5.01          3.24         0.36 o                         
   1 -11   1         10.64         16.74         0.90 o                         
   2 -11   1        101.42        104.67         2.65 o                         
   3 -11   1          9.53         14.18         1.09 o                         
   4 -11   1         19.36         15.73         1.28 o                         
   5 -11   1         19.71         20.02         1.48 o                         
   6 -11   1         50.78         61.07         2.67 o                         
   7 -11   1         87.50         86.05         1.97 o                         
   8 -11   1          1.24          1.35         0.39 o                         
   9 -11   1        234.43        250.15         3.82 o                         
  10 -11   1         24.77         25.01         1.84 o                         
  -3 -10   1        228.31        179.33         6.53 o                         
  -2 -10   1         47.23         44.17         2.10 o                         
  -1 -10   1         10.20         10.16         0.69 o                         
   0 -10   1         46.46         48.77         1.63 o                         
   1 -10   1        222.68        223.97         4.55 o                         
   2 -10   1          1.50          1.28         0.41 o                         
   3 -10   1        396.94        385.09         4.99 o                         
   4 -10   1         69.88         68.74         1.93 o                         
   5 -10   1        167.58        158.01         4.31 o                         
   6 -10   1         16.59         13.22         1.56 o                         
   7 -10   1         58.31         59.32         2.03 o                         
   8 -10   1         27.07         27.74         1.23 o                         
   9 -10   1         41.80         43.08         1.52 o                         
  10 -10   1          0.21          0.83         0.59 o                         
  -4  -9   1         20.44         20.07         1.80 o                         
  -3  -9   1        299.55        303.24        12.28 o                         
  -2  -9   1         51.17         41.44         1.47 o                         
  -1  -9   1          0.30          1.06         0.52 o                         
   0  -9   1         39.65         33.46         1.37 o                         
   1  -9   1        360.66        344.32         8.19 o                         
   2  -9   1         72.16         81.79         1.93 o                         
   3  -9   1          0.33          0.90         0.33 o                         
   4  -9   1        387.40        396.09         7.16 o                         
   5  -9   1         65.30         57.05         2.15 o                         
   6  -9   1        218.26        208.43         5.91 o                         
   7  -9   1        299.29        308.44         4.41 o                         
   8  -9   1         79.26         87.41         1.89 o                         
   9  -9   1          0.74          1.00         0.43 o                         
  10  -9   1         15.13         19.94         1.12 o                         
  11  -9   1         17.12         17.24         1.89 o                         
  -5  -8   1          5.25          3.58         0.63 o                         
  -4  -8   1        108.85        101.50         2.94 o                         
  -3  -8   1        203.15        216.65         4.10 o                         
  -2  -8   1        324.98        320.20         5.18 o                         
  -1  -8   1          0.06          0.10         0.40 o                         
   0  -8   1          8.76          7.98         0.94 o                         
   1  -8   1          3.62          5.77         0.72 o                         
   2  -8   1        243.46        239.92         4.08 o                         
   3  -8   1        265.26        255.95         4.78 o                         
   4  -8   1        390.26        382.24         5.70 o                         
   5  -8   1         76.95         75.58         3.38 o                         
   6  -8   1          2.07          3.04         0.45 o                         
   7  -8   1         21.78         21.46         0.86 o                         
   8  -8   1        271.32        292.78         6.70 o                         
   9  -8   1        124.98        135.68         3.38 o                         
  10  -8   1        204.79        209.48         4.01 o                         
  11  -8   1         41.32         44.65         3.30 o                         
  -6  -7   1         32.73         28.88         1.33 o                         
  -5  -7   1        172.67        165.53         6.45 o                         
  -4  -7   1         81.20         93.05         2.59 o                         
  -3  -7   1        102.24        107.39         2.05 o                         
  -2  -7   1          1.32          1.56         0.39 o                         
  -1  -7   1         14.08          9.79         0.86 o                         
   0  -7   1        120.50        102.85         2.97 o                         
   1  -7   1        928.14       1032.89        16.60 o                         
   2  -7   1        813.48        889.47        32.67 o                         
   3  -7   1        375.43        347.74         6.33 o                         
   4  -7   1          0.17          0.19         0.30 o                         
   5  -7   1          6.78          3.71         0.50 o                         
   6  -7   1         81.66         94.48         1.69 o                         
   7  -7   1        359.76        356.74         7.09 o                         
   8  -7   1        134.98        147.76         3.02 o                         
   9  -7   1          8.18          7.86         0.75 o                         
  10  -7   1         77.73         85.32         2.67 o                         
  11  -7   1          4.66          5.63         1.44 o                         
  -7  -6   1        101.58        106.16         4.04 o                         
  -6  -6   1          5.80          7.65         0.74 o                         
  -5  -6   1         47.83         47.74         1.81 o                         
  -4  -6   1        383.16        371.24         5.40 o                         
  -3  -6   1         51.68         45.41         1.60 o                         
  -2  -6   1         24.79         27.47         1.45 o                         
  -1  -6   1         15.80         15.82         1.83 o                         
   0  -6   1        367.19        461.95        16.49 o                         
   1  -6   1         34.43         54.96         2.72 o                         
   2  -6   1        749.90        813.47        15.05 o                         
   3  -6   1        263.09        242.82         3.93 o                         
   4  -6   1        767.24        726.75        13.85 o                         
   5  -6   1         70.01         56.67         2.08 o                         
   6  -6   1        108.39        104.83         1.82 o                         
   7  -6   1        220.21        224.96         3.31 o                         
   8  -6   1         16.06         16.05         0.59 o                         
   9  -6   1          1.89          3.62         0.41 o                         
  10  -6   1         14.46         16.04         0.98 o                         
  11  -6   1          0.22          0.77         0.74 o                         
  -8  -5   1         52.58         35.42         3.82 o                         
  -7  -5   1         10.46         10.12         0.72 o                         
  -6  -5   1         16.80         15.44         1.00 o                         
  -5  -5   1         53.39         63.63         1.61 o                         
  -4  -5   1        211.43        207.64         3.57 o                         
  -3  -5   1        116.13        115.89         2.38 o                         
  -2  -5   1       1037.73       1119.45        23.98 o                         
  -1  -5   1        269.98        269.20         8.91 o                         
   0  -5   1        620.37        647.17        11.83 o                         
   1  -5   1        244.73        257.86        18.42 o                         
   2  -5   1        800.12        752.84        11.85 o                         
   3  -5   1        354.94        382.59         7.85 o                         
   4  -5   1       1244.03       1120.52        17.44 o                         
   5  -5   1        269.85        258.35         4.97 o                         
   6  -5   1        143.01        134.78         2.09 o                         
   7  -5   1          0.97          0.95         0.20 o                         
   8  -5   1        198.73        190.94         2.33 o                         
   9  -5   1         45.83         55.99         1.31 o                         
  10  -5   1         22.65         24.95         1.06 o                         
  11  -5   1        130.43        130.83         5.77 o                         
  -8  -4   1        108.66        126.68         3.64 o                         
  -7  -4   1         77.44         78.56         3.30 o                         
  -6  -4   1         40.43         28.59         1.13 o                         
  -5  -4   1        352.28        342.15         4.41 o                         
  -4  -4   1        528.81        513.35         6.19 o                         
  -3  -4   1          3.26          3.33         0.61 o                         
  -2  -4   1          0.96          4.38         0.67 o                         
  -1  -4   1        540.60        587.84        13.07 o                         
   0  -4   1        613.67        643.04        10.98 o                         
   1  -4   1         66.53         67.31         3.27 o                         
   2  -4   1         58.76         53.15         1.84 o                         
   3  -4   1         31.36         31.23         1.60 o                         
   4  -4   1          5.41          5.21         0.35 o                         
   5  -4   1         54.70         51.53         1.60 o                         
   6  -4   1        585.06        584.44        10.27 o                         
   7  -4   1        463.25        429.32         4.84 o                         
   8  -4   1        424.56        451.53         4.92 o                         
   9  -4   1         34.62         35.86         1.17 o                         
  10  -4   1        464.23        472.91         8.61 o                         
  11  -4   1        258.36        272.13         9.10 o                         
  -9  -3   1          0.23          0.31         0.28 o                         
  -8  -3   1        130.84        131.74         2.97 o                         
  -7  -3   1         81.72         71.72         2.21 o                         
  -6  -3   1          0.53          1.29         0.32 o                         
  -5  -3   1         57.33         65.87         1.54 o                         
  -4  -3   1         13.68         26.73         1.62 o                         
  -3  -3   1          1.64          5.36         0.80 o                         
  -2  -3   1       1034.09       1058.08        22.36 o                         
  -1  -3   1        416.21        368.94         8.19 o                         
   0  -3   1         18.89         22.60         0.73 o                         
   1  -3   1       9405.13       8905.12       372.34 o                         
   2  -3   1      19240.73      20165.90       486.42 o                         
   3  -3   1        977.87        867.73        10.40 o                         
   4  -3   1        504.80        563.63        11.58 o                         
   5  -3   1         24.32         21.01         0.89 o                         
   6  -3   1        125.19        141.73         3.30 o                         
   7  -3   1         74.18         88.00         1.24 o                         
   8  -3   1        321.22        327.80         4.93 o                         
   9  -3   1         15.45         13.28         0.93 o                         
  10  -3   1        558.38        577.43        15.19 o                         
  11  -3   1        222.67        258.82         6.75 o                         
 -10  -2   1        161.34        125.00         4.69 o                         
  -9  -2   1        384.70        394.13         6.45 o                         
  -8  -2   1         12.44         12.26         0.86 o                         
  -7  -2   1       1417.39       1419.85        13.14 o                         
  -6  -2   1        503.57        498.36         5.29 o                         
  -5  -2   1        463.29        453.54         8.27 o                         
  -4  -2   1        335.20        376.77         7.28 o                         
  -3  -2   1        535.98        562.96        10.75 o                         
  -2  -2   1        100.70        102.46         2.55 o                         
  -1  -2   1       2191.47       1942.18        60.33 o                         
   0  -2   1       7494.26       7236.46       137.89 o                         
   1  -2   1        104.50         88.60         2.42 o                         
   2  -2   1      37875.66      41496.61       646.35 o                         
   3  -2   1        539.04        528.97         6.57 o                         
   4  -2   1       1094.72       1111.56        14.74 o                         
   5  -2   1        254.59        244.80         4.44 o                         
   6  -2   1        230.81        220.20         4.55 o                         
   7  -2   1         85.46         83.74         1.81 o                         
   8  -2   1        397.42        393.00         4.34 o                         
   9  -2   1         72.22         72.90         2.15 o                         
  10  -2   1          3.39          2.16         0.55 o                         
  11  -2   1         17.68         14.62         1.33 o                         
 -10  -1   1          8.33          8.42         0.73 o                         
  -9  -1   1        109.84        131.41         2.52 o                         
  -8  -1   1         57.89         58.78         1.58 o                         
  -7  -1   1        132.67        132.96         2.52 o                         
  -6  -1   1        195.66        205.76         2.80 o                         
  -5  -1   1         13.61         20.43         1.20 o                         
  -4  -1   1        795.41        783.07        12.53 o                         
  -3  -1   1       1727.18       1618.76        32.93 o                         
  -2  -1   1        675.29        557.48         9.65 o                         
  -1  -1   1         29.54         41.69         2.00 o                         
   0  -1   1       1758.86       1623.26        31.10 o                         
   1  -1   1         12.17         12.34         0.34 o                         
   2  -1   1         77.81         55.30         1.08 o                         
   3  -1   1       3694.26       3751.39        46.18 o                         
   4  -1   1        213.07        253.22         5.51 o                         
   5  -1   1       1366.26       1486.63        22.07 o                         
   6  -1   1         36.42         27.82         0.88 o                         
   7  -1   1        155.99        153.07         2.43 o                         
   8  -1   1        255.65        259.19         4.15 o                         
   9  -1   1         47.25         44.23         1.60 o                         
  10  -1   1         15.09         16.77         0.98 o                         
 -11   0   1         55.51         50.95         2.57 o                         
 -10   0   1        192.21        223.10         5.09 o                         
  -9   0   1        490.94        516.01         6.29 o                         
  -8   0   1         57.70         58.99         1.45 o                         
  -7   0   1          7.33          5.56         0.49 o                         
  -6   0   1         39.53         45.30         1.43 o                         
  -5   0   1        184.10        189.91         4.43 o                         
  -4   0   1         22.20         33.46         1.97 o                         
  -3   0   1         25.86         29.08         1.55 o                         
  -2   0   1        349.47        339.95         6.00 o                         
  -1   0   1        355.06        338.35         6.95 o                         
   0   0   1       2854.89       2614.96        70.83 o                         
   1   0   1          1.57          1.89         0.27 o                         
   2   0   1        524.21        547.87         8.01 o                         
   3   0   1       1499.54       1478.87        18.86 o                         
   4   0   1        123.94        107.56         2.48 o                         
   5   0   1        679.41        690.53        10.17 o                         
   6   0   1        141.49        129.73         2.07 o                         
   7   0   1        108.30        115.86         2.03 o                         
   8   0   1         76.25         66.48         1.67 o                         
   9   0   1        260.88        285.13         4.38 o                         
  10   0   1        112.69        115.33         4.47 o                         
 -11   1   1        108.95        129.41         5.52 o                         
 -10   1   1         77.01         84.19         2.15 o                         
  -9   1   1       1084.33       1119.23        14.19 o                         
  -8   1   1        174.32        174.74         2.51 o                         
  -7   1   1         53.24         60.69         1.11 o                         
  -6   1   1         48.03         41.78         1.91 o                         
  -5   1   1        472.34        489.07         9.86 o                         
  -4   1   1        335.26        343.38         8.27 o                         
  -3   1   1       6952.89       6896.77        84.08 o                         
  -2   1   1       1087.05        996.97        16.37 o                         
  -1   1   1        277.98        250.98         3.06 o                         
   0   1   1         46.10         47.01         2.09 o                         
   1   1   1       5034.82       4877.55        76.66 o                         
   2   1   1        207.97        208.59         3.71 o                         
   3   1   1        210.97        193.40         4.55 o                         
   4   1   1         27.76         30.31         1.02 o                         
   5   1   1         17.85         16.97         1.09 o                         
   6   1   1         18.63         16.46         0.76 o                         
   7   1   1        708.70        677.57        11.06 o                         
   8   1   1        217.83        206.44         4.48 o                         
   9   1   1        169.01        168.98         4.97 o                         
 -11   2   1          2.76          3.22         0.59 o                         
 -10   2   1        179.52        182.21         4.37 o                         
  -9   2   1          0.56          1.32         0.30 o                         
  -8   2   1        764.99        795.91        10.98 o                         
  -7   2   1        208.33        217.46         2.30 o                         
  -6   2   1       1159.23       1158.49        18.07 o                         
  -5   2   1        119.17         97.35         2.72 o                         
  -4   2   1        114.73        109.83         2.35 o                         
  -3   2   1       1343.44       1263.67        25.59 o                         
  -2   2   1        400.62        379.88         5.82 o                         
  -1   2   1         34.42         34.21         0.99 o                         
   0   2   1         12.41         18.62         0.92 o                         
   1   2   1        599.80        578.21        15.66 o                         
   2   2   1       1230.86       1230.85        15.98 o                         
   3   2   1       1207.32       1233.20        13.89 o                         
   4   2   1         40.19         46.59         1.31 o                         
   5   2   1        264.13        266.07         4.23 o                         
   6   2   1         43.33         37.52         1.07 o                         
   7   2   1        296.93        299.08         5.18 o                         
   8   2   1        145.97        142.28         3.75 o                         
   9   2   1          0.05          0.55         0.36 o                         
 -11   3   1          2.86          5.12         1.14 o                         
 -10   3   1        107.32        115.84         2.35 o                         
  -9   3   1         44.93         46.90         1.21 o                         
  -8   3   1        198.84        209.57         2.69 o                         
  -7   3   1          0.56          0.67         0.19 o                         
  -6   3   1       1537.64       1559.32        27.21 o                         
  -5   3   1        325.46        300.52         5.78 o                         
  -4   3   1       1585.74       1515.02        60.83 o                         
  -3   3   1          1.84          1.66         0.47 o                         
  -2   3   1       1042.88       1083.45        13.00 o                         
  -1   3   1        190.59        149.29         5.08 o                         
   0   3   1        713.94        742.55        15.47 o                         
   1   3   1         62.99         54.41         1.78 o                         
   2   3   1         18.92         38.45         1.18 o                         
   3   3   1        372.29        404.97         5.56 o                         
   4   3   1        187.18        171.10         3.29 o                         
   5   3   1        112.97         98.41         2.03 o                         
   6   3   1        862.29        838.31        15.97 o                         
   7   3   1         41.87         34.86         1.74 o                         
   8   3   1         48.73         48.20         1.91 o                         
 -11   4   1          5.67          7.69         0.70 o                         
 -10   4   1        391.32        428.88         8.70 o                         
  -9   4   1         53.80         52.38         1.06 o                         
  -8   4   1        173.77        161.80         2.58 o                         
  -7   4   1          1.63          3.31         0.33 o                         
  -6   4   1        126.11        112.69         3.91 o                         
  -5   4   1          6.74          5.72         0.66 o                         
  -4   4   1         57.94         57.62         1.58 o                         
  -3   4   1       2894.02       2868.71        40.40 o                         
  -2   4   1         23.00         29.47         0.99 o                         
  -1   4   1          5.84          6.10         0.80 o                         
   0   4   1       1224.50       1360.15        40.34 o                         
   1   4   1         15.27         14.90         1.00 o                         
   2   4   1        565.65        563.99         8.69 o                         
   3   4   1       1707.10       1646.07        15.78 o                         
   4   4   1          5.50         12.54         0.65 o                         
   5   4   1        139.50        140.38         3.18 o                         
   6   4   1         42.97         34.04         2.04 o                         
   7   4   1         55.00         50.74         2.99 o                         
   8   4   1         18.54         17.76         1.11 o                         
 -11   5   1         76.94         92.04         2.68 o                         
 -10   5   1          3.91          4.93         0.40 o                         
  -9   5   1        964.32        981.47         8.78 o                         
  -8   5   1        526.38        529.47         6.44 o                         
  -7   5   1         43.58         35.57         0.82 o                         
  -6   5   1        175.86        169.67         3.99 o                         
  -5   5   1        279.65        253.72         6.29 o                         
  -4   5   1        158.90        148.28         2.91 o                         
  -3   5   1        136.00        130.23         2.27 o                         
  -2   5   1        644.37        714.52         9.83 o                         
  -1   5   1        152.89        178.01         4.73 o                         
   0   5   1          0.50          0.97         0.37 o                         
   1   5   1        737.59        684.42        42.10 o                         
   2   5   1         12.90         11.13         0.78 o                         
   3   5   1        277.05        254.84         3.74 o                         
   4   5   1          1.97          0.63         0.36 o                         
   5   5   1         41.58         46.23         2.41 o                         
   6   5   1          1.07          1.10         0.62 o                         
   7   5   1        159.27        167.34         5.68 o                         
 -11   6   1         71.61        100.61         5.51 o                         
 -10   6   1         69.34         79.03         1.66 o                         
  -9   6   1          6.82          6.36         0.46 o                         
  -8   6   1          7.39          9.03         0.43 o                         
  -7   6   1          6.71         10.39         0.45 o                         
  -6   6   1        283.59        298.12         4.94 o                         
  -5   6   1        639.41        574.93        11.02 o                         
  -4   6   1         76.27         85.70         2.08 o                         
  -3   6   1        409.56        445.19         5.77 o                         
  -2   6   1          2.56          1.60         0.30 o                         
  -1   6   1         63.45         65.75         2.73 o                         
   0   6   1        115.25         99.75         2.62 o                         
   1   6   1        454.53        432.57         6.73 o                         
   2   6   1        369.96        365.74         5.00 o                         
   3   6   1          1.79          1.10         0.36 o                         
   4   6   1        294.11        287.52         6.41 o                         
   5   6   1        122.81        128.80         3.67 o                         
   6   6   1         33.76         30.53         1.71 o                         
 -11   7   1         22.84         25.85         2.00 o                         
 -10   7   1         41.31         49.97         1.55 o                         
  -9   7   1         70.31         71.04         2.55 o                         
  -8   7   1        501.95        527.16         9.53 o                         
  -7   7   1        103.46        102.14         1.96 o                         
  -6   7   1          4.00          3.84         0.39 o                         
  -5   7   1         11.90         12.10         0.65 o                         
  -4   7   1        204.85        204.79         3.19 o                         
  -3   7   1        374.30        396.60         5.99 o                         
  -2   7   1        477.99        463.34         6.94 o                         
  -1   7   1         78.80         93.33         2.54 o                         
   0   7   1        424.69        395.88         7.52 o                         
   1   7   1         31.87         40.15         1.47 o                         
   2   7   1        794.08        814.86         9.49 o                         
   3   7   1          0.36          1.20         0.60 o                         
   4   7   1         24.41         29.74         1.68 o                         
   5   7   1         52.82         46.43         4.91 o                         
 -11   8   1          3.99          5.32         0.99 o                         
 -10   8   1        477.53        535.35        18.30 o                         
  -9   8   1        172.00        172.85         4.51 o                         
  -8   8   1        158.83        165.73         4.16 o                         
  -7   8   1        187.32        174.18         3.69 o                         
  -6   8   1        329.25        328.28         7.81 o                         
  -5   8   1        229.46        215.24         4.14 o                         
  -4   8   1       1205.32       1224.23        12.63 o                         
  -3   8   1         69.58         75.36         1.98 o                         
  -2   8   1         70.44         84.84         2.24 o                         
  -1   8   1        281.14        286.55         4.62 o                         
   0   8   1        629.59        611.00         7.54 o                         
   1   8   1        592.28        592.98         9.11 o                         
   2   8   1         72.96         74.19         3.09 o                         
   3   8   1          2.20          2.79         0.74 o                         
   4   8   1         20.27         25.04         1.78 o                         
 -11   9   1         18.10         20.87         1.60 o                         
 -10   9   1         16.83         18.69         1.15 o                         
  -9   9   1         20.19         23.88         1.23 o                         
  -8   9   1         79.82         78.89         2.29 o                         
  -7   9   1         44.09         48.94         1.43 o                         
  -6   9   1          0.15          0.23         0.39 o                         
  -5   9   1        586.41        550.51         8.75 o                         
  -4   9   1        125.03        127.02         2.94 o                         
  -3   9   1        579.66        538.08         7.41 o                         
  -2   9   1        395.77        401.38         5.60 o                         
  -1   9   1         16.52         25.69         1.74 o                         
   0   9   1         42.90         44.81         1.67 o                         
   1   9   1          0.87          0.95         0.58 o                         
   2   9   1         30.74         39.62         2.21 o                         
   3   9   1        214.46        231.79         7.07 o                         
 -11  10   1        132.44        122.63         5.40 o                         
 -10  10   1         23.56         19.35         1.12 o                         
  -9  10   1        113.61        112.57         2.71 o                         
  -8  10   1         70.29         63.31         1.98 o                         
  -7  10   1         39.69         38.56         1.75 o                         
  -6  10   1          0.27          0.52         0.48 o                         
  -5  10   1        222.07        244.28         6.78 o                         
  -4  10   1         64.78         60.99         2.59 o                         
  -3  10   1         94.25         90.51         3.20 o                         
  -2  10   1         13.61         14.78         1.17 o                         
  -1  10   1        258.78        275.85         7.38 o                         
   0  10   1         58.38         58.78         2.47 o                         
   1  10   1         79.48         97.47         3.16 o                         
   2  10   1         47.09         48.85         2.92 o                         
 -10  11   1        130.46        119.37         3.59 o                         
  -9  11   1         87.83         86.17         2.74 o                         
  -8  11   1         41.18         43.61         1.45 o                         
  -7  11   1         48.67         49.22         1.59 o                         
  -6  11   1          0.42          0.55         0.41 o                         
  -5  11   1        388.92        373.22         9.24 o                         
  -4  11   1        433.02        441.34         7.44 o                         
  -3  11   1         48.49         41.35         1.39 o                         
  -2  11   1         33.77         29.29         1.39 o                         
  -1  11   1         12.41         16.00         0.96 o                         
   0  11   1        122.70        137.69         4.24 o                         
  -9  12   1         33.69         26.56         1.72 o                         
  -8  12   1        212.70        203.71         5.96 o                         
  -7  12   1         74.48         73.60         2.57 o                         
  -6  12   1          2.33          1.38         0.35 o                         
  -5  12   1          6.80          6.50         0.66 o                         
  -4  12   1         14.45         11.44         1.03 o                         
  -3  12   1          7.74          6.43         0.56 o                         
  -2  12   1         29.70         23.14         1.83 o                         
   3 -13   2         13.13          9.62         0.66 o                         
   4 -13   2          7.34          5.85         0.63 o                         
   5 -13   2         29.40         23.84         2.15 o                         
   6 -13   2         11.54         12.59         0.87 o                         
   7 -13   2         29.51         22.26         1.24 o                         
   0 -12   2          5.97          5.81         0.62 o                         
   1 -12   2         12.09         17.39         2.09 o                         
   2 -12   2          2.21          2.31         0.48 o                         
   3 -12   2          5.94          5.09         0.79 o                         
   4 -12   2         18.79         18.00         1.08 o                         
   5 -12   2        134.91        133.05         3.65 o                         
   6 -12   2        104.76         94.29         2.59 o                         
   7 -12   2        254.82        253.52         5.88 o                         
   8 -12   2         84.86         82.50         2.94 o                         
   9 -12   2         25.75         20.79         1.01 o                         
  -2 -11   2         37.54         22.79         1.65 o                         
  -1 -11   2        317.68        346.47         8.71 o                         
   0 -11   2        134.69        129.25         3.90 o                         
   1 -11   2          0.71          1.04         0.44 o                         
   2 -11   2          0.76          1.21         0.40 o                         
   3 -11   2        163.79        174.80         4.02 o                         
   4 -11   2          3.08          3.05         0.71 o                         
   5 -11   2        148.13        143.09         3.53 o                         
   6 -11   2         22.39         23.88         1.36 o                         
   7 -11   2         86.94         93.83         2.60 o                         
   8 -11   2         25.15         25.55         1.23 o                         
   9 -11   2        286.91        292.72         5.61 o                         
  10 -11   2         41.25         31.63         1.52 o                         
  -3 -10   2        129.14        129.69         4.07 o                         
  -2 -10   2          6.35          6.50         0.56 o                         
  -1 -10   2          1.93          2.07         0.47 o                         
   0 -10   2         39.58         40.35         1.74 o                         
   1 -10   2          2.73          3.22         0.51 o                         
   2 -10   2          0.16          0.40         0.38 o                         
   3 -10   2        144.53        153.60         2.99 o                         
   4 -10   2          4.70          4.07         0.59 o                         
   5 -10   2         10.14         12.03         1.36 o                         
   6 -10   2        218.93        205.97         4.42 o                         
   7 -10   2         23.73         26.99         1.35 o                         
   8 -10   2        105.16        109.09         2.48 o                         
   9 -10   2         78.72         79.69         2.96 o                         
  10 -10   2         36.62         36.35         1.44 o                         
  -4  -9   2         51.20         54.74         2.07 o                         
  -3  -9   2          0.21          0.35         0.33 o                         
  -2  -9   2         17.11         15.42         1.28 o                         
  -1  -9   2          1.88          3.73         0.66 o                         
   0  -9   2          7.68          5.92         0.65 o                         
   1  -9   2         42.27         36.80         1.22 o                         
   2  -9   2        158.03        149.00         2.85 o                         
   3  -9   2        323.53        330.47         4.49 o                         
   4  -9   2        712.23        715.81        10.69 o                         
   5  -9   2         90.88         85.81         3.17 o                         
   6  -9   2        299.44        291.45         4.53 o                         
   7  -9   2          0.06          0.35         0.31 o                         
   8  -9   2         40.91         44.23         1.40 o                         
   9  -9   2         18.72         18.19         1.02 o                         
  10  -9   2          8.50          9.16         0.75 o                         
  -5  -8   2         27.34         28.73         1.62 o                         
  -4  -8   2          3.78          5.35         0.59 o                         
  -3  -8   2         28.77         36.81         1.48 o                         
  -2  -8   2        386.49        390.15         5.64 o                         
  -1  -8   2          4.04          8.21         0.83 o                         
   0  -8   2         57.36         52.82         3.05 o                         
   1  -8   2         14.51         14.20         0.89 o                         
   2  -8   2        111.96        114.11         2.42 o                         
   3  -8   2        289.59        274.13         4.88 o                         
   4  -8   2         94.65         93.39         2.71 o                         
   5  -8   2        295.47        278.58         5.49 o                         
   6  -8   2         97.12         86.88         1.83 o                         
   7  -8   2          1.06          1.22         0.31 o                         
   8  -8   2          6.46          9.38         0.65 o                         
   9  -8   2        101.59        107.43         2.66 o                         
  10  -8   2        120.14        135.12         3.53 o                         
  -6  -7   2         22.15         22.21         1.46 o                         
  -5  -7   2          2.83          3.76         0.58 o                         
  -4  -7   2          9.32         12.35         0.97 o                         
  -3  -7   2          1.05          2.36         0.44 o                         
  -2  -7   2        104.63         99.23         2.64 o                         
  -1  -7   2         24.58         24.84         1.46 o                         
   0  -7   2          0.03          1.86         0.48 o                         
   1  -7   2        638.52        639.44        22.03 o                         
   2  -7   2          0.02          0.75         0.49 o                         
   3  -7   2        496.29        515.60        11.42 o                         
   4  -7   2        333.70        336.69         5.16 o                         
   5  -7   2         82.04         85.94         2.22 o                         
   6  -7   2        182.85        164.95         2.45 o                         
   7  -7   2         89.09         97.79         2.45 o                         
   8  -7   2         76.69         79.28         2.19 o                         
   9  -7   2        413.75        460.52         6.45 o                         
  10  -7   2         47.30         47.79         2.05 o                         
  11  -7   2        413.40        483.06        16.26 o                         
  -7  -6   2         54.68         56.75         2.52 o                         
  -6  -6   2         48.85         37.12         1.14 o                         
  -5  -6   2         12.33         12.67         1.02 o                         
  -4  -6   2        153.11        123.71         3.13 o                         
  -3  -6   2        103.94         99.46         2.28 o                         
  -2  -6   2        182.34        190.02         5.13 o                         
  -1  -6   2          7.87          9.46         1.05 o                         
   0  -6   2        350.33        346.55        11.22 o                         
   1  -6   2         12.99          9.68         1.12 o                         
   2  -6   2        241.89        221.89         5.57 o                         
   3  -6   2       1301.84       1328.79        16.69 o                         
   4  -6   2         38.91         45.13         1.41 o                         
   5  -6   2        108.70        100.04         3.10 o                         
   6  -6   2        247.33        285.88         5.21 o                         
   7  -6   2        104.41        121.28         2.68 o                         
   8  -6   2         37.03         37.18         1.00 o                         
   9  -6   2          3.40          2.97         0.55 o                         
  10  -6   2        325.26        360.84         9.33 o                         
  11  -6   2         20.19         25.09         1.37 o                         
  -8  -5   2         25.41         18.62         1.05 o                         
  -7  -5   2         73.66         61.59         1.83 o                         
  -6  -5   2        411.30        392.71         7.31 o                         
  -5  -5   2        504.14        487.66         6.91 o                         
  -4  -5   2          1.00          1.42         0.35 o                         
  -3  -5   2        360.91        336.52         4.50 o                         
  -2  -5   2        632.64        618.39        14.25 o                         
  -1  -5   2        310.41        311.76         7.76 o                         
   0  -5   2         43.14         50.31         2.80 o                         
   1  -5   2         74.72         87.86         4.16 o                         
   2  -5   2        205.49        196.28         3.68 o                         
   3  -5   2       1999.66       1955.20        23.11 o                         
   4  -5   2       6057.35       5898.05        60.98 o                         
   5  -5   2        126.82        124.34         3.09 o                         
   6  -5   2         41.19         37.33         0.84 o                         
   7  -5   2         66.03         55.59         1.07 o                         
   8  -5   2         34.14         33.44         0.95 o                         
   9  -5   2        128.22        128.57         2.56 o                         
  10  -5   2         41.45         40.84         1.97 o                         
  11  -5   2         72.20         79.23         6.93 o                         
  -9  -4   2          2.15          1.69         0.41 o                         
  -8  -4   2        286.58        294.92         9.50 o                         
  -7  -4   2          2.58          1.23         0.46 o                         
  -6  -4   2          9.86          9.02         0.66 o                         
  -5  -4   2        155.07        157.01         3.12 o                         
  -4  -4   2       1285.70       1336.62        14.59 o                         
  -3  -4   2        534.96        565.80        11.83 o                         
  -2  -4   2       2305.30       2372.51        68.45 o                         
  -1  -4   2       1462.30       1495.38        44.41 o                         
   0  -4   2        149.50        180.51         3.62 o                         
   1  -4   2        728.43        669.16        47.71 o                         
   2  -4   2       2751.85       2822.76        45.64 o                         
   3  -4   2         20.70         17.45         0.80 o                         
   4  -4   2         60.73         71.64         1.51 o                         
   5  -4   2         99.06         94.89         2.34 o                         
   6  -4   2         84.81         83.63         1.41 o                         
   7  -4   2        154.39        137.86         2.87 o                         
   8  -4   2          0.12          0.68         0.29 o                         
   9  -4   2         66.03         67.89         1.81 o                         
  10  -4   2          5.96          7.67         0.80 o                         
  11  -4   2          4.94          4.57         1.09 o                         
  -9  -3   2          0.38          0.89         0.46 o                         
  -8  -3   2         70.20         71.18         2.01 o                         
  -7  -3   2         38.63         38.29         1.36 o                         
  -6  -3   2         55.26         50.49         1.28 o                         
  -5  -3   2         22.68         23.95         1.06 o                         
  -4  -3   2          1.08          1.34         0.69 o                         
  -3  -3   2       1156.53       1158.31        17.74 o                         
  -2  -3   2        479.75        533.31        12.44 o                         
  -1  -3   2        661.09        590.71        18.80 o                         
   0  -3   2          3.68          4.34         0.62 o                         
   1  -3   2       2682.49       2599.18        51.09 o                         
   2  -3   2      17911.21      19460.96       230.52 o                         
   3  -3   2          9.42         12.35         0.58 o                         
   4  -3   2         29.30         33.76         1.10 o                         
   5  -3   2       1977.93       2115.29        22.94 o                         
   6  -3   2        227.05        216.50         4.29 o                         
   7  -3   2        399.76        413.44         4.78 o                         
   8  -3   2         47.73         46.96         1.09 o                         
   9  -3   2         95.90        104.39         2.67 o                         
  10  -3   2         74.63         87.13         2.21 o                         
  11  -3   2        428.03        446.73        13.52 o                         
 -10  -2   2         14.39          8.10         1.12 o                         
  -9  -2   2        154.80        178.67         4.62 o                         
  -8  -2   2         81.61         94.91         2.79 o                         
  -7  -2   2       1826.21       1813.65        17.20 o                         
  -6  -2   2         74.82         69.37         1.54 o                         
  -5  -2   2          1.01          1.72         0.52 o                         
  -4  -2   2        130.76        155.69         3.97 o                         
  -3  -2   2         30.34         35.27         1.58 o                         
  -2  -2   2        808.78        757.91        22.78 o                         
  -1  -2   2       2103.66       2045.81        57.40 o                         
   0  -2   2        972.02        943.94        25.88 o                         
   1  -2   2        118.84        133.77         2.60 o                         
   2  -2   2       1339.70       1223.48        14.39 o                         
   3  -2   2       1106.01       1086.44        17.34 o                         
   4  -2   2       1191.29       1168.55        14.21 o                         
   5  -2   2        201.78        219.07         4.46 o                         
   6  -2   2         57.93         61.97         1.37 o                         
   7  -2   2        407.70        405.49         5.98 o                         
   8  -2   2         47.52         44.90         1.31 o                         
   9  -2   2         22.58         22.74         1.19 o                         
  10  -2   2        118.02        116.36         4.45 o                         
 -10  -1   2         72.59         63.59         2.37 o                         
  -9  -1   2         48.01         49.77         2.35 o                         
  -8  -1   2        346.84        341.93         4.94 o                         
  -7  -1   2        112.98        106.81         2.17 o                         
  -6  -1   2        294.73        281.94         4.19 o                         
  -5  -1   2          0.51          0.75         0.45 o                         
  -4  -1   2         62.99         52.07         1.55 o                         
  -3  -1   2         54.44         48.82         2.59 o                         
  -2  -1   2       2733.40       2614.52        72.24 o                         
  -1  -1   2        119.93        112.10         3.69 o                         
   0  -1   2       1056.45       1038.45        28.75 o                         
   1  -1   2         34.13         40.23         0.72 o                         
   2  -1   2        550.88        560.66         6.26 o                         
   3  -1   2        837.75        846.65        12.67 o                         
   4  -1   2        322.99        299.76         5.37 o                         
   5  -1   2        148.60        148.66         3.13 o                         
   6  -1   2        128.51        123.65         2.33 o                         
   7  -1   2         27.00         24.28         1.00 o                         
   8  -1   2        142.54        144.26         2.97 o                         
   9  -1   2        113.00        119.32         6.13 o                         
  10  -1   2          0.33          0.36         0.35 o                         
 -11   0   2          1.64          2.48         0.74 o                         
 -10   0   2          9.56         11.30         0.74 o                         
  -9   0   2        104.62        113.75         3.54 o                         
  -8   0   2        465.61        484.80         5.09 o                         
  -7   0   2        322.61        300.77         4.02 o                         
  -6   0   2        465.05        428.71        11.53 o                         
  -5   0   2        362.42        347.35         7.79 o                         
  -4   0   2       1640.54       1559.57        30.58 o                         
  -3   0   2       1033.25       1084.32        31.58 o                         
  -2   0   2       7671.45       7883.99       127.92 o                         
  -1   0   2        589.77        529.30         7.54 o                         
   0   0   2       4548.38       4356.58       118.17 o                         
   1   0   2        650.00        591.68         9.58 o                         
   2   0   2        716.22        721.98         9.37 o                         
   3   0   2        332.24        321.32         4.99 o                         
   4   0   2        624.95        666.14         8.92 o                         
   5   0   2        963.87        964.41        12.44 o                         
   6   0   2         40.46         39.60         1.21 o                         
   7   0   2        286.65        282.41         4.57 o                         
   8   0   2         91.29         96.72         2.16 o                         
   9   0   2        347.36        352.90        10.68 o                         
  10   0   2         10.57          9.94         0.72 o                         
 -11   1   2          3.88          4.10         1.12 o                         
 -10   1   2         38.15         48.25         1.77 o                         
  -9   1   2        557.88        553.44         7.49 o                         
  -8   1   2          3.83          5.18         0.40 o                         
  -7   1   2        169.87        151.54         2.53 o                         
  -6   1   2        201.53        207.52         5.68 o                         
  -5   1   2        289.61        302.38         6.83 o                         
  -4   1   2         84.86         95.05         3.28 o                         
  -3   1   2         16.32         18.53         0.87 o                         
  -2   1   2         22.51         19.30         0.59 o                         
  -1   1   2       3272.50       3109.54        37.71 o                         
   0   1   2         59.12         56.59         2.71 o                         
   1   1   2         58.69         42.17         1.21 o                         
   2   1   2         15.19         15.87         0.72 o                         
   3   1   2         92.38        117.46         2.23 o                         
   4   1   2         24.25         28.48         1.13 o                         
   5   1   2        136.75        129.70         2.47 o                         
   6   1   2         22.99         18.88         1.09 o                         
   7   1   2         22.78         30.51         1.39 o                         
   8   1   2        241.42        232.11         5.39 o                         
   9   1   2         19.46         25.25         1.90 o                         
 -11   2   2          3.89          2.86         1.00 o                         
 -10   2   2         75.00         79.39         2.56 o                         
  -9   2   2         10.48         12.33         0.64 o                         
  -8   2   2        826.08        846.54        11.69 o                         
  -7   2   2        702.52        712.38         7.11 o                         
  -6   2   2         20.72         12.00         0.91 o                         
  -5   2   2        174.50        159.22         4.26 o                         
  -4   2   2         78.24         62.31         1.83 o                         
  -3   2   2       3270.07       3204.43        33.51 o                         
  -2   2   2        757.23        787.90         8.65 o                         
  -1   2   2          2.82          4.55         0.46 o                         
   0   2   2          4.90          9.66         1.18 o                         
   1   2   2        159.53        182.39         3.87 o                         
   2   2   2        781.74        796.36        10.86 o                         
   3   2   2         63.83         64.03         1.66 o                         
   4   2   2        185.84        182.00         3.15 o                         
   5   2   2        128.78        126.56         2.86 o                         
   6   2   2          1.00          2.51         0.51 o                         
   7   2   2          7.78          7.76         0.76 o                         
   8   2   2        111.03        126.57         3.35 o                         
   9   2   2          1.03          1.15         0.50 o                         
 -12   3   2        200.85        243.39         8.39 o                         
 -11   3   2          0.14          0.49         0.52 o                         
 -10   3   2        124.89        132.91         3.67 o                         
  -9   3   2          0.23          0.78         0.23 o                         
  -8   3   2         59.34         63.52         1.16 o                         
  -7   3   2          0.09          0.58         0.20 o                         
  -6   3   2       1700.42       1740.53        29.94 o                         
  -5   3   2        607.29        622.20         9.20 o                         
  -4   3   2        280.69        253.59         4.30 o                         
  -3   3   2        479.76        470.93         6.54 o                         
  -2   3   2         19.83         35.26         0.98 o                         
  -1   3   2        744.69        769.23        39.69 o                         
   0   3   2        159.61        164.56         4.58 o                         
   1   3   2         88.36         79.99         2.72 o                         
   2   3   2        116.43        102.60         2.16 o                         
   3   3   2         37.92         41.37         1.31 o                         
   4   3   2        382.99        365.90         6.84 o                         
   5   3   2         85.45         83.78         2.83 o                         
   6   3   2        468.22        441.86         8.38 o                         
   7   3   2         69.73         67.70         4.54 o                         
   8   3   2         38.97         39.41         2.05 o                         
 -11   4   2          5.86          7.50         0.72 o                         
 -10   4   2        255.97        275.93         4.27 o                         
  -9   4   2         55.62         58.37         1.11 o                         
  -8   4   2         22.40         18.01         0.63 o                         
  -7   4   2         35.50         30.65         0.84 o                         
  -6   4   2       1452.59       1419.67        21.76 o                         
  -5   4   2         34.48         27.39         1.24 o                         
  -4   4   2        114.62        107.53         1.96 o                         
  -3   4   2       1477.79       1426.67        17.04 o                         
  -2   4   2        260.29        269.30         3.75 o                         
  -1   4   2        310.86        331.32         6.61 o                         
   0   4   2        717.45        752.08        16.48 o                         
   1   4   2         43.67         56.26         3.01 o                         
   2   4   2         68.00         70.61         1.77 o                         
   3   4   2       1010.57        954.74        10.54 o                         
   4   4   2         35.09         33.15         1.46 o                         
   5   4   2         50.65         59.47         2.40 o                         
   6   4   2          9.91          6.98         1.15 o                         
   7   4   2         27.13         27.75         1.58 o                         
 -11   5   2          3.67          4.54         0.58 o                         
 -10   5   2         46.13         48.62         1.21 o                         
  -9   5   2        415.12        415.81         5.22 o                         
  -8   5   2        302.31        291.80         3.80 o                         
  -7   5   2       1437.37       1448.73        15.88 o                         
  -6   5   2        252.21        251.67         6.80 o                         
  -5   5   2        137.69        133.72         3.23 o                         
  -4   5   2         56.77         51.25         1.45 o                         
  -3   5   2        163.08        168.77         2.91 o                         
  -2   5   2        242.28        244.43         3.67 o                         
  -1   5   2        165.74        181.08         3.83 o                         
   0   5   2        178.96        183.72         4.57 o                         
   1   5   2        266.05        303.13         5.38 o                         
   2   5   2        564.14        541.23         7.65 o                         
   3   5   2        316.81        303.13         6.57 o                         
   4   5   2        356.01        363.88         6.40 o                         
   5   5   2          1.12          1.57         0.75 o                         
   6   5   2          0.23          0.66         0.67 o                         
   7   5   2         59.39         51.23         2.60 o                         
 -11   6   2        454.72        501.83        12.57 o                         
 -10   6   2         51.12         52.32         2.65 o                         
  -9   6   2         71.50         75.88         1.27 o                         
  -8   6   2        215.13        228.32         3.61 o                         
  -7   6   2         11.73         10.23         0.48 o                         
  -6   6   2        266.93        272.48         3.30 o                         
  -5   6   2        436.09        429.74         5.30 o                         
  -4   6   2        369.13        353.24         5.28 o                         
  -3   6   2         85.15         83.29         2.03 o                         
  -2   6   2       1954.70       2022.14        20.84 o                         
  -1   6   2          3.58          5.56         0.47 o                         
   0   6   2        303.79        304.95         4.00 o                         
   1   6   2          0.42          0.53         0.29 o                         
   2   6   2        118.10        105.22         3.13 o                         
   3   6   2         94.61         86.88         3.00 o                         
   4   6   2         85.74         85.75         3.71 o                         
   5   6   2         24.27         27.14         2.09 o                         
   6   6   2          3.40          3.70         0.69 o                         
 -11   7   2          0.35          1.90         0.58 o                         
 -10   7   2         32.83         36.63         1.36 o                         
  -9   7   2          8.69          7.88         0.56 o                         
  -8   7   2        110.11        113.77         2.47 o                         
  -7   7   2          0.28          1.87         0.30 o                         
  -6   7   2         16.97         25.51         0.86 o                         
  -5   7   2         17.51         23.46         0.95 o                         
  -4   7   2        171.45        154.92         2.56 o                         
  -3   7   2        134.23        126.64         2.37 o                         
  -2   7   2         43.56         34.88         1.17 o                         
  -1   7   2          3.27          6.13         0.57 o                         
   0   7   2         10.45          9.17         0.77 o                         
   1   7   2        556.49        559.56         8.74 o                         
   2   7   2        283.77        294.80         7.09 o                         
   3   7   2          4.07          4.83         0.80 o                         
   4   7   2         60.37         68.79         2.66 o                         
   5   7   2        151.52        120.11         3.43 o                         
 -11   8   2         17.59         19.74         1.42 o                         
 -10   8   2         42.31         42.24         1.63 o                         
  -9   8   2         74.39         74.11         1.83 o                         
  -8   8   2        271.84        271.17         4.55 o                         
  -7   8   2         18.06         14.77         0.83 o                         
  -6   8   2        124.33        121.55         2.44 o                         
  -5   8   2        122.85        120.00         2.45 o                         
  -4   8   2          9.48          7.66         0.62 o                         
  -3   8   2        551.63        520.02         6.29 o                         
  -2   8   2        386.01        386.62         5.93 o                         
  -1   8   2        501.16        491.30         8.09 o                         
   0   8   2         66.64         71.79         2.64 o                         
   1   8   2        268.77        274.95         8.25 o                         
   2   8   2        204.79        217.49         5.36 o                         
   3   8   2        105.03        118.91         3.20 o                         
   4   8   2          0.03          0.29         0.35 o                         
 -11   9   2         69.09         85.58         4.83 o                         
 -10   9   2          0.03          0.28         0.38 o                         
  -9   9   2         36.56         39.00         1.32 o                         
  -8   9   2        145.63        145.03         2.90 o                         
  -7   9   2        175.64        196.00         5.62 o                         
  -6   9   2          9.77         14.10         0.99 o                         
  -5   9   2        317.00        311.94         5.68 o                         
  -4   9   2         13.22         13.73         0.82 o                         
  -3   9   2         33.65         33.07         1.37 o                         
  -2   9   2        340.42        349.44         6.64 o                         
  -1   9   2         15.76         21.32         1.89 o                         
   0   9   2          0.31          0.52         0.81 o                         
   1   9   2          2.31          3.14         0.63 o                         
   2   9   2          1.28          1.78         0.64 o                         
 -11  10   2         15.33         18.27         1.71 o                         
 -10  10   2         55.90         61.15         2.48 o                         
  -9  10   2         63.42         61.05         2.42 o                         
  -8  10   2        156.40        163.34         3.60 o                         
  -7  10   2          4.37          4.46         0.66 o                         
  -6  10   2        187.93        203.68         5.33 o                         
  -5  10   2        172.76        179.33         5.55 o                         
  -4  10   2          0.35          0.24         0.47 o                         
  -3  10   2         93.94         95.21         3.94 o                         
  -2  10   2        537.78        551.92        14.73 o                         
  -1  10   2         73.16         77.74         4.01 o                         
   0  10   2         21.46         23.72         1.63 o                         
   1  10   2         31.26         35.85         1.24 o                         
 -10  11   2        123.85        110.63         3.29 o                         
  -9  11   2          3.48          2.56         0.44 o                         
  -8  11   2         66.08         68.44         4.07 o                         
  -7  11   2          5.15          7.36         0.71 o                         
  -6  11   2          1.94          1.64         0.49 o                         
  -5  11   2        302.35        302.61         5.42 o                         
  -4  11   2        313.23        320.53         7.54 o                         
  -3  11   2         10.98         10.47         0.96 o                         
  -2  11   2        116.01        125.45         3.09 o                         
  -1  11   2         29.74         33.12         1.35 o                         
  -8  12   2          2.25          1.71         0.71 o                         
  -7  12   2         72.87         79.72         4.54 o                         
  -6  12   2          7.63          5.13         0.54 o                         
  -5  12   2         74.83         74.28         2.34 o                         
  -4  12   2         34.38         36.65         1.54 o                         
  -3  12   2          0.30          0.78         0.63 o                         
   3 -13   3          0.07         -0.05         0.41 o                         
   4 -13   3          0.22          0.65         0.36 o                         
   5 -13   3         21.25         19.14         1.10 o                         
   6 -13   3          6.37          8.13         1.05 o                         
   7 -13   3         62.77         46.66         2.51 o                         
   0 -12   3         10.23         11.46         1.38 o                         
   1 -12   3         68.75         70.46         3.68 o                         
   2 -12   3         12.32         13.85         1.51 o                         
   3 -12   3         13.71         14.49         1.10 o                         
   4 -12   3          0.52          0.81         0.41 o                         
   5 -12   3        140.99        129.04         4.74 o                         
   6 -12   3        124.18        128.91         2.53 o                         
   7 -12   3        142.41        139.36         2.20 o                         
   8 -12   3          5.73          5.37         0.54 o                         
  -2 -11   3          0.45          1.15         0.56 o                         
  -1 -11   3        156.18        150.78         3.46 o                         
   0 -11   3         59.54         54.26         1.90 o                         
   1 -11   3         27.32         30.35         1.51 o                         
   2 -11   3         85.58         93.18         2.82 o                         
   3 -11   3          0.83          1.21         0.48 o                         
   4 -11   3          7.97          8.62         1.14 o                         
   5 -11   3         13.68         15.21         1.15 o                         
   6 -11   3         11.33         12.40         0.92 o                         
   7 -11   3         25.49         28.54         1.18 o                         
   8 -11   3        186.05        190.07         3.92 o                         
   9 -11   3          7.18          5.37         0.75 o                         
  -3 -10   3         71.26         72.14         2.95 o                         
  -2 -10   3          1.47          2.68         0.47 o                         
  -1 -10   3         16.63         16.39         1.02 o                         
   0 -10   3        190.06        212.76         4.41 o                         
   1 -10   3          2.23          1.43         0.43 o                         
   2 -10   3         63.61         63.89         1.80 o                         
   3 -10   3        109.61        112.41         3.81 o                         
   4 -10   3         26.52         25.89         1.29 o                         
   5 -10   3          7.42          6.55         0.85 o                         
   6 -10   3        345.11        355.18         6.00 o                         
   7 -10   3         31.79         33.54         1.28 o                         
   8 -10   3         58.07         63.22         1.68 o                         
   9 -10   3          0.06          0.38         0.48 o                         
  10 -10   3         53.33         53.39         3.24 o                         
  -4  -9   3         22.55         24.15         0.93 o                         
  -3  -9   3          0.50          0.53         0.39 o                         
  -2  -9   3         42.80         43.43         1.60 o                         
  -1  -9   3          3.53          1.54         0.51 o                         
   0  -9   3        338.36        342.30         5.75 o                         
   1  -9   3         14.06         12.07         0.83 o                         
   2  -9   3        437.62        417.55         6.61 o                         
   3  -9   3        209.33        206.79         3.98 o                         
   4  -9   3        556.17        584.44         7.59 o                         
   5  -9   3         17.01         18.98         1.02 o                         
   6  -9   3        112.66        120.29         2.22 o                         
   7  -9   3         53.44         56.12         1.64 o                         
   8  -9   3          1.43          0.42         0.30 o                         
   9  -9   3          0.66          0.97         0.43 o                         
  10  -9   3         61.58         64.24         2.32 o                         
  -6  -8   3         66.78         30.37         9.08 o                         
  -5  -8   3        145.85        155.01         6.95 o                         
  -4  -8   3        180.48        178.56         3.22 o                         
  -3  -8   3          1.83          3.02         0.61 o                         
  -2  -8   3         85.17         76.31         2.23 o                         
  -1  -8   3         29.30         25.57         1.39 o                         
   0  -8   3        195.92        187.84         5.11 o                         
   1  -8   3         42.73         51.80         1.97 o                         
   2  -8   3          0.33          1.85         0.68 o                         
   3  -8   3         50.66         48.01         1.71 o                         
   4  -8   3        158.04        156.21         3.27 o                         
   5  -8   3        293.93        280.03         4.85 o                         
   6  -8   3        141.79        155.24         2.56 o                         
   7  -8   3         15.31         18.48         0.82 o                         
   8  -8   3          3.13          4.15         0.50 o                         
   9  -8   3        128.21        127.71         3.63 o                         
  10  -8   3         47.26         53.11         3.65 o                         
  -7  -7   3         53.84         23.56         1.59 o                         
  -6  -7   3          6.02          8.78         0.59 o                         
  -5  -7   3        184.00        179.93         3.39 o                         
  -4  -7   3        420.40        447.51         7.50 o                         
  -3  -7   3        199.53        216.73         3.92 o                         
  -2  -7   3         11.50          9.09         0.93 o                         
  -1  -7   3        979.52       1043.67        15.66 o                         
   0  -7   3        152.21        157.56         3.74 o                         
   1  -7   3       1803.17       1713.15        36.67 o                         
   2  -7   3        748.32        784.32        13.78 o                         
   3  -7   3        103.36         93.69         2.44 o                         
   4  -7   3        823.71        796.06         9.56 o                         
   5  -7   3          4.52          4.76         0.48 o                         
   6  -7   3        690.61        665.84         6.27 o                         
   7  -7   3         37.94         40.71         1.05 o                         
   8  -7   3         12.49         14.66         0.88 o                         
   9  -7   3          7.83          9.08         0.77 o                         
  10  -7   3         64.48         66.86         2.63 o                         
  -7  -6   3         10.51          9.46         0.68 o                         
  -6  -6   3         30.54         29.06         1.46 o                         
  -5  -6   3         24.18         27.76         1.96 o                         
  -4  -6   3         94.04         98.22         2.34 o                         
  -3  -6   3         54.24         57.85         1.80 o                         
  -2  -6   3        838.99        923.18        15.72 o                         
  -1  -6   3        139.28        111.13         4.26 o                         
   0  -6   3       1622.41       1613.92        33.88 o                         
   1  -6   3        115.23         90.53         5.44 o                         
   2  -6   3        248.80        264.47         5.63 o                         
   3  -6   3         19.71         20.63         1.06 o                         
   4  -6   3       3262.62       3239.83        37.76 o                         
   5  -6   3          7.38          7.03         0.50 o                         
   6  -6   3         39.01         37.48         1.23 o                         
   7  -6   3         28.11         34.86         1.10 o                         
   8  -6   3        300.23        306.17         4.77 o                         
   9  -6   3          2.67          3.01         0.58 o                         
  10  -6   3        240.42        259.07         6.58 o                         
  11  -6   3         13.09         14.06         1.50 o                         
  -8  -5   3         46.65         43.60         1.89 o                         
  -7  -5   3         26.04         23.52         1.36 o                         
  -6  -5   3         93.19        100.85         3.60 o                         
  -5  -5   3        626.10        597.91         8.98 o                         
  -4  -5   3         91.82         89.57         2.08 o                         
  -3  -5   3        208.22        231.52         3.66 o                         
  -2  -5   3        138.61        135.84         6.15 o                         
  -1  -5   3        862.32        824.72        20.79 o                         
   0  -5   3         25.26         22.65         1.46 o                         
   1  -5   3        441.98        439.54        19.38 o                         
   2  -5   3        103.22        114.88         2.95 o                         
   3  -5   3        325.86        310.45         4.82 o                         
   4  -5   3       6111.08       6116.35        69.05 o                         
   5  -5   3          1.61          3.05         0.48 o                         
   6  -5   3        117.76        122.96         2.41 o                         
   7  -5   3        318.55        314.13         4.92 o                         
   8  -5   3          6.70          6.93         0.55 o                         
   9  -5   3        149.92        150.70         4.95 o                         
  10  -5   3         12.08         13.89         1.24 o                         
  11  -5   3         39.30         38.41         9.11 o                         
  -9  -4   3         65.85         61.40         3.99 o                         
  -8  -4   3         97.78         91.66         2.63 o                         
  -7  -4   3         25.66         26.57         1.33 o                         
  -6  -4   3        117.67        113.36         2.45 o                         
  -5  -4   3       1728.77       1727.10        20.63 o                         
  -4  -4   3        395.47        378.92         5.64 o                         
  -3  -4   3        411.66        379.73        10.48 o                         
  -2  -4   3          2.24          1.56         1.00 o                         
  -1  -4   3        106.06        106.43         5.90 o                         
   0  -4   3         19.35         15.54         1.01 o                         
   1  -4   3       1107.91       1089.56        33.13 o                         
   2  -4   3        560.51        532.49         9.97 o                         
   3  -4   3         23.04         16.79         0.85 o                         
   4  -4   3        240.78        220.61         3.29 o                         
   5  -4   3        647.08        661.95         9.67 o                         
   6  -4   3        720.53        750.93        11.40 o                         
   7  -4   3         46.89         40.36         1.09 o                         
   8  -4   3         36.39         35.21         1.27 o                         
   9  -4   3          0.97          0.88         0.50 o                         
  10  -4   3          0.32          0.34         0.43 o                         
  -9  -3   3          3.79          4.24         0.45 o                         
  -8  -3   3          0.67         -0.09         0.46 o                         
  -7  -3   3          0.76          0.92         0.33 o                         
  -6  -3   3        124.86        114.10         2.47 o                         
  -5  -3   3        609.17        606.71         7.55 o                         
  -4  -3   3         64.60         64.76         2.19 o                         
  -3  -3   3       1054.46       1060.73        32.45 o                         
  -2  -3   3         15.37         15.88         1.35 o                         
  -1  -3   3        992.76        980.76        29.74 o                         
   0  -3   3         13.31         16.55         0.80 o                         
   1  -3   3       3825.58       3729.95       101.18 o                         
   2  -3   3       2266.98       2282.25        31.81 o                         
   3  -3   3          5.68          7.82         0.60 o                         
   4  -3   3        382.08        376.60         5.72 o                         
   5  -3   3         73.77         65.56         2.02 o                         
   6  -3   3        817.28        786.44        11.00 o                         
   7  -3   3         52.41         51.86         1.35 o                         
   8  -3   3         81.97         81.33         2.05 o                         
   9  -3   3          0.60          0.83         0.47 o                         
  10  -3   3         22.10         22.17         1.08 o                         
 -10  -2   3         35.43         37.46         3.14 o                         
  -9  -2   3         91.21         96.89         2.55 o                         
  -8  -2   3         21.80         23.48         1.12 o                         
  -7  -2   3       1028.61       1026.42        13.42 o                         
  -6  -2   3        225.67        211.53         3.45 o                         
  -5  -2   3         34.18         29.87         1.79 o                         
  -4  -2   3        103.88         83.95         4.42 o                         
  -3  -2   3        242.75        279.29        10.27 o                         
  -2  -2   3        136.45        138.25         4.19 o                         
  -1  -2   3        929.21        860.38        16.70 o                         
   0  -2   3       1949.30       1960.61        38.15 o                         
   1  -2   3        143.13        150.43         3.02 o                         
   2  -2   3        783.25        770.28        10.07 o                         
   3  -2   3        584.44        604.17         8.35 o                         
   4  -2   3         34.62         24.80         0.99 o                         
   5  -2   3        144.63        151.52         3.92 o                         
   6  -2   3          8.97          8.09         0.58 o                         
   7  -2   3        275.34        264.90         3.87 o                         
   8  -2   3         24.91         25.62         1.40 o                         
   9  -2   3          0.05          0.15         0.54 o                         
  10  -2   3        109.71        131.04         3.35 o                         
 -11  -1   3         77.63         50.85         2.45 o                         
 -10  -1   3         86.63         94.92         3.02 o                         
  -9  -1   3         90.28         95.00         2.90 o                         
  -8  -1   3         45.91         47.27         1.43 o                         
  -7  -1   3       1507.41       1495.86        18.27 o                         
  -6  -1   3        180.78        164.78         3.40 o                         
  -5  -1   3        398.47        326.70        13.29 o                         
  -4  -1   3         24.28         12.70         1.12 o                         
  -3  -1   3        160.69        159.08         3.79 o                         
  -2  -1   3       1540.96       1400.62        22.82 o                         
  -1  -1   3        126.17        131.70         7.64 o                         
   0  -1   3       2123.14       1914.19        52.65 o                         
   1  -1   3       1115.74       1027.03        16.60 o                         
   2  -1   3          9.59          6.39         0.36 o                         
   3  -1   3          0.52          0.85         0.26 o                         
   4  -1   3        248.52        251.31         5.35 o                         
   5  -1   3          1.51          4.77         0.46 o                         
   6  -1   3         37.38         35.95         1.52 o                         
   7  -1   3        151.48        152.37         3.02 o                         
   8  -1   3          3.48          4.19         0.72 o                         
   9  -1   3          0.70          2.23         0.58 o                         
  10  -1   3         22.61         23.22         1.74 o                         
 -11   0   3        124.25        128.23         4.71 o                         
 -10   0   3        270.40        318.69         7.49 o                         
  -9   0   3         17.48         18.34         0.94 o                         
  -8   0   3         40.02         40.38         1.22 o                         
  -7   0   3        125.04        118.88         2.02 o                         
  -6   0   3         14.97          9.75         2.00 o                         
  -5   0   3        510.71        495.31        12.40 o                         
  -4   0   3       2695.10       2797.09        39.37 o                         
  -3   0   3        526.83        569.23        10.23 o                         
  -2   0   3       1215.31       1174.17        16.65 o                         
  -1   0   3       1478.43       1380.22        22.17 o                         
   0   0   3       1460.62       1486.72        41.36 o                         
   1   0   3       1225.86       1133.60        54.21 o                         
   2   0   3        559.74        576.10         9.52 o                         
   3   0   3         60.99         52.76         1.50 o                         
   4   0   3        112.38        117.90         2.63 o                         
   5   0   3        207.93        199.67         4.98 o                         
   6   0   3         53.59         49.00         1.73 o                         
   7   0   3         33.88         30.15         1.28 o                         
   8   0   3        213.26        211.70         5.72 o                         
   9   0   3          0.46          0.48         0.32 o                         
 -11   1   3        132.61        151.23         5.19 o                         
 -10   1   3         47.15         47.37         1.85 o                         
  -9   1   3        102.46        106.13         1.87 o                         
  -8   1   3        147.36        148.23         2.26 o                         
  -7   1   3         15.58         18.46         0.74 o                         
  -6   1   3        161.31        149.36         7.85 o                         
  -5   1   3        406.31        380.39         7.02 o                         
  -4   1   3        148.34        158.33         3.41 o                         
  -3   1   3       1274.83       1292.80        15.12 o                         
  -2   1   3          5.75          1.94         0.20 o                         
  -1   1   3       6422.86       6098.61        95.22 o                         
   0   1   3       1008.99        891.54        17.02 o                         
   1   1   3        156.43        172.09         2.62 o                         
   2   1   3         76.34         74.95         1.81 o                         
   3   1   3         62.15         58.65         1.62 o                         
   4   1   3          0.57          0.82         0.32 o                         
   5   1   3        685.17        642.63        10.64 o                         
   6   1   3        164.33        163.77         3.18 o                         
   7   1   3         65.80         57.89         2.16 o                         
   8   1   3        393.61        388.11         9.48 o                         
   9   1   3          2.38          1.46         0.65 o                         
 -12   2   3         58.57         54.64         2.77 o                         
 -11   2   3         25.99         26.71         2.78 o                         
 -10   2   3         10.76         10.17         0.76 o                         
  -9   2   3        107.95        111.89         1.99 o                         
  -8   2   3         51.82         51.61         1.02 o                         
  -7   2   3       1201.75       1203.00        19.45 o                         
  -6   2   3         70.11         64.46         2.35 o                         
  -5   2   3        352.17        355.42         4.96 o                         
  -4   2   3       2954.61       2949.85        33.74 o                         
  -3   2   3        701.48        672.20         9.72 o                         
  -2   2   3         74.99         70.96         1.38 o                         
  -1   2   3          0.17          0.56         0.16 o                         
   0   2   3        463.26        423.30         9.61 o                         
   1   2   3         37.71         41.62         1.30 o                         
   2   2   3        739.26        796.43        11.05 o                         
   3   2   3        185.22        200.23         4.38 o                         
   4   2   3        239.24        223.09         9.69 o                         
   5   2   3          1.13          2.86         0.87 o                         
   6   2   3        522.26        516.90         9.24 o                         
   7   2   3         45.15         47.06         3.46 o                         
   8   2   3         37.09         38.26         4.49 o                         
 -12   3   3        135.74        158.55         4.76 o                         
 -11   3   3          4.42          3.65         0.60 o                         
 -10   3   3        225.52        234.12         4.89 o                         
  -9   3   3        455.99        476.21         6.34 o                         
  -8   3   3        176.28        188.66         3.32 o                         
  -7   3   3        139.57        159.67         2.05 o                         
  -6   3   3        866.48        876.35        11.62 o                         
  -5   3   3       1666.76       1736.28        20.00 o                         
  -4   3   3        182.25        208.34         5.00 o                         
  -3   3   3         22.58         27.42         1.01 o                         
  -2   3   3          1.85          1.82         0.27 o                         
  -1   3   3       2495.18       2616.84        39.14 o                         
   0   3   3       1273.03       1286.82        26.64 o                         
   1   3   3        241.46        251.28         4.75 o                         
   2   3   3         62.44         55.28         1.76 o                         
   3   3   3         11.98          7.80         0.70 o                         
   4   3   3          2.64          2.80         0.64 o                         
   5   3   3        277.54        248.18         6.32 o                         
   6   3   3         59.36         51.98         2.79 o                         
   7   3   3         14.16         14.82         0.94 o                         
 -12   4   3         17.21         22.72         2.03 o                         
 -11   4   3        174.95        199.03         5.19 o                         
 -10   4   3          0.29          1.07         0.31 o                         
  -9   4   3        224.95        226.16         4.75 o                         
  -8   4   3         14.67         13.83         0.66 o                         
  -7   4   3        183.48        169.20         1.96 o                         
  -6   4   3        120.32        111.26         2.93 o                         
  -5   4   3        473.41        437.62         7.27 o                         
  -4   4   3        824.95        841.24        10.03 o                         
  -3   4   3       1138.82       1131.09        12.84 o                         
  -2   4   3        385.82        402.68         6.15 o                         
  -1   4   3         72.53         72.20         2.00 o                         
   0   4   3         47.46         57.65         2.10 o                         
   1   4   3         20.32         17.10         1.22 o                         
   2   4   3         10.18          8.94         0.69 o                         
   3   4   3         10.69          9.96         0.93 o                         
   4   4   3        127.76        111.98         5.28 o                         
   5   4   3          4.34          5.56         1.32 o                         
   6   4   3        232.13        251.78         6.46 o                         
   7   4   3         40.54         41.77         1.59 o                         
 -12   5   3         40.19         50.17         3.09 o                         
 -11   5   3         48.03         55.58         2.06 o                         
 -10   5   3         28.43         27.89         0.92 o                         
  -9   5   3        254.28        254.93         4.89 o                         
  -8   5   3        363.91        368.33         5.52 o                         
  -7   5   3        579.56        544.17         4.64 o                         
  -6   5   3          3.13          1.57         0.24 o                         
  -5   5   3          1.41          0.60         0.31 o                         
  -4   5   3          3.39          1.51         0.54 o                         
  -3   5   3        719.72        788.74         8.43 o                         
  -2   5   3          0.39          2.35         0.32 o                         
  -1   5   3        206.09        175.09         3.52 o                         
   0   5   3         78.46         70.95         2.17 o                         
   1   5   3       2376.43       2392.67        32.70 o                         
   2   5   3        476.21        474.25         7.67 o                         
   3   5   3       1606.31       1565.84        24.64 o                         
   4   5   3        246.42        254.58         5.46 o                         
   5   5   3         14.01         10.69         1.53 o                         
   6   5   3         38.30         45.49         2.26 o                         
 -11   6   3         78.94         89.41         2.16 o                         
 -10   6   3         96.55        100.16         2.15 o                         
  -9   6   3          8.99          9.62         0.53 o                         
  -8   6   3         14.27         14.20         0.64 o                         
  -7   6   3          5.83          6.23         0.39 o                         
  -6   6   3       1028.50       1031.13        12.03 o                         
  -5   6   3         44.68         40.09         1.24 o                         
  -4   6   3         38.25         40.24         1.20 o                         
  -3   6   3        611.05        599.13         7.04 o                         
  -2   6   3         55.10         55.82         1.39 o                         
  -1   6   3         52.70         54.50         1.50 o                         
   0   6   3       1580.37       1576.08        18.38 o                         
   1   6   3         16.74         16.29         1.30 o                         
   2   6   3         38.12         41.31         1.73 o                         
   3   6   3        106.66         99.54         3.46 o                         
   4   6   3          6.85          9.64         0.96 o                         
   5   6   3         47.11         48.86         2.42 o                         
 -11   7   3          7.82         10.87         1.02 o                         
 -10   7   3         96.48        109.84         2.53 o                         
  -9   7   3         23.41         23.09         0.97 o                         
  -8   7   3         22.95         23.53         0.86 o                         
  -7   7   3         38.31         41.91         1.15 o                         
  -6   7   3         21.97         30.07         0.98 o                         
  -5   7   3        219.28        210.97         3.73 o                         
  -4   7   3         17.74         16.20         0.86 o                         
  -3   7   3        101.23         84.90         1.90 o                         
  -2   7   3          4.99          7.06         0.57 o                         
  -1   7   3        440.37        444.64         7.99 o                         
   0   7   3         31.21         28.08         1.93 o                         
   1   7   3        244.17        264.28         5.23 o                         
   2   7   3          6.00          4.80         0.91 o                         
   3   7   3          2.29          1.45         0.69 o                         
   4   7   3          6.38          5.65         0.88 o                         
 -11   8   3         30.69         32.41         1.49 o                         
 -10   8   3         18.92         22.19         1.45 o                         
  -9   8   3         54.11         61.17         1.74 o                         
  -8   8   3        250.98        245.15         4.49 o                         
  -7   8   3         30.53         32.30         1.14 o                         
  -6   8   3         20.94         19.55         0.99 o                         
  -5   8   3        105.15         99.37         2.31 o                         
  -4   8   3         10.44         11.58         0.72 o                         
  -3   8   3       1621.65       1566.45        17.23 o                         
  -2   8   3        274.53        294.24         8.10 o                         
  -1   8   3        437.12        430.11         9.06 o                         
   0   8   3        192.78        201.41         6.29 o                         
   1   8   3        124.26        129.77         4.03 o                         
   2   8   3         35.61         40.87         1.92 o                         
   3   8   3         47.05         49.27         2.09 o                         
 -11   9   3        364.98        414.37        16.19 o                         
 -10   9   3          1.44          1.79         0.43 o                         
  -9   9   3         24.76         23.94         1.08 o                         
  -8   9   3          0.05          0.28         0.36 o                         
  -7   9   3          0.57          0.87         0.41 o                         
  -6   9   3         13.19         16.28         3.04 o                         
  -5   9   3        247.67        236.26         5.05 o                         
  -4   9   3          5.86          5.53         0.56 o                         
  -3   9   3         68.77         74.40         3.47 o                         
  -2   9   3        160.42        166.80         5.42 o                         
  -1   9   3         16.66         14.11         1.90 o                         
   0   9   3         62.87         57.26         2.14 o                         
   1   9   3         16.52         16.96         1.03 o                         
   2   9   3          1.56          1.50         0.38 o                         
 -11  10   3         24.06         19.63         1.65 o                         
 -10  10   3          1.59          1.44         0.42 o                         
  -9  10   3          0.26          0.38         0.43 o                         
  -8  10   3         12.67         13.03         0.94 o                         
  -7  10   3          0.83          1.36         0.40 o                         
  -6  10   3        181.84        192.03         4.78 o                         
  -5  10   3         74.20         69.15         4.27 o                         
  -4  10   3         48.20         50.40         6.40 o                         
  -3  10   3         22.87         23.81         2.23 o                         
  -2  10   3         32.27         33.80         2.12 o                         
  -1  10   3          1.41          0.83         0.60 o                         
   0  10   3          0.66          0.63         0.39 o                         
 -10  11   3          6.96          5.57         0.77 o                         
  -9  11   3         42.09         29.51         2.39 o                         
  -8  11   3         19.58         20.78         2.18 o                         
  -7  11   3         40.86         39.58         2.10 o                         
  -6  11   3          1.85          2.13         0.73 o                         
  -5  11   3        845.80        885.22        25.02 o                         
  -4  11   3        188.54        201.45         5.28 o                         
  -3  11   3         19.66         20.85         1.17 o                         
  -2  11   3        104.28        113.54         3.33 o                         
  -1  11   3         26.91         28.15         2.00 o                         
  -8  12   3        249.49        184.37         6.65 o                         
  -7  12   3         34.53         31.32         2.08 o                         
  -6  12   3          8.29          7.28         0.63 o                         
  -5  12   3          3.63          2.56         0.44 o                         
  -4  12   3          8.23          3.80         0.74 o                         
   3 -13   4         28.29         27.16         1.42 o                         
   4 -13   4         15.40         15.29         1.77 o                         
   5 -13   4         10.32          9.73         0.79 o                         
   6 -13   4          1.41          1.11         0.47 o                         
   0 -12   4         55.80         59.42         2.93 o                         
   1 -12   4        145.99        161.70         5.59 o                         
   2 -12   4         51.15         54.32         2.24 o                         
   3 -12   4         88.07         96.09         2.80 o                         
   4 -12   4          0.92          0.83         0.36 o                         
   5 -12   4        394.03        389.07         5.41 o                         
   6 -12   4        109.98        113.11         2.40 o                         
   7 -12   4         42.33         44.09         1.26 o                         
   8 -12   4          0.05          0.35         0.34 o                         
  -2 -11   4          0.77          1.48         0.49 o                         
  -1 -11   4        122.76        131.87         2.70 o                         
   0 -11   4         59.16         64.40         2.16 o                         
   1 -11   4         24.66         25.72         1.88 o                         
   2 -11   4         73.80         78.03         4.02 o                         
   3 -11   4          0.24          0.56         0.41 o                         
   4 -11   4         16.24         14.67         0.94 o                         
   5 -11   4         11.70         13.10         0.98 o                         
   6 -11   4        125.29        124.09         2.71 o                         
   7 -11   4        246.90        258.82         3.83 o                         
   8 -11   4        199.54        207.62         4.64 o                         
   9 -11   4         50.60         56.54         2.28 o                         
  -3 -10   4         15.92         19.73         1.13 o                         
  -2 -10   4        175.64        194.51         3.46 o                         
  -1 -10   4         23.35         30.80         1.56 o                         
   0 -10   4         71.46         72.57         2.76 o                         
   1 -10   4         21.33         17.95         1.53 o                         
   2 -10   4        310.53        337.63         6.72 o                         
   3 -10   4        186.26        197.93         4.19 o                         
   4 -10   4         44.32         46.52         1.66 o                         
   5 -10   4         46.49         46.85         2.15 o                         
   6 -10   4         49.55         48.78         1.78 o                         
   7 -10   4          0.78          0.73         0.37 o                         
   8 -10   4        144.17        138.28         3.30 o                         
   9 -10   4          4.55          4.93         0.62 o                         
  10 -10   4        147.16        117.30         4.69 o                         
  -5  -9   4         73.57         34.50         2.12 o                         
  -4  -9   4         24.94         31.22         1.37 o                         
  -3  -9   4        220.60        249.34         4.45 o                         
  -2  -9   4         52.37         54.13         1.90 o                         
  -1  -9   4        171.04        193.55         4.28 o                         
   0  -9   4        223.57        228.49         5.13 o                         
   1  -9   4        578.93        606.23         8.68 o                         
   2  -9   4         86.57         83.61         2.07 o                         
   3  -9   4        546.19        570.28         7.84 o                         
   4  -9   4        101.61         97.20         2.43 o                         
   5  -9   4         17.57         15.97         0.99 o                         
   6  -9   4        514.36        475.47         5.35 o                         
   7  -9   4        219.97        223.30         3.71 o                         
   8  -9   4        134.69        131.73         3.12 o                         
   9  -9   4        179.97        184.47         3.85 o                         
  10  -9   4          9.99          8.14         0.84 o                         
  -6  -8   4          1.15          1.09         0.38 o                         
  -5  -8   4         24.47         29.21         1.19 o                         
  -4  -8   4         30.81         27.92         1.54 o                         
  -3  -8   4          1.89          3.91         0.64 o                         
  -2  -8   4        107.67        126.17         2.96 o                         
  -1  -8   4        134.94        147.62         4.09 o                         
   0  -8   4         17.30         12.82         1.04 o                         
   1  -8   4        634.41        633.46        10.32 o                         
   2  -8   4         43.07         46.63         1.54 o                         
   3  -8   4        403.20        398.32         6.15 o                         
   4  -8   4        450.93        440.04         5.67 o                         
   5  -8   4        223.19        226.68         3.79 o                         
   6  -8   4       2083.52       2088.85        18.58 o                         
   7  -8   4         71.70         73.02         1.90 o                         
   8  -8   4          0.11          0.13         0.37 o                         
   9  -8   4        115.05        123.88         4.06 o                         
  10  -8   4         30.61         28.97         1.97 o                         
  -7  -7   4         11.28          7.39         0.70 o                         
  -6  -7   4        168.92        164.54         8.43 o                         
  -5  -7   4          8.72          9.73         0.80 o                         
  -4  -7   4         31.53         40.04         1.88 o                         
  -3  -7   4        329.75        322.35         6.61 o                         
  -2  -7   4        337.99        344.78         7.82 o                         
  -1  -7   4         80.29         87.33         2.73 o                         
   0  -7   4         38.35         35.46         1.76 o                         
   1  -7   4         29.13         30.87         1.33 o                         
   2  -7   4        292.34        302.14         8.57 o                         
   3  -7   4        941.74        981.00        11.47 o                         
   4  -7   4        315.35        308.03         4.21 o                         
   5  -7   4         56.87         47.26         1.43 o                         
   6  -7   4        818.62        798.62         9.16 o                         
   7  -7   4          0.17          3.18         0.84 o                         
   8  -7   4        115.83        114.43         3.13 o                         
   9  -7   4          2.04          2.78         0.61 o                         
  10  -7   4         31.49         34.49         2.16 o                         
  -8  -6   4         62.85         26.78         1.68 o                         
  -7  -6   4        180.17        180.41         2.99 o                         
  -6  -6   4        187.66        198.35         4.46 o                         
  -5  -6   4        171.44        174.28         3.28 o                         
  -4  -6   4       1028.33       1050.86        13.68 o                         
  -3  -6   4        327.57        326.49         8.56 o                         
  -2  -6   4        706.93        736.48        10.78 o                         
  -1  -6   4         18.28         18.14         1.69 o                         
   0  -6   4        976.94        995.45        48.10 o                         
   1  -6   4         69.47         67.47         3.91 o                         
   2  -6   4       1434.12       1420.97        21.68 o                         
   3  -6   4        204.60        215.23         3.98 o                         
   4  -6   4        302.79        311.85         4.58 o                         
   5  -6   4        146.06        134.19         2.16 o                         
   6  -6   4         43.27         46.93         1.21 o                         
   7  -6   4         33.45         31.62         1.67 o                         
   8  -6   4         13.99         15.33         0.91 o                         
   9  -6   4         38.09         36.56         1.80 o                         
  10  -6   4         44.91         53.04         3.26 o                         
  -8  -5   4         81.73         79.59         1.86 o                         
  -7  -5   4        141.53        155.89         3.82 o                         
  -6  -5   4        162.48        178.28         4.07 o                         
  -5  -5   4        865.98        841.45        11.45 o                         
  -4  -5   4         70.16         72.74         2.95 o                         
  -3  -5   4        241.83        239.66         5.66 o                         
  -2  -5   4        194.96        197.28         6.89 o                         
  -1  -5   4        388.92        408.55        16.22 o                         
   0  -5   4         91.21         92.96         3.89 o                         
   1  -5   4        489.58        504.83        12.44 o                         
   2  -5   4        146.19        152.99         3.18 o                         
   3  -5   4       2542.46       2602.04        30.29 o                         
   4  -5   4       1313.78       1296.21        16.05 o                         
   5  -5   4         26.32         30.55         1.01 o                         
   6  -5   4         48.91         50.54         1.46 o                         
   7  -5   4        292.55        288.44         6.06 o                         
   8  -5   4          1.87          2.28         0.47 o                         
   9  -5   4        350.12        352.87         9.02 o                         
  10  -5   4         16.10         14.58         0.93 o                         
  -9  -4   4          4.20          6.95         0.84 o                         
  -8  -4   4          2.32          1.23         0.48 o                         
  -7  -4   4          0.65          1.15         0.73 o                         
  -6  -4   4         81.09         84.04         2.21 o                         
  -5  -4   4       1683.26       1624.93        35.77 o                         
  -4  -4   4          3.32          3.65         0.67 o                         
  -3  -4   4        711.56        683.81        11.79 o                         
  -2  -4   4          4.88          5.15         0.99 o                         
  -1  -4   4          6.86          5.99         0.63 o                         
   0  -4   4          5.10          3.51         0.90 o                         
   1  -4   4         70.78         66.18         2.82 o                         
   2  -4   4         49.85         57.20         1.65 o                         
   3  -4   4          0.84          3.44         0.54 o                         
   4  -4   4         33.59         38.92         1.64 o                         
   5  -4   4         66.93         62.67         1.91 o                         
   6  -4   4          4.70          3.47         0.56 o                         
   7  -4   4          5.49          5.72         0.60 o                         
   8  -4   4         24.65         25.77         1.18 o                         
   9  -4   4          5.68          6.11         0.77 o                         
  10  -4   4         14.28         19.04         2.00 o                         
 -10  -3   4         18.88         12.53         1.21 o                         
  -9  -3   4        318.83        354.32         7.50 o                         
  -8  -3   4         33.03         30.91         1.92 o                         
  -7  -3   4         58.83         62.56         2.19 o                         
  -6  -3   4         16.53         14.62         1.01 o                         
  -5  -3   4          5.43          5.39         1.68 o                         
  -4  -3   4        176.80        176.91         3.99 o                         
  -3  -3   4        177.93        177.59         4.13 o                         
  -2  -3   4          5.60          6.31         1.71 o                         
  -1  -3   4       1068.80       1273.61        38.32 o                         
   0  -3   4         51.56         43.22         2.24 o                         
   1  -3   4         69.69         86.79         1.90 o                         
   2  -3   4       1447.93       1432.66        18.27 o                         
   3  -3   4          2.12          2.93         0.44 o                         
   4  -3   4       1693.98       1661.70        34.38 o                         
   5  -3   4        231.08        253.75         5.89 o                         
   6  -3   4        941.14        958.60        26.65 o                         
   7  -3   4         93.20         98.82         2.73 o                         
   8  -3   4         25.07         22.28         1.29 o                         
   9  -3   4         15.94         13.19         0.97 o                         
  10  -3   4         20.13         21.19         1.10 o                         
 -10  -2   4         33.94         34.72         1.60 o                         
  -9  -2   4          2.74          2.61         0.46 o                         
  -8  -2   4        171.39        169.04         3.92 o                         
  -7  -2   4         27.30         28.84         1.28 o                         
  -6  -2   4        247.83        263.22         5.05 o                         
  -5  -2   4          2.21          1.04         0.56 o                         
  -4  -2   4       1674.62       1668.31        22.19 o                         
  -3  -2   4         83.69         84.30         2.80 o                         
  -2  -2   4       4517.13       4676.04        90.88 o                         
  -1  -2   4        893.06        957.87        19.09 o                         
   0  -2   4        159.53        135.74         3.64 o                         
   1  -2   4        497.89        474.80        10.18 o                         
   2  -2   4        250.35        230.28         4.00 o                         
   3  -2   4        110.61        101.25         2.82 o                         
   4  -2   4         94.71         82.35         3.58 o                         
   5  -2   4        109.52        107.83         2.76 o                         
   6  -2   4          5.56          4.36         0.54 o                         
   7  -2   4          0.25          0.67         0.37 o                         
   8  -2   4        128.10        123.98         3.05 o                         
   9  -2   4          1.31          1.38         0.62 o                         
 -11  -1   4          0.73          1.28         0.29 o                         
 -10  -1   4        126.42        153.26         3.83 o                         
  -9  -1   4         33.77         36.94         1.43 o                         
  -8  -1   4         44.34         43.20         1.58 o                         
  -7  -1   4        264.08        275.43         4.16 o                         
  -6  -1   4          9.34          7.10         0.59 o                         
  -5  -1   4        358.38        367.56         9.11 o                         
  -4  -1   4         10.03         18.67         1.12 o                         
  -3  -1   4        213.01        207.40         5.72 o                         
  -2  -1   4        189.41        168.00         3.60 o                         
  -1  -1   4        121.73        138.02         2.84 o                         
   0  -1   4          8.53          3.93         0.99 o                         
   1  -1   4       2759.78       2773.00        54.50 o                         
   2  -1   4        226.10        252.06         6.86 o                         
   3  -1   4        387.69        398.33        10.77 o                         
   4  -1   4         72.68         75.76         4.39 o                         
   5  -1   4         54.50         46.30         1.81 o                         
   6  -1   4          5.76          5.79         1.03 o                         
   7  -1   4        688.45        693.18        11.41 o                         
   8  -1   4         10.60         10.64         0.83 o                         
   9  -1   4        103.10         95.41         2.86 o                         
 -11   0   4         29.18         25.36         1.29 o                         
 -10   0   4        105.08        109.35         5.16 o                         
  -9   0   4        304.06        317.19         7.41 o                         
  -8   0   4        326.52        322.38         4.15 o                         
  -7   0   4        231.21        228.53         4.19 o                         
  -6   0   4          0.23          0.38         0.46 o                         
  -5   0   4       1249.13       1231.11        18.89 o                         
  -4   0   4        165.22        149.68         3.92 o                         
  -3   0   4        500.54        469.61         7.55 o                         
  -2   0   4       1379.65       1372.16        17.34 o                         
  -1   0   4        605.01        497.47        12.75 o                         
   0   0   4       1335.16       1405.38        39.68 o                         
   1   0   4       3915.28       4134.76        80.52 o                         
   2   0   4        166.31        180.36        15.46 o                         
   3   0   4        446.92        464.37        15.51 o                         
   4   0   4         58.24         66.73         2.65 o                         
   5   0   4        347.01        346.57         7.94 o                         
   6   0   4          7.50          5.08         0.69 o                         
   7   0   4        312.77        300.08         5.45 o                         
   8   0   4         24.37         28.32         1.16 o                         
   9   0   4         14.84         17.89         1.59 o                         
 -11   1   4        239.77        269.46         8.47 o                         
 -10   1   4         77.65         80.86         3.07 o                         
  -9   1   4        425.41        470.88         8.75 o                         
  -8   1   4        765.43        741.30        10.00 o                         
  -7   1   4        485.53        448.66         7.00 o                         
  -6   1   4         36.53         29.43         1.59 o                         
  -5   1   4         29.88         56.90         2.02 o                         
  -4   1   4         87.81        100.18         3.69 o                         
  -3   1   4          1.71          4.01         0.36 o                         
  -2   1   4         71.41         54.63         1.17 o                         
  -1   1   4       1270.39       1126.97        32.43 o                         
   0   1   4        199.27        175.35         6.58 o                         
   1   1   4       1083.57       1151.36        24.19 o                         
   2   1   4        132.07        116.67         6.10 o                         
   3   1   4         67.13         86.42         3.94 o                         
   4   1   4         16.48         20.93         1.43 o                         
   5   1   4        187.87        186.97         8.76 o                         
   6   1   4          6.42          7.19         0.79 o                         
   7   1   4         97.79         92.66         2.51 o                         
   8   1   4        263.61        284.45         7.41 o                         
 -12   2   4          6.62          7.56         0.59 o                         
 -11   2   4         48.62         45.43         1.78 o                         
 -10   2   4        386.69        407.65        14.52 o                         
  -9   2   4         47.94         53.75         1.33 o                         
  -8   2   4         75.74         75.13         1.53 o                         
  -7   2   4        138.82        141.41         2.15 o                         
  -6   2   4        334.34        369.28        10.62 o                         
  -5   2   4        216.32        250.65         4.11 o                         
  -4   2   4        495.52        455.43         6.81 o                         
  -3   2   4        957.23       1022.83        16.84 o                         
  -2   2   4        696.32        714.29         9.50 o                         
  -1   2   4       3407.96       3329.21        52.61 o                         
   0   2   4         20.36         28.53         3.19 o                         
   1   2   4        710.12        761.95        18.95 o                         
   2   2   4        907.02        901.78        20.89 o                         
   3   2   4         84.20         85.28         2.58 o                         
   4   2   4        658.70        605.44        12.13 o                         
   5   2   4        119.48        108.03         4.03 o                         
   6   2   4        350.49        352.99         6.96 o                         
   7   2   4         69.37         80.48         2.90 o                         
   8   2   4         12.22         10.23         1.09 o                         
 -12   3   4         15.39         16.94         1.65 o                         
 -11   3   4          4.18          5.03         0.61 o                         
 -10   3   4         14.92         17.70         1.05 o                         
  -9   3   4         12.20         10.78         0.67 o                         
  -8   3   4        409.23        437.23         5.19 o                         
  -7   3   4        156.98        155.57         2.55 o                         
  -6   3   4       1414.12       1490.42        20.56 o                         
  -5   3   4        974.74        913.02        10.82 o                         
  -4   3   4        957.23       1005.64        26.64 o                         
  -3   3   4          8.76          1.86         0.30 o                         
  -2   3   4        215.90        223.07         3.68 o                         
  -1   3   4        368.74        419.43         6.02 o                         
   0   3   4       1316.46       1415.37        27.30 o                         
   1   3   4        548.43        515.41         9.07 o                         
   2   3   4        458.01        477.93         6.88 o                         
   3   3   4       1491.16       1518.56        18.03 o                         
   4   3   4        122.12        120.64         3.26 o                         
   5   3   4        742.00        732.25        15.36 o                         
   6   3   4         33.50         34.38         2.11 o                         
   7   3   4        130.45        130.97         5.97 o                         
 -12   4   4        245.91        287.24         7.19 o                         
 -11   4   4        134.43        152.12         5.02 o                         
 -10   4   4        190.22        187.94         4.50 o                         
  -9   4   4        107.61        109.82         2.68 o                         
  -8   4   4         78.47         69.75         1.63 o                         
  -7   4   4         51.08         41.47         0.90 o                         
  -6   4   4         37.71         38.43         1.12 o                         
  -5   4   4          9.54          8.15         0.80 o                         
  -4   4   4       1387.48       1418.86        17.24 o                         
  -3   4   4        135.26        139.76         2.55 o                         
  -2   4   4         52.36         57.36         1.61 o                         
  -1   4   4        411.41        397.32         6.75 o                         
   0   4   4         37.02         50.27         2.70 o                         
   1   4   4        507.36        499.28         8.35 o                         
   2   4   4        847.21        863.31        11.68 o                         
   3   4   4         40.25         42.73         2.16 o                         
   4   4   4         45.44         41.51         1.98 o                         
   5   4   4          9.69          8.50         1.14 o                         
   6   4   4         71.90         88.59         3.62 o                         
 -12   5   4        313.82        378.44        12.76 o                         
 -11   5   4         61.08         68.31         1.72 o                         
 -10   5   4         88.08         92.98         2.02 o                         
  -9   5   4        130.09        128.69         3.06 o                         
  -8   5   4         72.92         76.93         1.60 o                         
  -7   5   4         83.57         78.82         1.37 o                         
  -6   5   4         33.97         39.35         0.91 o                         
  -5   5   4         60.49         53.61         1.30 o                         
  -4   5   4        114.42        101.09         2.24 o                         
  -3   5   4        174.15        161.77         2.99 o                         
  -2   5   4         52.44         54.57         1.62 o                         
  -1   5   4        213.29        233.03         5.01 o                         
   0   5   4         19.99         21.08         1.11 o                         
   1   5   4         48.43         53.40         1.83 o                         
   2   5   4        468.87        437.23         7.28 o                         
   3   5   4        136.33        144.71         6.02 o                         
   4   5   4          2.13          2.19         0.80 o                         
   5   5   4          8.74          6.31         1.27 o                         
 -12   6   4          0.31          0.44         0.56 o                         
 -11   6   4          6.00          5.74         0.64 o                         
 -10   6   4        473.95        490.34        10.08 o                         
  -9   6   4         79.69         81.79         1.67 o                         
  -8   6   4        130.17        131.78         1.98 o                         
  -7   6   4         60.70         62.50         1.21 o                         
  -6   6   4        678.57        676.36         7.05 o                         
  -5   6   4         31.03         29.77         0.98 o                         
  -4   6   4        926.82        917.80         9.56 o                         
  -3   6   4          5.27          7.30         0.57 o                         
  -2   6   4        517.58        515.83         8.11 o                         
  -1   6   4        523.34        525.40         7.66 o                         
   0   6   4       1055.30       1071.11        13.39 o                         
   1   6   4        192.75        190.66         3.82 o                         
   2   6   4         79.20         80.61         5.21 o                         
   3   6   4        106.53        116.70         3.58 o                         
   4   6   4        110.05        121.23         4.18 o                         
   5   6   4          2.70          1.62         0.53 o                         
 -11   7   4         30.70         34.22         1.39 o                         
 -10   7   4         69.86         79.58         2.46 o                         
  -9   7   4        210.92        220.08         4.73 o                         
  -8   7   4          0.38          0.77         0.29 o                         
  -7   7   4        247.73        254.50         4.44 o                         
  -6   7   4        268.08        266.62         4.92 o                         
  -5   7   4         40.52         41.00         1.27 o                         
  -4   7   4        145.27        145.44         3.13 o                         
  -3   7   4          0.60          1.35         0.42 o                         
  -2   7   4          2.30          2.11         0.66 o                         
  -1   7   4        297.14        290.71         5.35 o                         
   0   7   4         13.39         15.95         1.16 o                         
   1   7   4         55.61         53.52         2.53 o                         
   2   7   4         96.91         96.15         4.70 o                         
   3   7   4         87.50         85.17         3.61 o                         
   4   7   4          0.00          0.12         0.38 o                         
 -11   8   4         49.20         50.03         4.41 o                         
 -10   8   4        154.97        166.06         3.43 o                         
  -9   8   4         10.62          8.66         0.90 o                         
  -8   8   4         13.55         14.92         1.02 o                         
  -7   8   4         22.92         22.93         1.05 o                         
  -6   8   4         65.60         64.04         1.94 o                         
  -5   8   4        191.08        172.35         3.95 o                         
  -4   8   4        816.07        799.74        20.46 o                         
  -3   8   4       1736.22       1704.97        33.50 o                         
  -2   8   4          2.02          1.97         0.92 o                         
  -1   8   4         68.59         67.72         2.90 o                         
   0   8   4          1.27          1.06         0.62 o                         
   1   8   4         16.69         16.61         1.36 o                         
   2   8   4         16.14         17.63         1.67 o                         
 -11   9   4        490.96        514.54        31.88 o                         
 -10   9   4        152.57        168.40         4.77 o                         
  -9   9   4        285.95        292.27         7.03 o                         
  -8   9   4          1.45          1.33         0.44 o                         
  -7   9   4        916.20        958.24        22.45 o                         
  -6   9   4          3.44          3.40         0.58 o                         
  -5   9   4        248.57        257.36         6.61 o                         
  -4   9   4         27.29         24.05         1.46 o                         
  -3   9   4        366.77        383.27        11.29 o                         
  -2   9   4        173.99        172.08         4.69 o                         
  -1   9   4         16.37         15.57         1.27 o                         
   0   9   4         57.16         55.71         2.13 o                         
   1   9   4          0.01          0.25         0.39 o                         
 -10  10   4         14.05         14.25         1.23 o                         
  -9  10   4          0.03          0.51         0.51 o                         
  -8  10   4        384.89        454.12        12.10 o                         
  -7  10   4         11.71         11.74         1.16 o                         
  -6  10   4        422.30        479.50        12.57 o                         
  -5  10   4          3.76          4.91         0.74 o                         
  -4  10   4        120.59        131.75         6.19 o                         
  -3  10   4          4.15          1.86         0.97 o                         
  -2  10   4         12.73         17.66         2.10 o                         
  -1  10   4         28.17         34.76         1.70 o                         
   0  10   4         81.86         88.29         3.92 o                         
  -9  11   4        525.86        419.00        13.15 o                         
  -8  11   4          0.15         -0.09         0.56 o                         
  -7  11   4         86.97         76.31         2.59 o                         
  -6  11   4         16.71         19.15         1.58 o                         
  -5  11   4          1.07          1.49         0.49 o                         
  -4  11   4          2.38          1.64         0.36 o                         
  -3  11   4         22.05         17.91         1.16 o                         
   3 -13   5         60.35         48.71         2.62 o                         
   4 -13   5         37.05         35.93         2.48 o                         
   5 -13   5          1.27          1.09         0.53 o                         
   0 -12   5        176.23        190.39         6.08 o                         
   1 -12   5          0.95          0.67         0.25 o                         
   2 -12   5          7.71          6.90         0.55 o                         
   3 -12   5         30.59         26.60         1.18 o                         
   4 -12   5         14.90         16.09         1.03 o                         
   5 -12   5        171.31        169.64         4.01 o                         
   6 -12   5          0.13          0.25         0.30 o                         
   7 -12   5          5.33          5.19         1.00 o                         
  -2 -11   5         30.82         35.53         1.84 o                         
  -1 -11   5         15.47         19.95         2.42 o                         
   0 -11   5        138.07        151.40         7.95 o                         
   1 -11   5         82.51         81.13         2.50 o                         
   2 -11   5        160.22        174.49         3.39 o                         
   3 -11   5         20.79         22.37         1.13 o                         
   4 -11   5         18.14         20.29         1.30 o                         
   5 -11   5          6.17          5.78         0.60 o                         
   6 -11   5          1.22          1.54         0.57 o                         
   7 -11   5          1.62          1.99         0.39 o                         
   8 -11   5        133.89        120.39         3.94 o                         
  -4 -10   5          5.35          5.42         0.80 o                         
  -3 -10   5         14.20         13.83         0.84 o                         
  -2 -10   5        186.95        204.45         4.97 o                         
  -1 -10   5         10.98          9.08         0.94 o                         
   0 -10   5         39.65         43.49         2.16 o                         
   1 -10   5         23.89         24.79         1.52 o                         
   2 -10   5        124.00        129.35         3.66 o                         
   3 -10   5         11.40         10.60         0.95 o                         
   4 -10   5        876.79        856.66        13.26 o                         
   5 -10   5          4.94          4.62         0.71 o                         
   6 -10   5        885.83        902.60        13.46 o                         
   7 -10   5        211.99        210.58         3.84 o                         
   8 -10   5        998.40       1059.14        18.53 o                         
   9 -10   5         78.94         78.64         3.14 o                         
  -5  -9   5        131.86         83.86        15.55 o                         
  -4  -9   5         68.90         63.44         2.19 o                         
  -3  -9   5         98.61        114.77         3.08 o                         
  -2  -9   5         75.89         72.23         3.20 o                         
  -1  -9   5        122.36        133.12         3.37 o                         
   0  -9   5        654.68        682.05        12.83 o                         
   1  -9   5         64.64         69.13         2.57 o                         
   2  -9   5        535.53        569.31         7.33 o                         
   3  -9   5         23.31         22.11         1.04 o                         
   4  -9   5          0.63          0.66         0.35 o                         
   5  -9   5        116.79        102.80         2.81 o                         
   6  -9   5        610.73        588.52         8.24 o                         
   7  -9   5         53.69         47.65         1.59 o                         
   8  -9   5        216.23        213.82         4.66 o                         
   9  -9   5          0.70          1.87         0.48 o                         
  -6  -8   5          6.89          5.25         0.70 o                         
  -5  -8   5         33.06         31.00         1.35 o                         
  -4  -8   5         63.54         70.92         2.22 o                         
  -3  -8   5        461.77        483.33        11.89 o                         
  -2  -8   5        511.65        555.95         8.22 o                         
  -1  -8   5          3.23          3.12         0.60 o                         
   0  -8   5        117.87        115.25         3.46 o                         
   1  -8   5        286.95        293.98         4.82 o                         
   2  -8   5       1242.22       1286.07        13.15 o                         
   3  -8   5        110.65        105.60         2.28 o                         
   4  -8   5       1476.09       1374.04        13.21 o                         
   5  -8   5         68.40         65.62         1.82 o                         
   6  -8   5        304.03        305.58         4.37 o                         
   7  -8   5          2.88          2.98         0.69 o                         
   8  -8   5          2.49          3.80         0.57 o                         
   9  -8   5        108.08        107.48         3.49 o                         
  10  -8   5         72.93         73.05         3.63 o                         
  -7  -7   5         98.10         76.92         5.54 o                         
  -6  -7   5        122.57        142.99         7.56 o                         
  -5  -7   5         54.61         57.33         2.21 o                         
  -4  -7   5        460.57        534.66        10.45 o                         
  -3  -7   5       2195.38       2225.75        28.95 o                         
  -2  -7   5         99.39        105.46         2.79 o                         
  -1  -7   5        739.52        754.39        10.24 o                         
   0  -7   5        227.14        227.32         4.65 o                         
   1  -7   5        111.17        100.64         2.94 o                         
   2  -7   5        273.92        271.18         3.87 o                         
   3  -7   5          1.33          0.80         0.30 o                         
   4  -7   5         19.89         18.24         0.91 o                         
   5  -7   5        380.29        358.70         4.73 o                         
   6  -7   5        163.73        165.75         3.63 o                         
   7  -7   5        103.92        111.44         2.75 o                         
   8  -7   5        235.25        247.98         6.88 o                         
   9  -7   5         52.42         49.59         3.88 o                         
  10  -7   5        157.42        142.93         6.91 o                         
  -8  -6   5         10.87          7.37         1.75 o                         
  -7  -6   5         14.72         11.61         1.07 o                         
  -6  -6   5          6.04          5.43         0.81 o                         
  -5  -6   5          4.05          2.86         0.62 o                         
  -4  -6   5         60.91         63.92         2.40 o                         
  -3  -6   5         50.69         61.76         1.97 o                         
  -2  -6   5         48.20         52.76         1.99 o                         
  -1  -6   5          9.51         11.33         1.02 o                         
   0  -6   5          4.23          4.03         0.82 o                         
   1  -6   5         64.81         68.53         2.84 o                         
   2  -6   5        184.35        188.73         3.63 o                         
   3  -6   5        151.45        127.87         2.50 o                         
   4  -6   5         13.27         14.67         0.67 o                         
   5  -6   5        112.85         93.29         2.35 o                         
   6  -6   5        520.06        543.49        12.82 o                         
   7  -6   5         13.04         11.30         0.96 o                         
   8  -6   5        386.85        404.40         8.42 o                         
   9  -6   5          8.08          8.20         1.26 o                         
  10  -6   5         34.04         30.66         2.67 o                         
  -8  -5   5         36.24         33.14         1.63 o                         
  -7  -5   5        234.69        257.81         6.50 o                         
  -6  -5   5         12.30         15.51         1.67 o                         
  -5  -5   5         48.73         46.37         2.65 o                         
  -4  -5   5        214.53        215.32         3.70 o                         
  -3  -5   5        999.65        986.81        11.63 o                         
  -2  -5   5        119.73        119.29         5.14 o                         
  -1  -5   5       1257.41       1222.58        39.23 o                         
   0  -5   5        162.63        165.74         7.32 o                         
   1  -5   5        643.17        718.39        20.23 o                         
   2  -5   5          0.13          0.47         0.25 o                         
   3  -5   5         17.06         14.32         0.94 o                         
   4  -5   5        147.44        140.04         2.83 o                         
   5  -5   5         39.12         32.33         1.91 o                         
   6  -5   5        376.86        382.55         9.94 o                         
   7  -5   5        308.90        302.75         6.70 o                         
   8  -5   5        166.97        170.07         5.60 o                         
   9  -5   5        245.73        258.03         9.07 o                         
  10  -5   5          5.21          4.24         0.59 o                         
  -9  -4   5         91.70         93.35         3.43 o                         
  -8  -4   5         51.90         56.06         1.99 o                         
  -7  -4   5        226.99        234.22         5.79 o                         
  -6  -4   5         77.44         81.11         2.64 o                         
  -5  -4   5        668.59        662.81         8.68 o                         
  -4  -4   5          5.89          2.43         0.43 o                         
  -3  -4   5        326.34        314.10         6.56 o                         
  -2  -4   5       1190.21       1376.94        29.74 o                         
  -1  -4   5         19.02         22.81         2.90 o                         
   0  -4   5        549.80        555.47        19.82 o                         
   1  -4   5         49.77         57.25         2.33 o                         
   2  -4   5          4.62          6.95         0.62 o                         
   3  -4   5       1110.14       1072.47        14.64 o                         
   4  -4   5        781.06        720.47        14.22 o                         
   5  -4   5        204.49        224.28         8.31 o                         
   6  -4   5        167.26        169.57         5.29 o                         
   7  -4   5         44.34         43.16         1.60 o                         
   8  -4   5         31.48         30.58         1.47 o                         
   9  -4   5        186.68        206.98         5.36 o                         
  10  -4   5        134.86         85.91         3.60 o                         
 -10  -3   5         16.90         12.80         0.81 o                         
  -9  -3   5         24.12         20.22         1.18 o                         
  -8  -3   5         14.02         16.80         1.00 o                         
  -7  -3   5        351.31        347.23         6.59 o                         
  -6  -3   5          4.46          4.55         0.58 o                         
  -5  -3   5       1054.67       1060.16        12.35 o                         
  -4  -3   5        126.62        120.30         3.16 o                         
  -3  -3   5        531.49        577.92        13.37 o                         
  -2  -3   5        150.79        191.25         4.58 o                         
  -1  -3   5        391.48        381.97        14.30 o                         
   0  -3   5          4.77          0.76         0.52 o                         
   1  -3   5        270.94        275.01         5.55 o                         
   2  -3   5        209.75        192.00         3.02 o                         
   3  -3   5         44.97         40.78         2.97 o                         
   4  -3   5        507.18        461.05        16.51 o                         
   5  -3   5         46.86         46.52         1.70 o                         
   6  -3   5        351.53        347.70         9.40 o                         
   7  -3   5         12.72         11.81         0.95 o                         
   8  -3   5          1.22          1.40         0.49 o                         
   9  -3   5         81.25         76.92         4.44 o                         
 -10  -2   5         59.95         66.80         2.24 o                         
  -9  -2   5          4.82          6.28         0.75 o                         
  -8  -2   5        847.14        845.65        15.73 o                         
  -7  -2   5        407.39        372.45         5.65 o                         
  -6  -2   5       1485.28       1421.09        16.07 o                         
  -5  -2   5        142.91        147.34         3.70 o                         
  -4  -2   5         14.19          7.45         0.71 o                         
  -3  -2   5        956.95        981.04        14.95 o                         
  -2  -2   5         27.95         20.42         1.00 o                         
  -1  -2   5        327.48        344.58         6.29 o                         
   0  -2   5        118.09        140.15         3.58 o                         
   1  -2   5        211.09        213.37         4.90 o                         
   2  -2   5         14.82         10.70         0.94 o                         
   3  -2   5       1901.37       1950.29        33.27 o                         
   4  -2   5        113.35         96.82         3.34 o                         
   5  -2   5        733.84        736.10        12.01 o                         
   6  -2   5         10.61         11.07         0.88 o                         
   7  -2   5         40.60         39.42         1.59 o                         
   8  -2   5          7.03          7.36         0.96 o                         
   9  -2   5        189.99        181.60         4.28 o                         
 -11  -1   5         70.94         60.30         6.58 o                         
 -10  -1   5        203.98        241.95         5.78 o                         
  -9  -1   5       1111.35       1154.88        25.13 o                         
  -8  -1   5        129.44        121.58         2.44 o                         
  -7  -1   5       1124.89       1105.41        11.54 o                         
  -6  -1   5         30.10         21.04         0.98 o                         
  -5  -1   5         32.84         40.32         1.47 o                         
  -4  -1   5         29.75         38.99         1.44 o                         
  -3  -1   5        411.76        551.91        12.17 o                         
  -2  -1   5       1072.88       1070.33        17.87 o                         
  -1  -1   5         84.88         71.86         1.54 o                         
   0  -1   5        845.21        899.16        56.55 o                         
   1  -1   5       1465.06       1515.02        36.07 o                         
   2  -1   5         41.09         48.31         2.49 o                         
   3  -1   5        330.95        326.78        11.44 o                         
   4  -1   5        164.36        173.78         4.39 o                         
   5  -1   5         21.51         15.64         1.43 o                         
   6  -1   5        103.74        110.02         3.60 o                         
   7  -1   5          1.96          3.53         0.71 o                         
   8  -1   5        144.88        146.15         3.39 o                         
   9  -1   5          2.88          1.30         0.34 o                         
 -11   0   5         29.22         31.89         1.42 o                         
 -10   0   5         67.98         72.28         3.31 o                         
  -9   0   5          1.56          3.41         0.58 o                         
  -8   0   5        226.03        209.90         3.11 o                         
  -7   0   5         82.75         85.21         1.89 o                         
  -6   0   5         12.00          4.92         0.52 o                         
  -5   0   5        510.02        516.82         9.09 o                         
  -4   0   5       2066.24       2202.92        31.41 o                         
  -3   0   5       1581.09       1561.93        22.33 o                         
  -2   0   5        464.15        419.44         5.75 o                         
  -1   0   5          0.67          5.74         0.65 o                         
   0   0   5         21.76         28.15         1.69 o                         
   1   0   5         33.38         46.74         2.34 o                         
   2   0   5         34.63         35.46         2.25 o                         
   3   0   5         31.72         43.20         4.70 o                         
   4   0   5        510.77        496.17        14.34 o                         
   5   0   5         82.17         75.64         2.47 o                         
   6   0   5        484.27        479.52         8.79 o                         
   7   0   5         87.54         79.78         2.13 o                         
   8   0   5        188.28        169.41        24.49 o                         
 -11   1   5         61.14         62.51         1.80 o                         
 -10   1   5         19.19         21.86         1.48 o                         
  -9   1   5        117.97        118.58         3.49 o                         
  -8   1   5        356.48        360.05         4.68 o                         
  -7   1   5        254.07        231.95         3.38 o                         
  -6   1   5        222.04        224.53         5.13 o                         
  -5   1   5         82.87         78.82         2.40 o                         
  -4   1   5        126.61        136.23         3.11 o                         
  -3   1   5          0.64          2.91         0.48 o                         
  -2   1   5       4957.91       4889.73        78.00 o                         
  -1   1   5        951.55       1090.66        22.93 o                         
   0   1   5       1517.72       1612.59        33.25 o                         
   1   1   5         30.92         42.37         1.99 o                         
   2   1   5       1399.43       1492.13        53.50 o                         
   3   1   5        151.62        157.03         4.41 o                         
   4   1   5        828.41        826.32        11.99 o                         
   5   1   5         69.69         77.54         3.07 o                         
   6   1   5          7.94          6.83         0.87 o                         
   7   1   5         73.24         74.39         2.51 o                         
 -12   2   5        264.24        269.27         6.36 o                         
 -11   2   5          7.31          4.74         0.54 o                         
 -10   2   5        630.26        648.75        15.20 o                         
  -9   2   5          0.59          1.10         0.34 o                         
  -8   2   5        298.03        283.08         4.00 o                         
  -7   2   5         20.24         25.84         0.99 o                         
  -6   2   5         19.14         15.84         1.31 o                         
  -5   2   5        207.09        245.59         5.02 o                         
  -4   2   5         32.49         23.81         1.01 o                         
  -3   2   5          0.62          0.77         0.23 o                         
  -2   2   5          3.47          1.22         0.32 o                         
  -1   2   5        907.62        990.75        29.74 o                         
   0   2   5        105.68        110.72         6.49 o                         
   1   2   5         17.38         24.99         2.98 o                         
   2   2   5        223.94        243.09         7.27 o                         
   3   2   5         13.24         12.31         1.33 o                         
   4   2   5         19.43         25.83         1.96 o                         
   5   2   5          4.17          3.46         0.77 o                         
   6   2   5        198.59        218.02         6.19 o                         
   7   2   5         13.89         13.18         0.82 o                         
 -12   3   5        155.60        165.06         4.65 o                         
 -11   3   5          0.27          0.68         0.37 o                         
 -10   3   5        176.73        160.36         5.04 o                         
  -9   3   5         17.96         16.30         0.80 o                         
  -8   3   5         22.75         21.63         0.91 o                         
  -7   3   5        362.61        350.74         5.93 o                         
  -6   3   5         34.43         39.58         1.36 o                         
  -5   3   5        692.51        706.30        15.08 o                         
  -4   3   5        330.34        333.36         5.62 o                         
  -3   3   5        689.38        696.35        12.02 o                         
  -2   3   5         28.53         28.55         1.65 o                         
  -1   3   5         84.51         87.49         3.53 o                         
   0   3   5          6.84          5.36         0.96 o                         
   1   3   5         96.18         91.48         2.54 o                         
   2   3   5        273.81        279.66         5.32 o                         
   3   3   5          3.94          4.65         0.77 o                         
   4   3   5        163.61        167.38         6.17 o                         
   5   3   5         45.27         43.02         2.11 o                         
   6   3   5         12.11         10.59         0.88 o                         
 -12   4   5          2.39          0.76         0.44 o                         
 -11   4   5        289.19        291.69         4.77 o                         
 -10   4   5        221.78        216.27         3.70 o                         
  -9   4   5        323.44        324.19         7.44 o                         
  -8   4   5         14.62         12.29         0.64 o                         
  -7   4   5       1289.44       1276.34        18.29 o                         
  -6   4   5        101.58         98.10         1.75 o                         
  -5   4   5         43.34         44.87         1.44 o                         
  -4   4   5        326.19        331.98         7.23 o                         
  -3   4   5         57.95         58.27         2.25 o                         
  -2   4   5        741.91        730.14        17.29 o                         
  -1   4   5        138.95        145.32         4.83 o                         
   0   4   5        140.23        147.51         3.76 o                         
   1   4   5         11.97          9.66         0.86 o                         
   2   4   5        227.79        241.12         4.81 o                         
   3   4   5          0.41          0.01         0.93 o                         
   4   4   5        577.94        605.82        12.67 o                         
   5   4   5          2.56          0.98         0.45 o                         
   6   4   5        295.18        225.96         7.66 o                         
 -12   5   5          0.32          1.06         0.39 o                         
 -11   5   5          1.02          1.98         0.41 o                         
 -10   5   5          7.38          7.34         0.57 o                         
  -9   5   5         21.07         20.19         0.82 o                         
  -8   5   5        149.48        150.94         2.30 o                         
  -7   5   5         28.54         31.65         0.88 o                         
  -6   5   5         38.99         31.43         0.90 o                         
  -5   5   5         15.73         13.44         0.62 o                         
  -4   5   5        618.38        608.20         8.49 o                         
  -3   5   5         47.40         40.74         1.76 o                         
  -2   5   5        647.55        646.70        10.21 o                         
  -1   5   5       2125.24       2159.07        29.23 o                         
   0   5   5          1.77          1.59         0.49 o                         
   1   5   5       1289.65       1275.24        19.27 o                         
   2   5   5         71.33         77.14         6.87 o                         
   3   5   5         56.81         52.91         3.42 o                         
   4   5   5         59.94         54.29         2.85 o                         
   5   5   5         49.24         49.87         2.14 o                         
 -12   6   5         18.90         21.00         1.21 o                         
 -11   6   5         88.74         95.89         3.71 o                         
 -10   6   5        345.06        389.41         6.24 o                         
  -9   6   5        258.26        279.32         3.73 o                         
  -8   6   5        112.61        116.63         1.88 o                         
  -7   6   5         34.05         35.44         1.03 o                         
  -6   6   5         60.20         57.82         1.39 o                         
  -5   6   5         81.80         81.11         2.84 o                         
  -4   6   5         51.08         48.99         2.52 o                         
  -3   6   5          2.25          3.25         0.67 o                         
  -2   6   5        586.85        588.62        10.04 o                         
  -1   6   5       1681.35       1716.86        18.96 o                         
   0   6   5         48.99         40.89         1.47 o                         
   1   6   5        240.66        237.15         6.35 o                         
   2   6   5          1.09          4.18         1.28 o                         
   3   6   5        206.59        228.18        19.84 o                         
   4   6   5        120.86        134.34         5.87 o                         
 -12   7   5         14.07         15.25         1.46 o                         
 -11   7   5          0.28          0.81         0.45 o                         
 -10   7   5        324.68        358.24        10.46 o                         
  -9   7   5        647.12        715.06        16.97 o                         
  -8   7   5         87.39         96.91         2.42 o                         
  -7   7   5       1379.85       1434.91        30.41 o                         
  -6   7   5        102.59        100.36         2.05 o                         
  -5   7   5       1354.89       1277.12        24.83 o                         
  -4   7   5        152.87        143.57         5.34 o                         
  -3   7   5        616.88        605.10        13.03 o                         
  -2   7   5         52.70         50.94         2.73 o                         
  -1   7   5         86.12         87.36         3.03 o                         
   0   7   5         11.62         13.73         1.32 o                         
   1   7   5         34.19         36.25         6.09 o                         
   2   7   5          2.81          0.96         0.60 o                         
   3   7   5         67.89         64.04         3.60 o                         
 -11   8   5         36.60         40.65         2.02 o                         
 -10   8   5        284.19        284.67         7.23 o                         
  -9   8   5        191.78        216.63         7.03 o                         
  -8   8   5         52.99         53.55         1.84 o                         
  -7   8   5         76.42         76.00         2.46 o                         
  -6   8   5         15.61         17.45         1.66 o                         
  -5   8   5        109.50        102.88         3.87 o                         
  -4   8   5          6.46          5.61         0.88 o                         
  -3   8   5        294.57        338.16        10.47 o                         
  -2   8   5          4.03          3.27         0.93 o                         
  -1   8   5         49.38         49.22         2.33 o                         
   0   8   5          7.39          8.70         1.14 o                         
   1   8   5          5.93          5.89         0.87 o                         
   2   8   5        148.85        121.62         4.96 o                         
 -11   9   5          4.87          3.59         0.75 o                         
 -10   9   5        108.06        109.63         3.20 o                         
  -9   9   5        492.33        528.86        53.03 o                         
  -8   9   5         12.00         14.00         1.97 o                         
  -7   9   5        372.98        384.99         7.13 o                         
  -6   9   5         20.46         20.83         1.37 o                         
  -5   9   5          4.78          6.38         0.83 o                         
  -4   9   5         46.42         47.23         2.32 o                         
  -3   9   5          0.05          0.39         0.47 o                         
  -2   9   5        111.63        119.13         3.49 o                         
  -1   9   5          1.24          1.74         0.60 o                         
   0   9   5         32.38         41.39         5.66 o                         
 -10  10   5         47.74         37.88         2.33 o                         
  -9  10   5         41.91         39.19         5.81 o                         
  -8  10   5         10.80         13.48         2.55 o                         
  -7  10   5          0.79         -0.01         0.70 o                         
  -6  10   5        336.64        357.35         9.40 o                         
  -5  10   5         21.67         23.75         1.19 o                         
  -4  10   5        125.97        118.78         4.62 o                         
  -3  10   5        202.63        205.09        14.08 o                         
  -2  10   5          4.76          6.36         0.89 o                         
  -8  11   5         61.76         43.43         2.30 o                         
  -7  11   5        276.95        249.44         6.32 o                         
  -6  11   5          3.12          3.54         0.85 o                         
  -5  11   5          7.34          5.31         0.61 o                         
  -4  11   5         30.78         29.08         1.44 o                         
   0 -12   6         79.77         84.46         4.10 o                         
   1 -12   6        178.11        188.38         5.42 o                         
   2 -12   6        117.64        117.32         3.67 o                         
   3 -12   6         44.59         41.93         4.52 o                         
   4 -12   6          2.51          3.62         0.51 o                         
   5 -12   6         95.92         81.81         6.25 o                         
   6 -12   6        291.09        209.09         7.39 o                         
   7 -12   6          2.80          2.48         0.62 o                         
  -2 -11   6         16.83         17.98         1.04 o                         
  -1 -11   6        114.81        123.33         3.42 o                         
   0 -11   6        261.51        293.41         5.93 o                         
   1 -11   6         46.06         52.59         1.61 o                         
   2 -11   6        141.67        145.22         3.17 o                         
   3 -11   6         17.94         18.09         1.03 o                         
   4 -11   6        216.00        227.00         9.10 o                         
   5 -11   6          7.29          3.84         0.69 o                         
   6 -11   6         97.73        100.62         4.53 o                         
   7 -11   6          1.97          1.12         0.56 o                         
   8 -11   6        313.60        224.68        23.31 o                         
  -4 -10   6         12.38          8.80         0.80 o                         
  -3 -10   6         37.40         41.03         1.30 o                         
  -2 -10   6        167.87        192.23         4.62 o                         
  -1 -10   6        208.10        224.05         4.76 o                         
   0 -10   6          1.72          2.29         0.49 o                         
   1 -10   6         28.06         29.42         1.33 o                         
   2 -10   6          0.16          0.44         0.37 o                         
   3 -10   6         12.55         11.46         0.93 o                         
   4 -10   6        203.14        194.88         4.50 o                         
   5 -10   6          0.96          1.88         0.54 o                         
   6 -10   6        173.78        165.66         4.78 o                         
   7 -10   6        364.27        370.30         6.91 o                         
   8 -10   6         78.19         67.90         5.19 o                         
  -5  -9   6        258.32        244.00         5.70 o                         
  -4  -9   6          3.87          2.89         0.56 o                         
  -3  -9   6         58.02         65.73         2.27 o                         
  -2  -9   6          9.28         10.17         1.14 o                         
  -1  -9   6       1207.46       1318.30        19.05 o                         
   0  -9   6          9.95          9.80         0.81 o                         
   1  -9   6        478.98        473.85         6.59 o                         
   2  -9   6          3.46          3.19         0.43 o                         
   3  -9   6         39.29         40.51         1.31 o                         
   4  -9   6         74.41         65.54         2.27 o                         
   5  -9   6        227.83        248.69         5.64 o                         
   6  -9   6         53.97         56.73         2.48 o                         
   7  -9   6        169.83        184.22         4.56 o                         
   8  -9   6          6.03          4.76         0.52 o                         
   9  -9   6        112.91        106.96         4.81 o                         
  -6  -8   6         51.42         53.81         2.25 o                         
  -5  -8   6         40.77         38.30         3.53 o                         
  -4  -8   6         10.23         12.94         0.96 o                         
  -3  -8   6         45.57         48.81         1.94 o                         
  -2  -8   6         38.44         37.80         1.71 o                         
  -1  -8   6        362.82        377.99         6.76 o                         
   0  -8   6          7.72          8.51         0.88 o                         
   1  -8   6        330.13        332.58         5.60 o                         
   2  -8   6         75.26         78.84         1.83 o                         
   3  -8   6         25.80         21.64         0.94 o                         
   4  -8   6        105.86        110.37         3.65 o                         
   5  -8   6          4.10          5.59         0.82 o                         
   6  -8   6          3.98          3.75         0.73 o                         
   7  -8   6         46.30         48.63         1.92 o                         
   8  -8   6        308.21        326.59         5.89 o                         
   9  -8   6         64.60         60.14         3.77 o                         
  -7  -7   6         12.51          8.33         1.75 o                         
  -6  -7   6         20.74         28.12         2.13 o                         
  -5  -7   6         32.36         33.17         2.06 o                         
  -4  -7   6        184.44        199.75         4.38 o                         
  -3  -7   6        262.71        271.30         4.39 o                         
  -2  -7   6         47.84         52.49         2.05 o                         
  -1  -7   6        133.73        151.82         3.67 o                         
   0  -7   6        439.23        451.48         8.20 o                         
   1  -7   6        276.70        261.35         6.39 o                         
   2  -7   6        404.96        395.88         5.03 o                         
   3  -7   6         12.51         15.22         0.75 o                         
   4  -7   6          2.27          2.27         0.46 o                         
   5  -7   6        174.30        161.63         4.78 o                         
   6  -7   6         45.13         45.47         2.65 o                         
   7  -7   6         10.86         11.98         0.88 o                         
   8  -7   6         12.59         15.63         1.26 o                         
   9  -7   6         66.24         64.24         4.13 o                         
  -7  -6   6         24.82         25.41         1.35 o                         
  -6  -6   6        625.72        679.70        10.74 o                         
  -5  -6   6        154.73        167.76         3.93 o                         
  -4  -6   6        332.18        357.65         5.64 o                         
  -3  -6   6         30.94         32.67         1.42 o                         
  -2  -6   6        225.86        218.30         4.51 o                         
  -1  -6   6         23.87         23.35         1.40 o                         
   0  -6   6          9.55         15.84         1.23 o                         
   1  -6   6        548.90        543.65         7.41 o                         
   2  -6   6          7.28          6.95         0.53 o                         
   3  -6   6        123.36        115.27         2.64 o                         
   4  -6   6         48.36         51.33         1.98 o                         
   5  -6   6        336.26        328.59         7.18 o                         
   6  -6   6          0.38          0.61         0.44 o                         
   7  -6   6        119.81        120.66         3.61 o                         
   8  -6   6         61.03         60.24         2.54 o                         
   9  -6   6        117.55        118.54         6.64 o                         
  -8  -5   6         25.08         27.90         1.90 o                         
  -7  -5   6         48.01         48.46         1.78 o                         
  -6  -5   6        115.12        117.55         3.52 o                         
  -5  -5   6        827.92        847.82        11.34 o                         
  -4  -5   6        188.45        197.45         3.54 o                         
  -3  -5   6        617.93        612.58         7.95 o                         
  -2  -5   6         16.10         14.35         0.90 o                         
  -1  -5   6        502.65        488.47        10.23 o                         
   0  -5   6        219.84        239.28         9.47 o                         
   1  -5   6         10.88         11.54         0.87 o                         
   2  -5   6          6.09          3.03         0.52 o                         
   3  -5   6         17.17         14.56         1.03 o                         
   4  -5   6         13.95         10.51         0.81 o                         
   5  -5   6        280.95        259.73         8.21 o                         
   6  -5   6         83.63         84.68         2.78 o                         
   7  -5   6         93.00         99.66         2.58 o                         
   8  -5   6        114.31        116.75         3.63 o                         
   9  -5   6          0.20          0.25         0.37 o                         
  -9  -4   6        145.04        130.08         4.10 o                         
  -8  -4   6          0.35         -0.21         0.36 o                         
  -7  -4   6        360.89        376.59         7.38 o                         
  -6  -4   6        625.37        639.06         7.62 o                         
  -5  -4   6         49.32         49.49         1.87 o                         
  -4  -4   6        621.72        588.53         7.69 o                         
  -3  -4   6         30.99         37.81         1.53 o                         
  -2  -4   6          0.92          2.01         0.48 o                         
  -1  -4   6        418.80        479.03        10.11 o                         
   0  -4   6          0.94          1.68         1.18 o                         
   1  -4   6        239.12        240.46         5.47 o                         
   2  -4   6         93.95         90.69         6.52 o                         
   3  -4   6        447.75        422.82         8.50 o                         
   4  -4   6        395.45        367.39        14.87 o                         
   5  -4   6         23.19         25.83         1.84 o                         
   6  -4   6         80.67         82.30         3.57 o                         
   7  -4   6         42.10         45.67         2.96 o                         
   8  -4   6          5.94          7.06         0.79 o                         
   9  -4   6         11.75         11.30         0.84 o                         
 -10  -3   6        186.33        218.23         7.94 o                         
  -9  -3   6          0.09          0.33         0.46 o                         
  -8  -3   6          2.07          3.96         0.61 o                         
  -7  -3   6        336.39        332.07         5.29 o                         
  -6  -3   6        208.57        209.16         3.49 o                         
  -5  -3   6        317.30        322.12         4.42 o                         
  -4  -3   6        451.47        437.81         6.87 o                         
  -3  -3   6        319.80        362.98         7.24 o                         
  -2  -3   6         12.88         11.53         0.84 o                         
  -1  -3   6         63.97         66.71         2.22 o                         
   0  -3   6       1755.47       1770.28        24.61 o                         
   1  -3   6         13.94         14.67         1.38 o                         
   2  -3   6         30.70         31.21         1.69 o                         
   3  -3   6         12.78         14.79         1.03 o                         
   4  -3   6        107.96         94.37         2.81 o                         
   5  -3   6        257.39        255.31         6.44 o                         
   6  -3   6        191.87        210.69         4.78 o                         
   7  -3   6         13.16         15.55         1.20 o                         
   8  -3   6         26.20         21.50         1.06 o                         
   9  -3   6         17.32         11.97         0.93 o                         
 -10  -2   6         66.99         56.90         1.71 o                         
  -9  -2   6          0.10          1.11         0.45 o                         
  -8  -2   6        154.69        167.85         4.84 o                         
  -7  -2   6         14.57         17.16         0.84 o                         
  -6  -2   6        507.49        522.91        10.24 o                         
  -5  -2   6        120.28        125.11         2.29 o                         
  -4  -2   6        335.81        392.82         8.79 o                         
  -3  -2   6        412.81        418.15         7.65 o                         
  -2  -2   6        483.33        510.60         7.53 o                         
  -1  -2   6        495.75        451.04         7.81 o                         
   0  -2   6        355.26        366.74         9.11 o                         
   1  -2   6         19.77         29.22         1.60 o                         
   2  -2   6        358.28        365.28        10.07 o                         
   3  -2   6        649.91        616.32        15.69 o                         
   4  -2   6        168.36        164.08         3.88 o                         
   5  -2   6        346.86        345.65         6.15 o                         
   6  -2   6         78.74         81.80         3.24 o                         
   7  -2   6         20.49         21.15         1.60 o                         
   8  -2   6        138.11        146.21         3.99 o                         
 -11  -1   6        110.80         95.30         3.29 o                         
 -10  -1   6          8.49         12.53         0.87 o                         
  -9  -1   6        199.82        199.42         4.49 o                         
  -8  -1   6        237.98        206.18         3.79 o                         
  -7  -1   6        132.25        130.78         2.60 o                         
  -6  -1   6        131.91        121.45         2.36 o                         
  -5  -1   6        167.47        160.18         3.60 o                         
  -4  -1   6        415.87        417.12         7.41 o                         
  -3  -1   6         32.51         21.37         0.94 o                         
  -2  -1   6         80.05         66.79         1.60 o                         
  -1  -1   6        924.57        949.53        29.01 o                         
   0  -1   6       1831.74       2160.09        43.77 o                         
   1  -1   6       3364.99       3626.48        72.02 o                         
   2  -1   6        192.04        212.14         6.77 o                         
   3  -1   6        123.19        115.51         2.94 o                         
   4  -1   6        228.13        241.90         4.95 o                         
   5  -1   6         67.95         70.47         3.66 o                         
   6  -1   6        216.27        229.42         5.66 o                         
   7  -1   6          0.17          0.76         0.50 o                         
   8  -1   6         45.85         41.63         6.60 o                         
 -11   0   6        165.92        164.30         2.79 o                         
 -10   0   6        283.88        309.17         6.23 o                         
  -9   0   6         20.92         27.86         1.52 o                         
  -8   0   6        565.17        485.74         7.21 o                         
  -7   0   6          3.16          2.74         0.41 o                         
  -6   0   6        223.32        189.01         3.15 o                         
  -5   0   6        191.49        208.12         4.60 o                         
  -4   0   6          2.71          3.46         0.47 o                         
  -3   0   6        909.59        849.18        13.09 o                         
  -2   0   6         35.25         25.27         1.43 o                         
  -1   0   6        553.86        528.76        18.90 o                         
   0   0   6        934.24        932.16        42.10 o                         
   1   0   6        102.77        105.93         5.84 o                         
   2   0   6        134.14        143.31         7.72 o                         
   3   0   6         14.11         10.94         1.07 o                         
   4   0   6        585.62        620.38        13.05 o                         
   5   0   6        121.81        122.24         3.89 o                         
   6   0   6         76.23         74.51         2.72 o                         
   7   0   6         49.62         45.75         2.09 o                         
 -11   1   6          1.11          0.94         0.28 o                         
 -10   1   6          7.99          4.34         0.65 o                         
  -9   1   6        142.39        142.90         3.01 o                         
  -8   1   6         20.59         18.42         0.86 o                         
  -7   1   6         30.06         33.29         1.18 o                         
  -6   1   6         33.83         32.48         1.23 o                         
  -5   1   6          0.03          0.37         0.31 o                         
  -4   1   6         23.41         18.87         1.28 o                         
  -3   1   6        212.94        214.69         6.82 o                         
  -2   1   6       2133.23       2106.24        34.96 o                         
  -1   1   6       1093.38       1218.69        21.23 o                         
   0   1   6        224.43        211.22         7.40 o                         
   1   1   6        270.07        301.53         8.72 o                         
   2   1   6          9.28          9.09         0.97 o                         
   3   1   6          2.79          1.40         0.57 o                         
   4   1   6        299.26        304.86         5.81 o                         
   5   1   6         25.62         28.59         2.21 o                         
   6   1   6         14.94         14.44         1.41 o                         
   7   1   6        284.54        324.53        11.79 o                         
 -12   2   6         25.62         21.92         0.94 o                         
 -11   2   6         40.03         34.77         1.47 o                         
 -10   2   6        115.35        112.14         4.81 o                         
  -9   2   6         58.27         58.26         1.50 o                         
  -8   2   6        116.81        129.04         2.60 o                         
  -7   2   6        197.00        185.60         3.06 o                         
  -6   2   6         33.25         35.35         1.19 o                         
  -5   2   6       1645.23       1620.39        23.91 o                         
  -4   2   6         52.13         37.32         1.77 o                         
  -3   2   6        921.64        866.78        16.17 o                         
  -2   2   6        300.62        259.43         8.80 o                         
  -1   2   6       1035.76       1079.23        32.62 o                         
   0   2   6        117.20        131.68         5.40 o                         
   1   2   6         20.55         19.76         1.23 o                         
   2   2   6         83.75         72.31         2.93 o                         
   3   2   6        167.90        159.83         4.28 o                         
   4   2   6        105.02         93.81         4.02 o                         
   5   2   6         50.89         54.61         2.65 o                         
   6   2   6        307.00        353.99         6.61 o                         
 -12   3   6         11.96          9.81         0.69 o                         
 -11   3   6         10.61         13.00         0.81 o                         
 -10   3   6          1.66          2.28         0.42 o                         
  -9   3   6         49.25         56.66         2.14 o                         
  -8   3   6        598.76        608.85        12.01 o                         
  -7   3   6         16.49         18.55         0.86 o                         
  -6   3   6          5.70          7.94         0.61 o                         
  -5   3   6        298.92        249.83         6.26 o                         
  -4   3   6         84.68         96.51         3.60 o                         
  -3   3   6         26.42         32.86         1.75 o                         
  -2   3   6         16.29         15.15         1.34 o                         
  -1   3   6         30.81         37.09         2.11 o                         
   0   3   6        386.20        397.18         7.14 o                         
   1   3   6       2321.85       2284.20        28.06 o                         
   2   3   6         73.57         68.79         2.64 o                         
   3   3   6        784.00        792.49        12.67 o                         
   4   3   6         27.87         31.96         2.11 o                         
   5   3   6        147.74        150.63         3.68 o                         
   6   3   6         16.23         16.49         1.09 o                         
 -12   4   6          1.74          2.97         0.80 o                         
 -11   4   6          3.43          4.24         0.49 o                         
 -10   4   6         93.85         88.13         2.70 o                         
  -9   4   6         54.84         52.28         1.56 o                         
  -8   4   6        535.56        555.75         6.19 o                         
  -7   4   6        610.83        597.44         6.83 o                         
  -6   4   6       1865.10       1791.51        18.49 o                         
  -5   4   6          5.56          6.60         0.64 o                         
  -4   4   6        338.32        312.06         5.17 o                         
  -3   4   6        118.47        102.40         2.77 o                         
  -2   4   6          0.83          1.11         0.59 o                         
  -1   4   6        206.98        209.20         4.85 o                         
   0   4   6          7.06          8.21         0.78 o                         
   1   4   6        316.30        315.94         4.98 o                         
   2   4   6         84.76         82.46         2.85 o                         
   3   4   6         70.79         75.75         4.27 o                         
   4   4   6          5.55          5.51         0.65 o                         
   5   4   6         51.93         57.75         4.14 o                         
 -12   5   6         62.28         66.07         4.05 o                         
 -11   5   6        104.28        105.22         2.31 o                         
 -10   5   6         14.86         13.39         0.78 o                         
  -9   5   6         32.21         29.47         1.25 o                         
  -8   5   6         28.37         27.34         0.95 o                         
  -7   5   6        222.22        214.62         3.94 o                         
  -6   5   6        297.14        285.96         4.91 o                         
  -5   5   6       1209.46       1174.44        20.13 o                         
  -4   5   6        403.62        406.37         6.01 o                         
  -3   5   6         29.76         28.92         1.46 o                         
  -2   5   6        414.19        399.14         6.48 o                         
  -1   5   6         85.41         81.74         2.44 o                         
   0   5   6        110.65        120.80         3.73 o                         
   1   5   6        507.79        539.51        12.19 o                         
   2   5   6        163.73        168.98         7.96 o                         
   3   5   6        151.90        171.44         4.90 o                         
   4   5   6         75.62         81.94         3.09 o                         
 -12   6   6        126.97        134.80         3.87 o                         
 -11   6   6        139.74        143.00         5.81 o                         
 -10   6   6       1060.23       1109.82        36.15 o                         
  -9   6   6          8.11         10.63         0.76 o                         
  -8   6   6        126.06        127.85         2.52 o                         
  -7   6   6        402.27        390.02         9.69 o                         
  -6   6   6        153.22        153.35         3.70 o                         
  -5   6   6         80.30         71.75         2.58 o                         
  -4   6   6         73.30         59.12         2.56 o                         
  -3   6   6          3.26          2.70         0.69 o                         
  -2   6   6        169.71        161.13         4.32 o                         
  -1   6   6        445.06        488.77         6.53 o                         
   0   6   6        266.24        259.92         5.60 o                         
   1   6   6         20.25         15.30         2.27 o                         
   2   6   6          0.36          0.21         0.94 o                         
   3   6   6          0.43          0.92         0.49 o                         
 -12   7   6          4.21          3.30         0.71 o                         
 -11   7   6         59.17         57.56         2.21 o                         
 -10   7   6        782.23        848.07        34.55 o                         
  -9   7   6          6.96          7.75         0.63 o                         
  -8   7   6         20.17         22.68         1.14 o                         
  -7   7   6        376.61        377.30        13.50 o                         
  -6   7   6         10.58         10.24         1.26 o                         
  -5   7   6         44.13         40.69         2.42 o                         
  -4   7   6         16.26         15.79         1.37 o                         
  -3   7   6         75.47         67.69         2.24 o                         
  -2   7   6          6.09          6.44         1.03 o                         
  -1   7   6         49.56         46.32         2.31 o                         
   0   7   6        224.52        229.35         6.43 o                         
   1   7   6          1.19          2.06         0.89 o                         
   2   7   6          0.43          3.43         0.69 o                         
 -11   8   6          0.17          0.41         0.32 o                         
 -10   8   6         36.36         39.30         2.11 o                         
  -9   8   6         78.33         83.93         6.13 o                         
  -8   8   6         10.80         11.22         1.28 o                         
  -7   8   6        814.75        805.00        24.29 o                         
  -6   8   6        116.83        112.24         4.35 o                         
  -5   8   6        291.49        303.02         6.99 o                         
  -4   8   6        686.58        706.21        12.69 o                         
  -3   8   6          2.71          2.63         0.81 o                         
  -2   8   6        144.21        138.95         4.00 o                         
  -1   8   6         78.45         71.43         3.79 o                         
   0   8   6         89.45        110.43         4.30 o                         
   1   8   6         25.12         22.70         1.34 o                         
 -10   9   6         29.74         27.48         2.09 o                         
  -9   9   6         49.02         44.48         3.77 o                         
  -8   9   6         73.94         73.91         3.56 o                         
  -7   9   6         50.29         49.15         2.16 o                         
  -6   9   6         89.53         96.29         2.81 o                         
  -5   9   6        214.43        217.40         4.58 o                         
  -4   9   6        107.29        115.97         3.86 o                         
  -3   9   6          5.92          5.09         0.68 o                         
  -2   9   6        111.39        127.84         3.80 o                         
  -1   9   6         66.61         72.97         3.30 o                         
  -9  10   6          6.04          4.39         0.88 o                         
  -8  10   6         25.36         27.54         2.42 o                         
  -7  10   6          0.94          0.53         0.54 o                         
  -6  10   6         55.87         60.10         4.30 o                         
  -5  10   6          0.42          0.24         0.33 o                         
  -4  10   6         58.47         50.16         7.93 o                         
  -3  10   6         13.08         15.56         1.83 o                         
   0 -12   7        228.71        176.56         6.29 o                         
   1 -12   7        149.01        129.06         5.25 o                         
   2 -12   7         22.97         18.74         2.12 o                         
   3 -12   7         13.46         15.80         1.47 o                         
   4 -12   7          1.65          1.12         0.71 o                         
   5 -12   7          0.43          0.37         0.39 o                         
   6 -12   7         13.98         14.37         0.95 o                         
  -2 -11   7        221.30        188.97         6.88 o                         
  -1 -11   7        145.78        162.43         5.18 o                         
   0 -11   7        165.09        177.86         5.44 o                         
   1 -11   7        121.31        128.34         4.26 o                         
   2 -11   7         39.36         39.52         2.03 o                         
   3 -11   7         27.40         30.09         3.21 o                         
   4 -11   7         38.70         42.24         3.15 o                         
   5 -11   7         24.47         23.27         1.52 o                         
   6 -11   7         28.95         27.38         1.52 o                         
   7 -11   7         84.98         78.51         6.00 o                         
  -3 -10   7         71.43         79.01         2.44 o                         
  -2 -10   7         59.06         64.68         3.30 o                         
  -1 -10   7        195.36        216.59         4.84 o                         
   0 -10   7          1.48          2.13         0.48 o                         
   1 -10   7        102.93        110.37         2.78 o                         
   2 -10   7         36.74         37.02         1.71 o                         
   3 -10   7         88.11         89.49         5.42 o                         
   4 -10   7        242.62        245.39         9.43 o                         
   5 -10   7          1.79          2.64         0.67 o                         
   6 -10   7          3.39          4.90         0.81 o                         
   7 -10   7        326.81        311.04        10.77 o                         
   8 -10   7          2.81          2.45         0.74 o                         
  -5  -9   7        131.04        111.82         3.29 o                         
  -4  -9   7          0.93          1.09         0.30 o                         
  -3  -9   7        103.87        120.55         3.16 o                         
  -2  -9   7        104.99        113.98         3.17 o                         
  -1  -9   7        184.36        208.86         4.79 o                         
   0  -9   7          0.20          1.49         0.48 o                         
   1  -9   7          1.59          2.46         0.58 o                         
   2  -9   7        169.49        168.66         3.77 o                         
   3  -9   7         83.91         89.95         3.28 o                         
   4  -9   7        279.67        292.15         7.80 o                         
   5  -9   7         80.93         83.33         3.14 o                         
   6  -9   7          6.21          7.96         1.07 o                         
   7  -9   7          0.59          0.06         0.34 o                         
   8  -9   7         32.82         30.23         1.69 o                         
  -6  -8   7        138.73        125.32         3.72 o                         
  -5  -8   7         10.05         10.03         0.99 o                         
  -4  -8   7        479.96        543.82         7.49 o                         
  -3  -8   7          0.61          0.42         0.45 o                         
  -2  -8   7         29.72         32.47         1.96 o                         
  -1  -8   7        285.33        289.31         4.48 o                         
   0  -8   7         47.60         44.16         1.51 o                         
   1  -8   7        172.56        161.39         3.22 o                         
   2  -8   7        152.82        152.29         3.34 o                         
   3  -8   7        166.64        166.97         4.34 o                         
   4  -8   7        157.35        151.58         4.50 o                         
   5  -8   7         15.40         13.47         1.27 o                         
   6  -8   7         59.47         60.60         2.26 o                         
   7  -8   7         15.36         13.68         2.04 o                         
   8  -8   7        116.51        128.47         4.52 o                         
  -7  -7   7         78.27         72.36         3.69 o                         
  -6  -7   7         12.27         10.77         0.93 o                         
  -5  -7   7         22.47         23.76         1.14 o                         
  -4  -7   7        261.58        282.01         5.32 o                         
  -3  -7   7         33.59         39.13         1.46 o                         
  -2  -7   7        121.77        125.64         2.87 o                         
  -1  -7   7          0.21          0.95         0.49 o                         
   0  -7   7        179.72        180.28         3.54 o                         
   1  -7   7        331.24        318.13         4.83 o                         
   2  -7   7        229.08        214.26         4.38 o                         
   3  -7   7        397.60        392.91         8.52 o                         
   4  -7   7          0.30          0.68         0.55 o                         
   5  -7   7          2.46          2.53         0.92 o                         
   6  -7   7        147.72        149.84         4.11 o                         
   7  -7   7         25.57         28.58         1.68 o                         
   8  -7   7         25.75         30.04         2.14 o                         
   9  -7   7         43.03         26.01         2.45 o                         
  -8  -6   7         11.54         10.22         1.99 o                         
  -7  -6   7         73.88         79.56         5.16 o                         
  -6  -6   7         62.53         54.53         2.75 o                         
  -5  -6   7        195.14        217.25         4.69 o                         
  -4  -6   7        219.99        239.16         4.73 o                         
  -3  -6   7         79.90         82.66         2.16 o                         
  -2  -6   7          6.26          5.22         0.59 o                         
  -1  -6   7          2.53          1.18         0.43 o                         
   0  -6   7         11.20          6.41         0.69 o                         
   1  -6   7        165.29        160.42         3.54 o                         
   2  -6   7         36.54         35.64         2.04 o                         
   3  -6   7         13.99         13.20         1.15 o                         
   4  -6   7          0.77          1.02         0.54 o                         
   5  -6   7         18.74         18.27         1.42 o                         
   6  -6   7          3.28          4.01         0.69 o                         
   7  -6   7         24.97         25.45         1.35 o                         
   8  -6   7         19.27         18.96         1.24 o                         
   9  -6   7         13.53          8.58         0.97 o                         
  -8  -5   7        151.89        125.80        11.99 o                         
  -7  -5   7          5.21          4.89         0.61 o                         
  -6  -5   7        285.71        295.24         6.07 o                         
  -5  -5   7         16.05         15.44         1.01 o                         
  -4  -5   7        103.28        105.85         2.59 o                         
  -3  -5   7         38.04         39.76         1.48 o                         
  -2  -5   7        152.11        146.38         3.10 o                         
  -1  -5   7        832.70        852.17        12.85 o                         
   0  -5   7         14.17          8.93         0.73 o                         
   1  -5   7         99.02        101.54         3.34 o                         
   2  -5   7        676.05        698.17        11.38 o                         
   3  -5   7          2.57          1.91         0.79 o                         
   4  -5   7         98.73         94.70         3.92 o                         
   5  -5   7        350.26        366.59        10.30 o                         
   6  -5   7         17.24         19.15         1.79 o                         
   7  -5   7         29.88         30.62         1.87 o                         
   8  -5   7        115.68        114.63         4.31 o                         
  -9  -4   7         61.11         71.60        11.82 o                         
  -8  -4   7          2.14          3.61         0.63 o                         
  -7  -4   7        414.28        415.11         9.40 o                         
  -6  -4   7         63.18         50.78         1.66 o                         
  -5  -4   7        302.29        322.60         5.13 o                         
  -4  -4   7       1220.41       1216.00        13.84 o                         
  -3  -4   7          0.47          0.77         0.30 o                         
  -2  -4   7       1216.99       1245.93        14.67 o                         
  -1  -4   7        318.99        322.27         8.41 o                         
   0  -4   7        112.08        121.24         8.02 o                         
   1  -4   7          5.20          7.81         1.32 o                         
   2  -4   7       1962.65       1951.32        42.25 o                         
   3  -4   7        562.64        551.85        12.39 o                         
   4  -4   7        410.22        388.82        10.52 o                         
   5  -4   7         52.10         61.43         2.77 o                         
   6  -4   7         49.31         47.56         2.19 o                         
   7  -4   7        188.38        204.42         5.18 o                         
   8  -4   7         18.99         15.85         1.20 o                         
 -10  -3   7         62.99         46.41         2.59 o                         
  -9  -3   7          3.14          3.63         0.55 o                         
  -8  -3   7         78.44         78.04         2.85 o                         
  -7  -3   7          0.13          0.64         0.37 o                         
  -6  -3   7        801.23        760.52        14.96 o                         
  -5  -3   7        147.65        147.70         2.83 o                         
  -4  -3   7        103.81         91.26         2.03 o                         
  -3  -3   7        156.44        142.58         3.56 o                         
  -2  -3   7        362.57        402.92         8.35 o                         
  -1  -3   7          8.52          7.48         2.00 o                         
   0  -3   7        345.89        325.20         7.43 o                         
   1  -3   7        168.94        189.35         5.26 o                         
   2  -3   7         16.62          7.90         0.82 o                         
   3  -3   7        578.66        560.11        12.52 o                         
   4  -3   7          0.64          0.41         0.43 o                         
   5  -3   7         21.28         21.81         1.67 o                         
   6  -3   7         15.67         16.32         1.36 o                         
   7  -3   7         36.94         32.71         1.36 o                         
   8  -3   7          4.89          3.44         0.85 o                         
 -10  -2   7         40.68         40.79         1.63 o                         
  -9  -2   7        180.82        188.82         6.73 o                         
  -8  -2   7          2.40          1.26         0.54 o                         
  -7  -2   7          0.63          1.44         0.37 o                         
  -6  -2   7          0.15          2.45         0.45 o                         
  -5  -2   7          8.83          7.87         0.62 o                         
  -4  -2   7        204.35        184.36         3.30 o                         
  -3  -2   7        341.66        368.81         6.69 o                         
  -2  -2   7         65.86         72.74         2.84 o                         
  -1  -2   7        342.61        349.01        10.09 o                         
   0  -2   7        133.00        148.12         9.33 o                         
   1  -2   7        221.43        246.98         7.64 o                         
   2  -2   7         48.64         47.33         2.19 o                         
   3  -2   7        109.52        101.36         3.05 o                         
   4  -2   7        255.53        270.97         5.71 o                         
   5  -2   7         47.36         48.43         2.89 o                         
   6  -2   7        167.42        162.15         6.52 o                         
   7  -2   7         65.67         70.82         2.71 o                         
   8  -2   7        127.09         99.58         4.43 o                         
 -11  -1   7         34.09         23.61         1.34 o                         
 -10  -1   7          5.96          6.71         0.62 o                         
  -9  -1   7        235.71        221.56         6.25 o                         
  -8  -1   7         93.83         71.85         1.79 o                         
  -7  -1   7        168.11        172.37         2.99 o                         
  -6  -1   7          0.22          0.50         0.30 o                         
  -5  -1   7         56.67         48.47         1.69 o                         
  -4  -1   7        511.09        443.65         7.81 o                         
  -3  -1   7        494.35        410.34         9.34 o                         
  -2  -1   7        479.36        506.53        17.64 o                         
  -1  -1   7        184.69        158.33         5.29 o                         
   0  -1   7       1038.08       1143.70        25.07 o                         
   1  -1   7        276.39        259.38         6.44 o                         
   2  -1   7         80.86         73.78         3.19 o                         
   3  -1   7         61.62         48.06         2.11 o                         
   4  -1   7         49.38         48.86         2.44 o                         
   5  -1   7          0.96          2.02         1.19 o                         
   6  -1   7        115.26        123.10         5.65 o                         
   7  -1   7         67.62         76.42         2.75 o                         
 -11   0   7        179.85        190.57         4.80 o                         
 -10   0   7        305.97        319.89        11.57 o                         
  -9   0   7         21.76         31.44         1.46 o                         
  -8   0   7        432.83        370.39         5.03 o                         
  -7   0   7         33.28         32.85         1.19 o                         
  -6   0   7         11.31          9.33         0.60 o                         
  -5   0   7         66.47         66.15         1.72 o                         
  -4   0   7         64.83         41.13         2.00 o                         
  -3   0   7          2.31          2.24         0.94 o                         
  -2   0   7          0.75          5.54         1.38 o                         
  -1   0   7          4.23          5.54         1.38 o                         
   0   0   7        166.49        151.77         7.55 o                         
   1   0   7        428.49        456.61        10.11 o                         
   2   0   7        545.73        549.16        16.18 o                         
   3   0   7        153.58        138.06         3.77 o                         
   4   0   7        218.51        225.41         5.62 o                         
   5   0   7         92.33         93.81         7.25 o                         
   6   0   7        256.20        285.52         6.19 o                         
   7   0   7          8.86          9.66         0.82 o                         
 -11   1   7        106.62        118.14         3.16 o                         
 -10   1   7          1.52          3.10         0.47 o                         
  -9   1   7          2.65          1.57         0.39 o                         
  -8   1   7        148.26        143.07         2.58 o                         
  -7   1   7         90.71         96.19         1.97 o                         
  -6   1   7        186.54        181.84         3.00 o                         
  -5   1   7        104.17        115.75         2.72 o                         
  -4   1   7        477.68        465.18        17.82 o                         
  -3   1   7        736.27        678.20        23.95 o                         
  -2   1   7        946.03        964.77        35.74 o                         
  -1   1   7         20.27         26.44         4.79 o                         
   0   1   7        243.46        234.65         4.33 o                         
   1   1   7          0.68          0.95         0.43 o                         
   2   1   7         30.44         34.05         1.96 o                         
   3   1   7        992.39       1035.77        15.57 o                         
   4   1   7        129.49        117.34         4.39 o                         
   5   1   7         94.08         93.23         4.09 o                         
   6   1   7         12.20          9.02         0.85 o                         
 -12   2   7        109.62        116.91         4.34 o                         
 -11   2   7        154.62        154.30         3.28 o                         
 -10   2   7         56.70         53.69         1.67 o                         
  -9   2   7        132.94        132.71         3.04 o                         
  -8   2   7         98.48         84.78         1.98 o                         
  -7   2   7         27.77         22.09         1.02 o                         
  -6   2   7         78.80         73.10         1.95 o                         
  -5   2   7        973.16        876.05        11.98 o                         
  -4   2   7        466.21        429.33        10.24 o                         
  -3   2   7        633.20        605.64         9.77 o                         
  -2   2   7         74.96         80.43         2.56 o                         
  -1   2   7        100.03         92.98         2.89 o                         
   0   2   7          0.09          0.59         0.33 o                         
   1   2   7         48.42         52.27         2.72 o                         
   2   2   7        369.55        391.68         6.88 o                         
   3   2   7          6.72          6.78         1.23 o                         
   4   2   7         20.83         22.34         1.77 o                         
   5   2   7         62.01         74.61         3.53 o                         
   6   2   7         15.17         12.85         1.41 o                         
 -12   3   7         11.50         11.96         1.24 o                         
 -11   3   7        143.58        162.23         3.53 o                         
 -10   3   7          2.51          3.91         0.59 o                         
  -9   3   7        619.29        590.50         8.28 o                         
  -8   3   7        226.54        220.52         3.41 o                         
  -7   3   7          0.60          0.97         0.41 o                         
  -6   3   7         35.66         29.70         1.37 o                         
  -5   3   7         76.35         75.18         2.52 o                         
  -4   3   7        679.78        665.73        10.51 o                         
  -3   3   7         33.38         40.59         1.58 o                         
  -2   3   7        256.20        260.73         5.48 o                         
  -1   3   7         77.73         60.24         2.53 o                         
   0   3   7        419.57        440.68         7.36 o                         
   1   3   7        805.79        815.68        12.97 o                         
   2   3   7         18.49         25.79         1.89 o                         
   3   3   7         18.09         20.84         1.57 o                         
   4   3   7        123.01        131.95         3.91 o                         
   5   3   7         15.30         12.95         2.70 o                         
 -12   4   7          3.82          4.08         0.75 o                         
 -11   4   7         12.90         14.93         0.75 o                         
 -10   4   7         95.28         83.43         2.65 o                         
  -9   4   7         15.06         12.70         0.86 o                         
  -8   4   7       1721.86       1654.41        15.45 o                         
  -7   4   7        197.88        197.99         4.32 o                         
  -6   4   7         24.80         22.74         1.25 o                         
  -5   4   7         33.01         29.69         1.33 o                         
  -4   4   7        126.36        129.12         3.14 o                         
  -3   4   7          0.13          1.11         0.41 o                         
  -2   4   7         24.27         20.41         1.30 o                         
  -1   4   7        186.87        177.47         3.78 o                         
   0   4   7         28.07         25.79         1.38 o                         
   1   4   7        141.88        160.17         5.58 o                         
   2   4   7        252.53        281.15         9.52 o                         
   3   4   7         64.32         68.14         3.10 o                         
   4   4   7         71.98         55.49         3.42 o                         
 -12   5   7          9.11         10.28         0.66 o                         
 -11   5   7         39.64         35.11         1.56 o                         
 -10   5   7          0.82          1.37         0.44 o                         
  -9   5   7        193.22        200.05         3.06 o                         
  -8   5   7         79.73         74.69         2.06 o                         
  -7   5   7        100.43         98.49         2.75 o                         
  -6   5   7        173.01        173.29         3.23 o                         
  -5   5   7        167.58        153.67         3.48 o                         
  -4   5   7        133.54        132.75         3.94 o                         
  -3   5   7          2.87          4.95         0.69 o                         
  -2   5   7        133.04        118.30         3.32 o                         
  -1   5   7          4.76          3.10         0.52 o                         
   0   5   7          8.16          6.93         1.21 o                         
   1   5   7        374.68        407.24        12.27 o                         
   2   5   7         14.75         12.74         1.25 o                         
   3   5   7        118.81        130.12         4.26 o                         
 -11   6   7         39.21         47.69         1.32 o                         
 -10   6   7        166.06        180.34         5.32 o                         
  -9   6   7         48.90         49.46         1.56 o                         
  -8   6   7        121.28        118.81         3.09 o                         
  -7   6   7        393.63        390.33         7.04 o                         
  -6   6   7         51.39         51.53         2.12 o                         
  -5   6   7       1014.30        959.07        29.65 o                         
  -4   6   7        109.73         96.86         4.91 o                         
  -3   6   7        259.43        259.29         5.39 o                         
  -2   6   7        222.83        212.92         6.75 o                         
  -1   6   7        127.17        142.20         4.45 o                         
   0   6   7          1.66          2.16         0.95 o                         
   1   6   7        110.91        132.42         7.70 o                         
   2   6   7        222.75        272.69        13.42 o                         
 -11   7   7        128.60        141.00         4.10 o                         
 -10   7   7        289.54        294.68         8.01 o                         
  -9   7   7        188.68        204.12         4.34 o                         
  -8   7   7         31.77         31.39         1.54 o                         
  -7   7   7        194.40        217.44         8.26 o                         
  -6   7   7          0.96          0.73         0.64 o                         
  -5   7   7          1.72          2.23         1.19 o                         
  -4   7   7         14.91         13.68         1.24 o                         
  -3   7   7         21.73         15.86         1.49 o                         
  -2   7   7         45.04         54.55         2.41 o                         
  -1   7   7         22.45         22.81         1.80 o                         
   0   7   7        219.97        259.95        11.45 o                         
   1   7   7          2.47          4.00         0.75 o                         
 -11   8   7          0.55          0.21         0.41 o                         
 -10   8   7          3.79          3.24         0.50 o                         
  -9   8   7         42.63         40.24         2.13 o                         
  -8   8   7         11.15         10.46         1.46 o                         
  -7   8   7        330.38        320.26         8.50 o                         
  -6   8   7          0.43          1.69         0.60 o                         
  -5   8   7         33.32         32.39         1.85 o                         
  -4   8   7         90.81        103.37         4.49 o                         
  -3   8   7         99.44        106.66         2.92 o                         
  -2   8   7          3.69          2.59         0.58 o                         
  -1   8   7          5.27          6.10         1.01 o                         
   0   8   7          5.88          3.55         0.56 o                         
 -10   9   7         79.44         63.24         2.60 o                         
  -9   9   7         17.36         15.47         1.92 o                         
  -8   9   7         75.78         74.86         4.99 o                         
  -7   9   7         88.78         87.35         2.67 o                         
  -6   9   7        108.91        112.12         3.09 o                         
  -5   9   7         80.71         87.62         2.39 o                         
  -4   9   7         65.85         73.19         2.05 o                         
  -3   9   7          1.03          1.12         0.52 o                         
  -2   9   7         68.48         53.18         4.81 o                         
  -8  10   7          0.99          0.24         0.32 o                         
  -7  10   7         65.25         62.18         3.57 o                         
  -6  10   7         19.61         12.96         1.03 o                         
  -5  10   7         33.09         27.18         1.86 o                         
   1 -12   8        180.35        117.35         4.75 o                         
   2 -12   8         27.71         22.40         1.97 o                         
   3 -12   8          3.63          2.24         0.71 o                         
   4 -12   8         53.85         37.48         3.74 o                         
  -1 -11   8        286.89        290.74        14.81 o                         
   0 -11   8         10.12         12.31         1.29 o                         
   1 -11   8         15.61         17.12         2.00 o                         
   2 -11   8          0.52          0.48         0.40 o                         
   3 -11   8         20.18         23.75         2.74 o                         
   4 -11   8          0.27          0.15         0.80 o                         
   5 -11   8        330.71        290.58        10.72 o                         
   6 -11   8          3.79          2.62         0.43 o                         
  -3 -10   8         96.37         97.81         3.29 o                         
  -2 -10   8          8.50          8.41         0.93 o                         
  -1 -10   8          1.35          2.04         0.66 o                         
   0 -10   8         18.92         21.35         1.64 o                         
   1 -10   8        103.03        108.68         3.24 o                         
   2 -10   8          5.44          5.13         0.76 o                         
   3 -10   8        142.24        153.18         5.89 o                         
   4 -10   8         17.80         18.03         2.59 o                         
   5 -10   8         31.12         28.47         2.17 o                         
   6 -10   8         77.86         74.62         3.13 o                         
   7 -10   8         59.72         56.36         3.46 o                         
  -5  -9   8          6.61          5.13         0.77 o                         
  -4  -9   8          3.07          2.01         0.69 o                         
  -3  -9   8         13.44         16.76         1.14 o                         
  -2  -9   8        232.05        274.20         7.70 o                         
  -1  -9   8         11.02         10.88         1.38 o                         
   0  -9   8         48.88         54.45         2.93 o                         
   1  -9   8         13.23         12.00         1.34 o                         
   2  -9   8        173.03        179.70         5.13 o                         
   3  -9   8          1.99          1.62         0.71 o                         
   4  -9   8        170.51        162.24         8.82 o                         
   5  -9   8          2.36          1.89         0.75 o                         
   6  -9   8          9.77         10.91         0.76 o                         
   7  -9   8         23.69         21.08         1.66 o                         
  -6  -8   8        305.35        203.38         4.92 o                         
  -5  -8   8          0.50          1.05         0.68 o                         
  -4  -8   8         99.77         97.41         3.55 o                         
  -3  -8   8         35.63         38.57         1.74 o                         
  -2  -8   8         49.56         57.62         2.05 o                         
  -1  -8   8         29.26         31.55         1.85 o                         
   0  -8   8        184.98        177.07         4.87 o                         
   1  -8   8         39.97         42.41         2.30 o                         
   2  -8   8         29.73         24.78         1.57 o                         
   3  -8   8        132.92        143.58         5.07 o                         
   4  -8   8        211.64        206.48         7.36 o                         
   5  -8   8         49.97         47.38         2.78 o                         
   6  -8   8         97.55        108.11         3.16 o                         
   7  -8   8         30.54         31.56         1.74 o                         
   8  -8   8         85.79         64.27         3.36 o                         
  -7  -7   8          2.16          1.92         0.56 o                         
  -6  -7   8          2.51          4.51         0.52 o                         
  -5  -7   8        178.90        182.36         4.41 o                         
  -4  -7   8        149.49        154.69         3.24 o                         
  -3  -7   8          0.72          0.41         0.40 o                         
  -2  -7   8        346.05        360.22         5.47 o                         
  -1  -7   8        250.43        264.12         5.14 o                         
   0  -7   8         35.25         50.54         2.00 o                         
   1  -7   8        952.87        996.06        15.14 o                         
   2  -7   8          3.84          5.31         1.04 o                         
   3  -7   8        328.47        314.74         7.83 o                         
   4  -7   8          0.51          0.25         0.67 o                         
   5  -7   8         15.99         14.78         1.38 o                         
   6  -7   8         16.19         16.27         1.17 o                         
   7  -7   8         81.44         83.60         2.63 o                         
   8  -7   8          0.01          0.35         0.37 o                         
  -8  -6   8          0.19         -0.12         0.35 o                         
  -7  -6   8        192.15        207.36         4.67 o                         
  -6  -6   8         47.22         50.37         2.99 o                         
  -5  -6   8        514.72        535.31         9.04 o                         
  -4  -6   8        248.70        253.62         5.80 o                         
  -3  -6   8        399.84        397.66         5.48 o                         
  -2  -6   8        244.99        247.66         4.17 o                         
  -1  -6   8         54.32         37.23         1.84 o                         
   0  -6   8        622.08        625.56        16.62 o                         
   1  -6   8         18.03         11.75         1.21 o                         
   2  -6   8          7.46          7.46         0.98 o                         
   3  -6   8        121.94        103.95         3.62 o                         
   4  -6   8        641.66        608.09        16.23 o                         
   5  -6   8        187.32        191.16         5.06 o                         
   6  -6   8         25.59         27.89         1.64 o                         
   7  -6   8         34.19         33.14         1.68 o                         
   8  -6   8         11.52         10.63         0.91 o                         
  -8  -5   8         29.98         29.70         1.79 o                         
  -7  -5   8        240.60        243.09         5.69 o                         
  -6  -5   8          3.91          3.32         0.72 o                         
  -5  -5   8         90.18         92.19         3.48 o                         
  -4  -5   8         45.48         41.92         1.38 o                         
  -3  -5   8        100.21        113.34         2.57 o                         
  -2  -5   8        209.31        207.36         5.69 o                         
  -1  -5   8         33.32         33.14         1.85 o                         
   0  -5   8          1.61          3.01         0.75 o                         
   1  -5   8         23.12         21.68         1.82 o                         
   2  -5   8        119.19        115.88         4.73 o                         
   3  -5   8          6.71          6.67         1.01 o                         
   4  -5   8         64.93         57.92         5.45 o                         
   5  -5   8         55.22         58.69         3.09 o                         
   6  -5   8          9.98         10.52         1.11 o                         
   7  -5   8         89.78         93.60         4.05 o                         
   8  -5   8         29.05         23.84         2.09 o                         
  -9  -4   8         15.07         15.55         2.09 o                         
  -8  -4   8         21.04         22.53         1.57 o                         
  -7  -4   8          8.12          6.08         0.82 o                         
  -6  -4   8          9.84          5.68         1.21 o                         
  -5  -4   8         17.34         21.13         1.08 o                         
  -4  -4   8        183.97        180.75         3.18 o                         
  -3  -4   8          9.07          7.16         0.63 o                         
  -2  -4   8        114.33        107.42         3.02 o                         
  -1  -4   8        239.56        237.06         6.76 o                         
   0  -4   8          1.27          1.86         0.68 o                         
   1  -4   8          0.51          0.61         0.68 o                         
   2  -4   8        532.48        541.72        15.28 o                         
   3  -4   8        152.78        150.77         4.56 o                         
   4  -4   8         50.14         45.63         2.14 o                         
   5  -4   8          2.73          3.02         0.75 o                         
   6  -4   8        120.35        120.16         4.16 o                         
   7  -4   8         48.66         45.91         1.88 o                         
   8  -4   8         15.00          7.25         0.94 o                         
 -10  -3   8         32.53         15.92         1.27 o                         
  -9  -3   8          1.73          3.17         0.49 o                         
  -8  -3   8        365.09        362.16        12.72 o                         
  -7  -3   8        264.17        223.29         5.41 o                         
  -6  -3   8        917.95        819.28        12.77 o                         
  -5  -3   8        163.98        155.16         2.88 o                         
  -4  -3   8        110.76        102.44         2.19 o                         
  -3  -3   8         53.54         47.93         2.31 o                         
  -2  -3   8        224.02        222.40         5.58 o                         
  -1  -3   8        204.33        198.09         7.63 o                         
   0  -3   8        190.69        197.71         4.92 o                         
   1  -3   8          1.52          4.09         0.60 o                         
   2  -3   8         31.94         38.40         1.70 o                         
   3  -3   8       1196.27       1192.83        20.81 o                         
   4  -3   8         22.07         21.62         1.89 o                         
   5  -3   8        626.90        694.52        14.58 o                         
   6  -3   8        106.74        117.37         5.07 o                         
   7  -3   8         15.80         15.74         1.26 o                         
 -10  -2   8        354.23        325.95        35.51 o                         
  -9  -2   8         71.91         73.43         3.14 o                         
  -8  -2   8         62.23         49.65         2.16 o                         
  -7  -2   8         16.63         20.14         1.06 o                         
  -6  -2   8        249.81        199.81         3.01 o                         
  -5  -2   8        193.85        173.86         3.70 o                         
  -4  -2   8          0.03          1.48         0.67 o                         
  -3  -2   8        284.33        277.72         6.32 o                         
  -2  -2   8         16.72         14.90         1.53 o                         
  -1  -2   8        799.78        772.21        10.79 o                         
   0  -2   8       1072.60       1110.58        16.62 o                         
   1  -2   8        478.24        487.20         8.36 o                         
   2  -2   8        156.17        163.49         5.06 o                         
   3  -2   8        157.28        149.54         3.99 o                         
   4  -2   8        278.62        296.02        11.88 o                         
   5  -2   8        275.64        282.19         8.23 o                         
   6  -2   8         15.41         15.86         1.55 o                         
   7  -2   8         15.73         14.95         1.77 o                         
 -11  -1   8        100.94         66.63         2.89 o                         
 -10  -1   8         19.68         17.34         1.40 o                         
  -9  -1   8        343.51        339.39         7.63 o                         
  -8  -1   8          8.37          8.90         0.85 o                         
  -7  -1   8         82.91         67.48         1.77 o                         
  -6  -1   8         61.40         64.37         1.81 o                         
  -5  -1   8          0.81          1.53         0.58 o                         
  -4  -1   8         27.04         21.49         1.79 o                         
  -3  -1   8        400.60        410.52         9.42 o                         
  -2  -1   8        146.82        167.83         4.70 o                         
  -1  -1   8          0.13          0.44         0.33 o                         
   0  -1   8         13.50         14.78         1.01 o                         
   1  -1   8         33.58         34.89         1.60 o                         
   2  -1   8         61.68         60.83         3.40 o                         
   3  -1   8        449.07        478.29         7.81 o                         
   4  -1   8        164.26        167.56         6.75 o                         
   5  -1   8        752.05        830.95        20.43 o                         
   6  -1   8         81.36         79.79         3.77 o                         
   7  -1   8          6.79          6.04         0.94 o                         
 -11   0   8          0.79          0.33         0.23 o                         
 -10   0   8        435.46        493.26        13.31 o                         
  -9   0   8         44.59         36.63         1.43 o                         
  -8   0   8        323.06        281.78         4.86 o                         
  -7   0   8        121.63        107.39         2.82 o                         
  -6   0   8          2.62          2.40         0.58 o                         
  -5   0   8        288.54        272.28         5.47 o                         
  -4   0   8         66.22         60.86         2.18 o                         
  -3   0   8        185.15        185.52         5.58 o                         
  -2   0   8        395.89        389.91         7.07 o                         
  -1   0   8        720.63        723.65        17.80 o                         
   0   0   8        729.84        709.27        14.05 o                         
   1   0   8        159.33        173.75         5.59 o                         
   2   0   8         96.90         93.61         3.23 o                         
   3   0   8        221.94        213.03         5.52 o                         
   4   0   8        161.54        173.17         5.49 o                         
   5   0   8         13.89         15.14         1.52 o                         
   6   0   8         25.07         24.08         1.18 o                         
 -11   1   8          0.13          0.30         0.25 o                         
 -10   1   8        110.62        114.13         2.98 o                         
  -9   1   8        155.12        148.46         3.53 o                         
  -8   1   8         49.01         49.16         1.94 o                         
  -7   1   8        669.51        546.59         9.90 o                         
  -6   1   8       1471.17       1352.78        24.42 o                         
  -5   1   8        583.45        584.32         8.80 o                         
  -4   1   8        618.48        597.20        12.94 o                         
  -3   1   8        108.55        115.57         3.68 o                         
  -2   1   8          1.36          2.81         0.64 o                         
  -1   1   8        160.74        147.38         4.28 o                         
   0   1   8         14.73         20.11         1.50 o                         
   1   1   8          1.53          1.52         0.56 o                         
   2   1   8        200.58        204.42        10.06 o                         
   3   1   8        536.98        624.61        16.97 o                         
   4   1   8         12.08          9.68         1.43 o                         
   5   1   8        193.89        202.67         6.34 o                         
 -11   2   8          3.81          4.02         0.38 o                         
 -10   2   8         86.74         75.05         2.04 o                         
  -9   2   8         35.16         34.97         1.33 o                         
  -8   2   8        246.48        210.98         6.01 o                         
  -7   2   8         28.73         31.87         1.38 o                         
  -6   2   8        412.54        369.09         6.10 o                         
  -5   2   8        242.47        224.51         5.06 o                         
  -4   2   8        472.60        461.13         9.55 o                         
  -3   2   8        284.59        298.60         5.63 o                         
  -2   2   8        112.47        111.47         3.36 o                         
  -1   2   8          2.11          2.52         0.58 o                         
   0   2   8          9.26         11.23         1.08 o                         
   1   2   8          2.69          4.50         0.76 o                         
   2   2   8          3.54          2.21         0.71 o                         
   3   2   8         19.62         18.42         2.31 o                         
   4   2   8         52.10         51.20         3.01 o                         
   5   2   8         19.48         19.91         1.38 o                         
 -11   3   8         43.57         53.17         1.72 o                         
 -10   3   8          1.10          0.38         0.32 o                         
  -9   3   8         12.17         16.72         1.00 o                         
  -8   3   8        118.01        106.37         2.60 o                         
  -7   3   8          0.40          0.97         0.42 o                         
  -6   3   8         12.40         11.99         1.08 o                         
  -5   3   8       1084.28       1099.35        19.30 o                         
  -4   3   8        491.86        486.25         9.96 o                         
  -3   3   8        106.51        108.13         3.35 o                         
  -2   3   8        424.80        420.97        11.58 o                         
  -1   3   8         80.97         68.69         4.52 o                         
   0   3   8        370.79        364.71         9.54 o                         
   1   3   8         37.68         42.94         2.73 o                         
   2   3   8         11.77         13.52         1.90 o                         
   3   3   8         63.96         60.03         6.15 o                         
   4   3   8        159.65        170.41         5.06 o                         
 -11   4   8          0.39          0.66         0.33 o                         
 -10   4   8         63.15         74.64         1.97 o                         
  -9   4   8          5.39          4.79         0.53 o                         
  -8   4   8       2271.52       2191.71        26.52 o                         
  -7   4   8          5.07          5.20         0.56 o                         
  -6   4   8       1466.72       1353.12        18.62 o                         
  -5   4   8        132.24        128.04         3.41 o                         
  -4   4   8        143.32        122.02         3.15 o                         
  -3   4   8        238.49        227.82         5.05 o                         
  -2   4   8         52.18         46.85         1.89 o                         
  -1   4   8          8.04          8.87         1.15 o                         
   0   4   8          7.54          4.66         1.14 o                         
   1   4   8         30.70         37.65         2.40 o                         
   2   4   8        123.65        147.75        13.11 o                         
   3   4   8        151.92        134.60         9.20 o                         
 -11   5   8          2.89          3.52         0.44 o                         
 -10   5   8         45.55         49.56         1.68 o                         
  -9   5   8         16.52         15.72         0.99 o                         
  -8   5   8          4.56          5.41         1.16 o                         
  -7   5   8        347.44        340.73         7.19 o                         
  -6   5   8         17.44         17.75         1.17 o                         
  -5   5   8         33.20         23.29         1.30 o                         
  -4   5   8          3.96          1.36         0.87 o                         
  -3   5   8         78.78         59.97         2.69 o                         
  -2   5   8         64.90         61.51         3.91 o                         
  -1   5   8         56.17         71.52         3.57 o                         
   0   5   8          1.01          3.92         0.97 o                         
   1   5   8        220.58        237.55         7.77 o                         
   2   5   8         20.39         24.13         1.74 o                         
 -11   6   8         57.72         56.70         2.33 o                         
 -10   6   8          0.43          0.89         0.42 o                         
  -9   6   8        236.77        260.82         7.09 o                         
  -8   6   8         84.14         77.55         2.16 o                         
  -7   6   8         76.71         77.81         2.53 o                         
  -6   6   8         31.32         27.25         4.05 o                         
  -5   6   8        694.41        646.83        14.10 o                         
  -4   6   8         69.18         62.19         3.20 o                         
  -3   6   8        211.83        224.52         5.88 o                         
  -2   6   8          2.51          0.86         0.94 o                         
  -1   6   8          0.63          0.84         0.91 o                         
   0   6   8         12.45          9.53         1.45 o                         
   1   6   8         40.46         46.84         2.39 o                         
 -11   7   8        174.20        155.89         5.73 o                         
 -10   7   8          0.83          1.05         0.36 o                         
  -9   7   8         77.84         80.00         2.43 o                         
  -8   7   8         50.30         53.17         2.79 o                         
  -7   7   8         12.62         10.32         1.19 o                         
  -6   7   8         34.07         35.15         2.48 o                         
  -5   7   8          2.66          3.54         0.80 o                         
  -4   7   8         13.72         13.19         1.22 o                         
  -3   7   8          7.28          7.42         0.97 o                         
  -2   7   8        317.35        358.29        10.15 o                         
  -1   7   8          5.26          7.55         1.19 o                         
   0   7   8          9.82          9.05         1.41 o                         
 -10   8   8        145.05        128.86         8.75 o                         
  -9   8   8         65.48         48.86        16.58 o                         
  -8   8   8         27.76         28.56         1.50 o                         
  -7   8   8         25.32         20.86         1.56 o                         
  -6   8   8         28.58         26.54         1.54 o                         
  -5   8   8         46.17         51.55         2.33 o                         
  -4   8   8        125.30        116.55         4.75 o                         
  -3   8   8        120.36        124.60        12.58 o                         
  -2   8   8          6.12          3.02         0.59 o                         
  -9   9   8          8.99          6.97         1.27 o                         
  -8   9   8         37.51         43.63         2.11 o                         
  -7   9   8         57.81         53.34         2.86 o                         
  -6   9   8         53.22         51.47         1.66 o                         
  -5   9   8        118.41        111.40         4.45 o                         
  -4   9   8        158.69        135.39         5.43 o                         
  -1 -11   9          8.93          8.79         1.06 o                         
   0 -11   9        131.65        126.82         5.34 o                         
   1 -11   9          4.19          5.76         1.09 o                         
   2 -11   9         25.37         30.75         2.31 o                         
   3 -11   9         22.85         21.43         1.61 o                         
   4 -11   9         28.25         22.43         1.48 o                         
   5 -11   9         53.26         44.78         2.71 o                         
  -3 -10   9         12.32          7.72         1.09 o                         
  -2 -10   9         46.59         41.64         2.24 o                         
  -1 -10   9        113.93        132.90         4.77 o                         
   0 -10   9         23.73         29.29         1.78 o                         
   1 -10   9        110.07        122.73         3.84 o                         
   2 -10   9         76.28         75.60         3.58 o                         
   3 -10   9        294.32        311.30        12.37 o                         
   4 -10   9          1.42          2.25         0.72 o                         
   5 -10   9        126.22        127.64         3.41 o                         
   6 -10   9        139.21        117.57         3.58 o                         
  -4  -9   9         32.11         28.86         1.73 o                         
  -3  -9   9        477.29        518.76        56.04 o                         
  -2  -9   9         50.29         51.55         2.75 o                         
  -1  -9   9         36.68         41.10         2.82 o                         
   0  -9   9        151.02        178.47         7.00 o                         
   1  -9   9         63.33         66.67         5.19 o                         
   2  -9   9        105.22        112.61         5.13 o                         
   3  -9   9         54.40         59.92         3.36 o                         
   4  -9   9          8.02          9.40         1.74 o                         
   5  -9   9         23.62         19.11         1.25 o                         
   6  -9   9         85.14         77.25         3.16 o                         
   7  -9   9          0.25          0.15         0.35 o                         
  -5  -8   9         79.23         67.96         3.86 o                         
  -4  -8   9          8.75          7.94         0.96 o                         
  -3  -8   9         95.43        104.80         3.63 o                         
  -2  -8   9          4.10          4.21         0.96 o                         
  -1  -8   9        196.09        222.13         6.58 o                         
   0  -8   9          0.59          3.39         1.50 o                         
   1  -8   9         37.30         34.67         3.61 o                         
   2  -8   9         26.52         25.75         2.47 o                         
   3  -8   9        144.95        144.16         6.15 o                         
   4  -8   9         33.29         35.38         2.49 o                         
   5  -8   9        153.70        160.63         4.06 o                         
   6  -8   9         12.87          9.66         0.87 o                         
   7  -8   9         16.05         15.87         1.16 o                         
  -6  -7   9          2.58          3.15         0.76 o                         
  -5  -7   9        222.63        252.46         9.36 o                         
  -4  -7   9         29.22         27.50         1.90 o                         
  -3  -7   9         25.52         24.37         1.62 o                         
  -2  -7   9        248.89        275.90         6.64 o                         
  -1  -7   9          6.86          4.76         0.92 o                         
   0  -7   9         66.70         66.49         3.35 o                         
   1  -7   9        599.07        572.26        14.64 o                         
   2  -7   9          3.42          1.63         0.65 o                         
   3  -7   9         29.51         26.50         2.41 o                         
   4  -7   9        159.03        173.11         8.88 o                         
   5  -7   9         47.62         43.53         2.94 o                         
   6  -7   9         21.89         23.53         1.35 o                         
   7  -7   9        105.86         93.87         3.25 o                         
  -7  -6   9         41.05         39.62         4.16 o                         
  -6  -6   9          1.29          1.33         0.50 o                         
  -5  -6   9        130.82        129.97         4.33 o                         
  -4  -6   9        265.22        257.16        10.06 o                         
  -3  -6   9         79.13         88.66         3.07 o                         
  -2  -6   9          4.85          3.90         0.76 o                         
  -1  -6   9         19.15         26.63         2.22 o                         
   0  -6   9        280.96        289.79         6.94 o                         
   1  -6   9          7.47          5.64         1.37 o                         
   2  -6   9         10.85         10.02         1.15 o                         
   3  -6   9         17.11         16.17         1.67 o                         
   4  -6   9        245.10        242.62         5.73 o                         
   5  -6   9        221.11        224.79         6.15 o                         
   6  -6   9        117.39        123.82         4.79 o                         
   7  -6   9         68.57         59.17         2.41 o                         
  -8  -5   9          0.26          0.56         0.31 o                         
  -7  -5   9         35.50         40.87         2.19 o                         
  -6  -5   9        353.44        351.57         7.67 o                         
  -5  -5   9        156.68        140.98         5.50 o                         
  -4  -5   9        950.45        917.09        25.34 o                         
  -3  -5   9         27.48         28.17         1.95 o                         
  -2  -5   9        652.44        644.19        12.33 o                         
  -1  -5   9         20.88         18.95         1.66 o                         
   0  -5   9        158.93        144.04         4.09 o                         
   1  -5   9         23.69         22.50         2.05 o                         
   2  -5   9         14.33         17.64         1.57 o                         
   3  -5   9        111.88        108.01         4.28 o                         
   4  -5   9          0.57          1.37         0.55 o                         
   5  -5   9        249.04        271.28         6.03 o                         
   6  -5   9          0.83          0.96         0.59 o                         
   7  -5   9        216.29        136.84         3.86 o                         
  -9  -4   9          2.69          3.15         0.53 o                         
  -8  -4   9        211.79        228.33         8.91 o                         
  -7  -4   9         65.53         58.03         3.30 o                         
  -6  -4   9         17.37         25.99         1.58 o                         
  -5  -4   9          0.16          1.05         0.56 o                         
  -4  -4   9         61.92         62.97         4.01 o                         
  -3  -4   9         60.22         70.95         2.75 o                         
  -2  -4   9        151.91        154.71         4.27 o                         
  -1  -4   9          0.72          1.04         0.56 o                         
   0  -4   9        156.42        167.32         4.74 o                         
   1  -4   9        141.45        146.91         4.64 o                         
   2  -4   9        947.94        999.84        17.30 o                         
   3  -4   9         97.79        100.74         3.68 o                         
   4  -4   9         66.54         67.13         3.97 o                         
   5  -4   9        499.05        526.98        11.34 o                         
   6  -4   9          0.24          0.84         0.41 o                         
   7  -4   9        453.32        351.86        11.75 o                         
  -9  -3   9          8.68          7.77         0.89 o                         
  -8  -3   9         90.64         89.99         4.02 o                         
  -7  -3   9        196.54        169.44         5.83 o                         
  -6  -3   9         73.82         60.50         6.16 o                         
  -5  -3   9        304.30        294.35         7.86 o                         
  -4  -3   9          5.39          3.12         0.84 o                         
  -3  -3   9        101.64        104.59         3.69 o                         
  -2  -3   9          0.42          1.46         0.73 o                         
  -1  -3   9        205.18        211.08         6.59 o                         
   0  -3   9         19.12         18.53         1.72 o                         
   1  -3   9        104.87         97.24         7.37 o                         
   2  -3   9        192.55        187.83         4.67 o                         
   3  -3   9         29.62         28.91         1.99 o                         
   4  -3   9          2.19          1.97         0.64 o                         
   5  -3   9        676.78        693.95        22.46 o                         
   6  -3   9        153.43        157.35         4.39 o                         
   7  -3   9        232.64        131.81         5.09 o                         
 -10  -2   9         17.73         16.76         2.00 o                         
  -9  -2   9          0.79          1.46         0.41 o                         
  -8  -2   9        196.70        187.30         4.92 o                         
  -7  -2   9         44.01         50.76         1.96 o                         
  -6  -2   9        625.61        516.01        10.30 o                         
  -5  -2   9        157.71        143.02         8.13 o                         
  -4  -2   9          0.36          1.02         0.80 o                         
  -3  -2   9        259.27        269.80         6.49 o                         
  -2  -2   9         13.42         12.67         1.29 o                         
  -1  -2   9         20.43         18.89         1.37 o                         
   0  -2   9        484.88        495.91         8.69 o                         
   1  -2   9         44.69         52.32         1.91 o                         
   2  -2   9        437.28        460.69         9.52 o                         
   3  -2   9         21.64         25.99         1.78 o                         
   4  -2   9        392.06        432.23        17.78 o                         
   5  -2   9        207.60        223.72         6.18 o                         
   6  -2   9         17.11         20.02         1.31 o                         
 -10  -1   9         79.73         74.03         2.15 o                         
  -9  -1   9         20.80         20.26         1.45 o                         
  -8  -1   9        423.95        422.11        10.69 o                         
  -7  -1   9          0.35          1.47         0.52 o                         
  -6  -1   9        465.74        460.92         9.01 o                         
  -5  -1   9          0.53          0.70         0.48 o                         
  -4  -1   9       1989.30       1962.62        42.93 o                         
  -3  -1   9       2255.12       2326.52       104.90 o                         
  -2  -1   9        439.93        445.61         6.72 o                         
  -1  -1   9        287.38        285.83         5.04 o                         
   0  -1   9          9.71          7.65         0.86 o                         
   1  -1   9          1.30          1.64         0.49 o                         
   2  -1   9         54.03         48.35         2.26 o                         
   3  -1   9          3.41          3.78         1.12 o                         
   4  -1   9          5.77          7.49         1.08 o                         
   5  -1   9        140.41        153.80         6.68 o                         
   6  -1   9         48.38         42.94         2.43 o                         
 -11   0   9         46.08         36.47         1.40 o                         
 -10   0   9         17.78         17.03         1.42 o                         
  -9   0   9         91.61         97.32         2.89 o                         
  -8   0   9        236.20        212.99         4.74 o                         
  -7   0   9         17.46         18.52         1.12 o                         
  -6   0   9        574.46        523.75         8.77 o                         
  -5   0   9         35.70         36.69         1.66 o                         
  -4   0   9          2.34          3.52         0.75 o                         
  -3   0   9         40.39         37.74         2.11 o                         
  -2   0   9        626.92        655.46        12.53 o                         
  -1   0   9        379.07        402.73         7.52 o                         
   0   0   9         56.29         55.01         2.13 o                         
   1   0   9        112.05        124.42         4.77 o                         
   2   0   9        105.03         99.75         3.66 o                         
   3   0   9         76.57         87.41         4.18 o                         
   4   0   9         24.29         26.00         2.14 o                         
   5   0   9         80.78         86.72         3.77 o                         
 -11   1   9        252.68        254.09         6.83 o                         
 -10   1   9         61.62         62.47         2.06 o                         
  -9   1   9        234.85        265.40         5.09 o                         
  -8   1   9          7.95         10.29         0.90 o                         
  -7   1   9        601.35        582.03        11.59 o                         
  -6   1   9       1252.80       1184.94        19.92 o                         
  -5   1   9        575.85        539.44         8.49 o                         
  -4   1   9        181.07        169.70         4.38 o                         
  -3   1   9       1569.33       1598.71        22.65 o                         
  -2   1   9         99.68        112.81         3.11 o                         
  -1   1   9        165.73        167.57         3.59 o                         
   0   1   9        383.21        404.98         9.54 o                         
   1   1   9         90.06         83.21         4.70 o                         
   2   1   9        348.68        367.45        10.22 o                         
   3   1   9        115.65        135.12        11.63 o                         
   4   1   9          0.45          0.57         0.36 o                         
   5   1   9         25.93         21.10         2.45 o                         
 -11   2   9         51.34         54.38         1.41 o                         
 -10   2   9         17.86         13.56         0.84 o                         
  -9   2   9        178.59        166.58         4.03 o                         
  -8   2   9         19.26         21.60         1.22 o                         
  -7   2   9        158.41        148.77         3.99 o                         
  -6   2   9       1660.25       1537.03        24.10 o                         
  -5   2   9         37.92         35.14         2.02 o                         
  -4   2   9        749.12        704.64        13.12 o                         
  -3   2   9          5.05          3.23         0.86 o                         
  -2   2   9         76.90         71.11         2.48 o                         
  -1   2   9         39.47         38.58         1.76 o                         
   0   2   9         27.78         36.98         2.15 o                         
   1   2   9         46.40         43.06         2.26 o                         
   2   2   9         32.46         39.48         2.90 o                         
   3   2   9        241.85        240.68        21.17 o                         
   4   2   9         73.12         78.58         4.30 o                         
 -11   3   9         49.55         64.12         2.23 o                         
 -10   3   9         74.04         75.01         1.80 o                         
  -9   3   9         48.41         53.30         2.02 o                         
  -8   3   9         45.53         44.84         2.39 o                         
  -7   3   9          3.73          4.22         0.70 o                         
  -6   3   9        120.56        124.24         3.89 o                         
  -5   3   9         18.45         21.59         1.77 o                         
  -4   3   9         11.70         12.23         1.34 o                         
  -3   3   9        795.78        665.33        18.16 o                         
  -2   3   9          4.01          8.09         0.96 o                         
  -1   3   9        201.40        161.69         4.40 o                         
   0   3   9         46.40         52.37         2.98 o                         
   1   3   9         14.66         19.17         1.67 o                         
   2   3   9          3.45          5.30         1.71 o                         
   3   3   9          5.17          3.67         0.67 o                         
 -11   4   9          3.12          4.01         0.52 o                         
 -10   4   9         62.08         65.16         2.06 o                         
  -9   4   9          0.54          0.51         0.42 o                         
  -8   4   9        160.48        170.14         3.31 o                         
  -7   4   9         70.27         69.08         2.13 o                         
  -6   4   9         41.37         34.46         1.62 o                         
  -5   4   9        254.16        232.34         5.96 o                         
  -4   4   9         19.66         16.33         1.37 o                         
  -3   4   9        565.99        540.37         9.77 o                         
  -2   4   9         37.94         33.03         2.04 o                         
  -1   4   9        378.03        397.12         9.83 o                         
   0   4   9        126.79        152.45         5.00 o                         
   1   4   9         76.54         83.55         5.93 o                         
   2   4   9         78.01         65.66         2.65 o                         
 -11   5   9        104.95        108.53         3.63 o                         
 -10   5   9          6.12          7.48         0.69 o                         
  -9   5   9        400.34        443.30         8.49 o                         
  -8   5   9        123.75        122.39         2.86 o                         
  -7   5   9        356.23        346.77         7.37 o                         
  -6   5   9          8.73         13.70         1.07 o                         
  -5   5   9          9.51          7.21         1.27 o                         
  -4   5   9         15.22         15.68         1.61 o                         
  -3   5   9        110.44        113.32         4.46 o                         
  -2   5   9         79.54         72.86         3.44 o                         
  -1   5   9        233.88        260.55         6.92 o                         
   0   5   9         31.40         40.35         2.05 o                         
   1   5   9        131.96        173.54         7.64 o                         
 -11   6   9         87.08         74.66         3.33 o                         
 -10   6   9         91.31        101.45         3.89 o                         
  -9   6   9         39.49         44.94         1.37 o                         
  -8   6   9          0.99          0.79         0.54 o                         
  -7   6   9          4.51          3.60         0.80 o                         
  -6   6   9         23.08         19.91         2.15 o                         
  -5   6   9         29.02         24.02         3.65 o                         
  -4   6   9          5.38          2.89         1.65 o                         
  -3   6   9          8.27          7.60         1.45 o                         
  -2   6   9          7.75          5.01         1.12 o                         
  -1   6   9          0.55          1.11         0.73 o                         
   0   6   9        303.37        312.79         8.66 o                         
 -10   7   9          2.63          1.56         0.53 o                         
  -9   7   9          4.24          4.18         0.91 o                         
  -8   7   9        114.65        121.11         4.03 o                         
  -7   7   9          6.28          8.02         1.37 o                         
  -6   7   9         96.46        109.81         4.90 o                         
  -5   7   9         19.63         24.41         2.12 o                         
  -4   7   9        118.28        143.51         4.45 o                         
  -3   7   9         70.41         68.19         4.51 o                         
  -2   7   9        805.12        807.56        54.43 o                         
  -1   7   9          6.48          6.63         0.91 o                         
  -9   8   9          0.56         -0.09         0.41 o                         
  -8   8   9         39.51         35.81         1.53 o                         
  -7   8   9          0.46          1.52         0.47 o                         
  -6   8   9         21.31         19.82         1.56 o                         
  -5   8   9         48.32         42.06         1.99 o                         
  -4   8   9         18.00         17.01         1.45 o                         
  -3   8   9          2.68          4.01         0.80 o                         
   0 -11  10         73.32         43.83         2.51 o                         
   1 -11  10         23.09         22.13         1.83 o                         
   2 -11  10         12.23         10.21         0.87 o                         
   3 -11  10          0.65          0.97         0.50 o                         
  -2 -10  10         35.88         33.74         1.74 o                         
  -1 -10  10          6.92          7.51         0.80 o                         
   0 -10  10         23.13         25.63         1.71 o                         
   1 -10  10          5.83          6.34         0.82 o                         
   2 -10  10          3.10          3.10         0.82 o                         
   3 -10  10        117.72        118.50         5.94 o                         
   4 -10  10          0.79          1.71         0.44 o                         
   5 -10  10          1.61          1.52         0.40 o                         
  -4  -9  10         19.07         14.44         1.02 o                         
  -3  -9  10          6.67          7.26         1.01 o                         
  -2  -9  10         27.32         26.82         3.45 o                         
  -1  -9  10         21.00         22.24         1.93 o                         
   0  -9  10        255.63        285.11         7.01 o                         
   1  -9  10          1.77          2.42         0.68 o                         
   2  -9  10        309.38        315.65         9.17 o                         
   3  -9  10        125.11        122.22         7.00 o                         
   4  -9  10         45.85         44.43         2.38 o                         
   5  -9  10          6.75          6.26         0.69 o                         
  -5  -8  10          0.18          0.46         0.36 o                         
  -4  -8  10          1.65          1.92         1.03 o                         
  -3  -8  10        152.12        180.23         6.26 o                         
  -2  -8  10        319.21        338.70        10.06 o                         
  -1  -8  10        171.81        212.59         6.11 o                         
   0  -8  10        313.11        350.61        20.15 o                         
   1  -8  10         21.95         27.37         1.72 o                         
   2  -8  10          2.50          2.55         0.78 o                         
   3  -8  10          2.44          2.99         0.70 o                         
   4  -8  10         11.46         11.04         1.11 o                         
   5  -8  10         37.43         33.45         1.77 o                         
   6  -8  10         59.23         39.83         2.36 o                         
  -6  -7  10          0.12          0.44         0.59 o                         
  -5  -7  10          6.51         12.64         1.80 o                         
  -4  -7  10        222.67        243.95        10.83 o                         
  -3  -7  10          0.72          1.10         0.85 o                         
  -2  -7  10         80.51         70.64         2.84 o                         
  -1  -7  10         76.24         82.88         3.15 o                         
   0  -7  10        121.76        117.99         4.45 o                         
   1  -7  10        251.62        258.84         6.70 o                         
   2  -7  10        158.95        176.19         6.80 o                         
   3  -7  10        117.18        125.18         7.11 o                         
   4  -7  10         13.99         12.41         1.64 o                         
   5  -7  10          6.57          5.14         0.62 o                         
   6  -7  10         31.65         30.10         1.72 o                         
  -7  -6  10         16.68          9.90         1.15 o                         
  -6  -6  10          2.32          2.45         0.85 o                         
  -5  -6  10        266.69        258.32         8.06 o                         
  -4  -6  10          0.84          0.71         0.97 o                         
  -3  -6  10        117.20        111.61         4.33 o                         
  -2  -6  10        173.15        182.00         5.94 o                         
  -1  -6  10        144.00        145.29         4.53 o                         
   0  -6  10        316.34        345.74         6.98 o                         
   1  -6  10        279.39        296.26         8.68 o                         
   2  -6  10        335.90        366.14        11.04 o                         
   3  -6  10          1.82          3.01         0.93 o                         
   4  -6  10        111.97        119.94         6.34 o                         
   5  -6  10         33.81         36.57         1.96 o                         
   6  -6  10          1.82          1.24         0.56 o                         
  -8  -5  10         28.02         13.06         1.21 o                         
  -7  -5  10          1.15          0.85         0.85 o                         
  -6  -5  10        124.00        131.03         4.93 o                         
  -5  -5  10         64.59         61.46         4.48 o                         
  -4  -5  10        342.68        359.06        10.81 o                         
  -3  -5  10         57.97         60.70         2.84 o                         
  -2  -5  10         17.54         23.43         1.82 o                         
  -1  -5  10         48.34         46.65         2.07 o                         
   0  -5  10         26.13         26.66         1.56 o                         
   1  -5  10         65.47         69.03         2.80 o                         
   2  -5  10          9.40          8.53         0.96 o                         
   3  -5  10         31.73         31.19         1.81 o                         
   4  -5  10         22.39         21.56         2.02 o                         
   5  -5  10         17.15         15.61         1.11 o                         
   6  -5  10         71.18         53.94         3.17 o                         
  -8  -4  10          0.72          1.73         0.60 o                         
  -7  -4  10          1.97          1.74         1.18 o                         
  -6  -4  10         26.85         36.95         4.01 o                         
  -5  -4  10        228.58        237.69         6.67 o                         
  -4  -4  10          4.11          4.57         1.00 o                         
  -3  -4  10        536.30        535.21        13.38 o                         
  -2  -4  10        266.94        281.48         7.05 o                         
  -1  -4  10        210.59        236.11         6.19 o                         
   0  -4  10         11.93         13.95         1.50 o                         
   1  -4  10         16.11         17.15         1.42 o                         
   2  -4  10        212.81        229.79         6.48 o                         
   3  -4  10          7.77          6.32         0.88 o                         
   4  -4  10         56.31         61.64         2.33 o                         
   5  -4  10         56.53         50.40         8.56 o                         
   6  -4  10         73.95         61.10         2.52 o                         
  -9  -3  10          0.51          0.99         0.33 o                         
  -8  -3  10         58.85         61.27         4.64 o                         
  -7  -3  10          3.92          3.89         1.05 o                         
  -6  -3  10         67.01         63.05         3.09 o                         
  -5  -3  10        144.52        167.10         6.90 o                         
  -4  -3  10        577.05        568.39        16.76 o                         
  -3  -3  10        478.56        501.09        10.19 o                         
  -2  -3  10        660.00        678.11        11.37 o                         
  -1  -3  10        953.41        995.30        15.38 o                         
   0  -3  10          0.17          0.83         0.70 o                         
   1  -3  10        821.30        830.79        14.79 o                         
   2  -3  10          1.51          0.78         0.59 o                         
   3  -3  10        501.49        495.68        13.44 o                         
   4  -3  10          7.87          7.10         1.92 o                         
   5  -3  10         53.20         54.04         2.86 o                         
   6  -3  10         23.56         16.21         1.47 o                         
 -10  -2  10         71.76         35.42         1.98 o                         
  -9  -2  10         34.20         32.65         1.79 o                         
  -8  -2  10         43.50         41.13         2.19 o                         
  -7  -2  10        316.47        322.61        14.78 o                         
  -6  -2  10          5.29          1.87         0.60 o                         
  -5  -2  10        696.59        716.43        14.86 o                         
  -4  -2  10        437.90        434.92        12.54 o                         
  -3  -2  10          0.39          0.52         0.76 o                         
  -2  -2  10         31.44         32.82         1.87 o                         
  -1  -2  10        394.73        409.32         7.94 o                         
   0  -2  10          0.73          0.36         0.58 o                         
   1  -2  10          8.49         11.66         1.13 o                         
   2  -2  10         24.80         26.14         2.31 o                         
   3  -2  10        151.18        171.34         6.39 o                         
   4  -2  10        422.34        435.10        11.45 o                         
   5  -2  10         52.57         53.51         2.17 o                         
 -10  -1  10         40.94         33.41         2.09 o                         
  -9  -1  10         58.57         62.89         2.79 o                         
  -8  -1  10         14.60         12.93         0.89 o                         
  -7  -1  10         12.00         16.39         1.01 o                         
  -6  -1  10          6.34          4.62         0.69 o                         
  -5  -1  10        794.23        793.46        13.77 o                         
  -4  -1  10       1496.82       1520.70        24.46 o                         
  -3  -1  10       1122.18       1161.23        17.46 o                         
  -2  -1  10         70.50         63.52         2.60 o                         
  -1  -1  10        651.59        678.11        11.40 o                         
   0  -1  10          1.24          1.08         0.49 o                         
   1  -1  10        365.64        381.17        12.29 o                         
   2  -1  10         24.86         28.32         3.08 o                         
   3  -1  10         45.33         57.99         3.95 o                         
   4  -1  10          1.37          1.16         0.60 o                         
   5  -1  10         16.03         12.95         0.87 o                         
 -10   0  10         71.77         57.12         2.24 o                         
  -9   0  10        284.35        282.67         5.20 o                         
  -8   0  10        247.07        241.42         7.46 o                         
  -7   0  10        358.94        308.79         5.54 o                         
  -6   0  10        105.14        117.56         4.57 o                         
  -5   0  10        184.30        182.04         4.57 o                         
  -4   0  10         63.06         57.50         2.74 o                         
  -3   0  10          0.60          0.90         0.52 o                         
  -2   0  10         41.40         34.13         1.73 o                         
  -1   0  10         10.49          5.91         0.79 o                         
   0   0  10         90.81         84.88         2.78 o                         
   1   0  10          8.40         11.99         1.54 o                         
   2   0  10          0.54          0.23         0.62 o                         
   3   0  10         92.76         94.65         4.27 o                         
   4   0  10         29.94         30.93         1.90 o                         
 -10   1  10         43.71         50.62         1.47 o                         
  -9   1  10          0.98          0.55         0.50 o                         
  -8   1  10          5.24          4.24         0.64 o                         
  -7   1  10          0.64          0.08         0.50 o                         
  -6   1  10        426.36        418.49         8.34 o                         
  -5   1  10         84.35         81.00         3.21 o                         
  -4   1  10          0.11          0.25         0.41 o                         
  -3   1  10         74.57         63.33         2.35 o                         
  -2   1  10         85.86         90.97         2.56 o                         
  -1   1  10       1106.65       1039.82        14.21 o                         
   0   1  10        108.49        126.78         4.88 o                         
   1   1  10        211.73        211.98         6.33 o                         
   2   1  10         35.97         33.88         2.26 o                         
   3   1  10         67.00         68.09         2.46 o                         
   4   1  10         56.71         44.35         4.50 o                         
 -11   2  10          1.32          3.45         0.74 o                         
 -10   2  10        222.37        233.00         4.25 o                         
  -9   2  10         20.63         19.93         1.14 o                         
  -8   2  10        200.55        196.83         4.24 o                         
  -7   2  10         77.38         76.88         2.97 o                         
  -6   2  10         10.90         11.57         1.31 o                         
  -5   2  10         93.30        101.52         4.37 o                         
  -4   2  10         25.98         35.90         2.59 o                         
  -3   2  10        224.58        200.15         6.37 o                         
  -2   2  10        194.57        210.93         4.93 o                         
  -1   2  10        241.35        240.62         6.64 o                         
   0   2  10         60.86         76.28         5.01 o                         
   1   2  10         29.11         26.56         1.97 o                         
   2   2  10        129.70        177.57         8.70 o                         
   3   2  10          2.36          3.80         1.03 o                         
 -11   3  10          0.78          0.65         0.26 o                         
 -10   3  10        167.43        174.24         3.60 o                         
  -9   3  10         13.03         11.21         0.89 o                         
  -8   3  10        191.64        184.78         4.32 o                         
  -7   3  10          0.61          1.28         0.60 o                         
  -6   3  10        306.78        282.92         5.32 o                         
  -5   3  10         62.41         50.35         2.71 o                         
  -4   3  10         61.07         48.67         2.44 o                         
  -3   3  10          0.17          0.43         0.64 o                         
  -2   3  10          6.37          4.59         0.91 o                         
  -1   3  10        115.98        118.90         8.83 o                         
   0   3  10        121.47        131.73         6.96 o                         
   1   3  10        222.98        277.60        12.04 o                         
   2   3  10         95.57         86.59         3.18 o                         
 -11   4  10          3.34          2.27         0.39 o                         
 -10   4  10         96.79        115.86         3.75 o                         
  -9   4  10          4.38          4.47         0.65 o                         
  -8   4  10          1.06          1.32         0.46 o                         
  -7   4  10         13.17         16.47         1.08 o                         
  -6   4  10        148.84        143.57         3.25 o                         
  -5   4  10         13.54         18.57         1.81 o                         
  -4   4  10         29.00         24.87         2.50 o                         
  -3   4  10         53.82         64.71         2.73 o                         
  -2   4  10          1.74          0.33         0.66 o                         
  -1   4  10        163.02        186.33         5.40 o                         
   0   4  10        175.04        205.02        13.38 o                         
   1   4  10         57.46         48.80        10.07 o                         
 -10   5  10         37.96         37.94         2.35 o                         
  -9   5  10         63.35         67.56         3.33 o                         
  -8   5  10          0.19         -0.15         0.38 o                         
  -7   5  10         92.57         89.99         3.13 o                         
  -6   5  10         79.99         76.93         2.85 o                         
  -5   5  10          5.87          5.75         1.02 o                         
  -4   5  10        115.01        120.78        12.43 o                         
  -3   5  10         39.92         49.07         2.54 o                         
  -2   5  10         16.65         20.37         1.55 o                         
  -1   5  10         14.65         18.38         1.28 o                         
   0   5  10        333.52        353.12        12.21 o                         
 -10   6  10         37.33         20.40         1.50 o                         
  -9   6  10          4.51          2.88         0.57 o                         
  -8   6  10          3.33          3.29         0.87 o                         
  -7   6  10          0.06          0.15         0.48 o                         
  -6   6  10         58.48         47.98         3.19 o                         
  -5   6  10          0.76         -0.21         1.09 o                         
  -4   6  10         63.70         64.62        13.18 o                         
  -3   6  10          4.75          9.39         1.25 o                         
  -2   6  10         38.21         36.72         2.05 o                         
  -1   6  10         53.31         46.00         2.57 o                         
  -9   7  10          6.43          5.01         0.74 o                         
  -8   7  10         13.23         13.92         1.13 o                         
  -7   7  10         17.99         20.65         1.25 o                         
  -6   7  10          4.01          2.80         0.50 o                         
  -5   7  10          0.40          0.13         0.54 o                         
  -4   7  10          3.29          5.42         1.27 o                         
  -3   7  10        278.15        195.99         7.24 o                         
  -1 -10  11         50.87         33.73         2.18 o                         
   0 -10  11        113.62        104.76        16.30 o                         
   1 -10  11         37.33         38.33         2.79 o                         
   2 -10  11        117.47        116.43         9.00 o                         
   3 -10  11         50.32         31.70         2.08 o                         
  -3  -9  11          4.60          3.18         0.45 o                         
  -2  -9  11         69.50         71.67         2.87 o                         
  -1  -9  11         40.51         44.94         1.94 o                         
   0  -9  11         32.98         38.57         1.80 o                         
   1  -9  11         40.94         44.16         3.62 o                         
   2  -9  11         62.23         81.08         3.30 o                         
   3  -9  11         78.10         71.24         3.09 o                         
   4  -9  11          6.86          7.24         0.79 o                         
  -4  -8  11         33.57         33.07         2.51 o                         
  -3  -8  11        289.15        305.35         8.36 o                         
  -2  -8  11        115.91        128.14         4.88 o                         
  -1  -8  11        190.42        211.34         5.64 o                         
   0  -8  11          5.03          6.61         0.90 o                         
   1  -8  11        178.12        166.85        12.98 o                         
   2  -8  11         32.38         39.21         2.59 o                         
   3  -8  11        217.62        215.64         5.20 o                         
   4  -8  11         98.00         95.39         4.31 o                         
   5  -8  11          1.20          1.20         0.28 o                         
  -6  -7  11          1.54          1.36         0.53 o                         
  -5  -7  11          1.22          1.25         0.39 o                         
  -4  -7  11         28.06         29.66         2.04 o                         
  -3  -7  11          3.56          4.56         0.86 o                         
  -2  -7  11         47.81         62.32         2.47 o                         
  -1  -7  11         76.46         89.46         3.07 o                         
   0  -7  11          0.28          0.93         0.46 o                         
   1  -7  11         24.92         24.33         3.20 o                         
   2  -7  11          6.79          6.33         2.48 o                         
   3  -7  11         56.13         55.79         2.38 o                         
   4  -7  11          0.40          0.07         0.45 o                         
   5  -7  11          2.14          1.53         0.53 o                         
  -7  -6  11         23.39         11.91         1.18 o                         
  -6  -6  11          0.52          0.15         0.62 o                         
  -5  -6  11          0.38          0.18         0.54 o                         
  -4  -6  11         56.54         64.22         3.52 o                         
  -3  -6  11         15.41         12.25         1.18 o                         
  -2  -6  11        327.13        371.70         7.82 o                         
  -1  -6  11         45.71         42.67         3.06 o                         
   0  -6  11        696.38        788.66        15.66 o                         
   1  -6  11         70.61         79.41         4.43 o                         
   2  -6  11         32.83         32.50         1.92 o                         
   3  -6  11          1.82          1.57         0.54 o                         
   4  -6  11          3.18          2.81         0.49 o                         
   5  -6  11         11.97         10.58         1.53 o                         
  -7  -5  11          5.59          5.42         1.24 o                         
  -6  -5  11        356.25        386.24        10.27 o                         
  -5  -5  11         25.98         30.70         2.34 o                         
  -4  -5  11        246.67        268.97         7.67 o                         
  -3  -5  11          5.65          4.65         1.02 o                         
  -2  -5  11         24.45         24.85         1.98 o                         
  -1  -5  11        317.31        342.81         7.56 o                         
   0  -5  11         19.46         20.52         1.55 o                         
   1  -5  11          9.79         10.67         1.30 o                         
   2  -5  11         20.84         18.96         1.34 o                         
   3  -5  11        257.77        260.66         7.50 o                         
   4  -5  11          8.05          7.74         0.78 o                         
   5  -5  11        554.55        483.03        11.16 o                         
  -8  -4  11          9.13         10.46         1.44 o                         
  -7  -4  11          9.74         12.89         3.85 o                         
  -6  -4  11         57.66         50.92         3.08 o                         
  -5  -4  11        118.16        124.93         5.81 o                         
  -4  -4  11          0.07          1.11         0.70 o                         
  -3  -4  11        630.44        670.16        12.33 o                         
  -2  -4  11        183.41        188.53         5.32 o                         
  -1  -4  11          1.40          0.80         0.62 o                         
   0  -4  11          3.05          3.02         0.94 o                         
   1  -4  11        205.70        209.80         5.40 o                         
   2  -4  11          4.11          4.22         0.75 o                         
   3  -4  11        119.21        106.60         6.66 o                         
   4  -4  11          2.16          2.77         1.12 o                         
   5  -4  11          1.81          1.50         0.68 o                         
  -9  -3  11         73.19         51.05         2.68 o                         
  -8  -3  11         65.47         52.84        10.20 o                         
  -7  -3  11        127.80        115.54        14.21 o                         
  -6  -3  11        203.80        204.01        13.20 o                         
  -5  -3  11        301.18        330.63        14.43 o                         
  -4  -3  11        197.70        179.89         6.28 o                         
  -3  -3  11        126.07        127.09         3.78 o                         
  -2  -3  11        536.97        561.56         9.85 o                         
  -1  -3  11        475.83        531.38         9.55 o                         
   0  -3  11         24.55         26.54         1.81 o                         
   1  -3  11         11.72         12.55         1.22 o                         
   2  -3  11          3.02          3.15         1.10 o                         
   3  -3  11         98.50         98.08         4.39 o                         
   4  -3  11        140.53        140.21        10.28 o                         
   5  -3  11         97.06         51.37         2.80 o                         
  -9  -2  11         33.66         28.27         1.49 o                         
  -8  -2  11        255.11        184.18         5.18 o                         
  -7  -2  11          0.07          1.16         0.69 o                         
  -6  -2  11        347.41        348.38         7.40 o                         
  -5  -2  11          1.20          1.74         0.73 o                         
  -4  -2  11        182.85        178.88         4.15 o                         
  -3  -2  11         57.61         65.90         2.63 o                         
  -2  -2  11          0.55          1.70         0.75 o                         
  -1  -2  11         78.84         78.31         3.26 o                         
   0  -2  11        493.27        509.31        10.12 o                         
   1  -2  11        120.28        111.65         4.71 o                         
   2  -2  11        701.46        768.14        19.93 o                         
   3  -2  11         29.46         30.55         2.09 o                         
   4  -2  11        257.36        266.42        10.19 o                         
  -9  -1  11         51.51         35.98         2.84 o                         
  -8  -1  11        160.19        171.29         4.97 o                         
  -7  -1  11          2.66          2.68         0.91 o                         
  -6  -1  11         27.39         28.11         1.78 o                         
  -5  -1  11        135.59        132.76         4.80 o                         
  -4  -1  11        805.48        861.06        19.63 o                         
  -3  -1  11        293.43        318.07         6.74 o                         
  -2  -1  11         47.92         47.85         2.56 o                         
  -1  -1  11        181.70        187.39         4.77 o                         
   0  -1  11          2.47          1.72         0.72 o                         
   1  -1  11        698.08        753.59        18.53 o                         
   2  -1  11          1.95          1.83         1.09 o                         
   3  -1  11         88.31         92.81         3.72 o                         
   4  -1  11          0.19         -0.06         0.27 o                         
 -10   0  11         48.55         37.94         2.30 o                         
  -9   0  11        141.48        153.89         3.95 o                         
  -8   0  11        133.52        132.86         3.62 o                         
  -7   0  11         85.79         80.69         4.29 o                         
  -6   0  11          6.32          4.40         0.96 o                         
  -5   0  11         41.27         38.77         2.15 o                         
  -4   0  11        175.59        188.22         5.33 o                         
  -3   0  11        174.52        174.08         4.59 o                         
  -2   0  11         93.90        114.61         3.98 o                         
  -1   0  11         54.56         41.96         2.60 o                         
   0   0  11        257.28        266.19         7.69 o                         
   1   0  11          1.89          1.34         0.87 o                         
   2   0  11         22.80         21.73         1.88 o                         
   3   0  11         61.23         43.61         1.90 o                         
 -10   1  11         12.60         16.18         1.14 o                         
  -9   1  11         29.86         29.12         1.84 o                         
  -8   1  11         33.04         30.59         1.61 o                         
  -7   1  11         20.21         20.12         1.63 o                         
  -6   1  11         14.78         10.38         1.44 o                         
  -5   1  11        262.45        287.46         5.90 o                         
  -4   1  11         73.72         76.31         2.72 o                         
  -3   1  11         46.05         48.56         2.53 o                         
  -2   1  11        356.76        352.39         9.39 o                         
  -1   1  11         21.13         20.13         1.71 o                         
   0   1  11        143.11        158.04         5.32 o                         
   1   1  11          4.07          5.29         1.37 o                         
   2   1  11         21.72         20.39         2.36 o                         
 -10   2  11        137.39        168.89         4.02 o                         
  -9   2  11         13.43         12.23         0.95 o                         
  -8   2  11         70.42         66.98         2.06 o                         
  -7   2  11         45.32         46.07         2.90 o                         
  -6   2  11         21.39         21.33         2.22 o                         
  -5   2  11        109.03        104.87         3.23 o                         
  -4   2  11        384.68        436.09        10.74 o                         
  -3   2  11         20.41         24.28         2.56 o                         
  -2   2  11         62.99         83.63         3.47 o                         
  -1   2  11          7.52         12.48         1.84 o                         
   0   2  11          0.28          0.42         0.57 o                         
   1   2  11         11.04         14.67         2.21 o                         
   2   2  11        137.93        103.59         4.66 o                         
 -10   3  11         95.58        102.76         3.44 o                         
  -9   3  11        124.98        138.78         3.64 o                         
  -8   3  11         60.41         60.84         1.84 o                         
  -7   3  11         18.73         16.57         0.99 o                         
  -6   3  11          2.01          0.82         0.41 o                         
  -5   3  11        116.62        123.03         3.97 o                         
  -4   3  11          2.29          1.78         0.61 o                         
  -3   3  11          5.06          8.82         1.02 o                         
  -2   3  11         32.65         29.90         2.61 o                         
  -1   3  11        103.16        114.66         4.50 o                         
   0   3  11          1.33          2.18         0.71 o                         
   1   3  11          5.18          2.18         0.74 o                         
 -10   4  11         31.89         37.08         2.36 o                         
  -9   4  11        139.48        137.50         4.57 o                         
  -8   4  11         25.73         24.72         1.20 o                         
  -7   4  11        156.15        154.28         5.62 o                         
  -6   4  11          3.39          4.15         0.60 o                         
  -5   4  11         53.48         47.36         1.69 o                         
  -4   4  11         14.02         10.97         1.17 o                         
  -3   4  11         47.59         45.14         2.52 o                         
  -2   4  11         19.97         28.96         2.23 o                         
  -1   4  11        153.96        164.96         6.02 o                         
   0   4  11         78.49         66.60         3.48 o                         
  -9   5  11        683.37        609.92        13.66 o                         
  -8   5  11         27.95         26.34         4.05 o                         
  -7   5  11         52.87         56.56         4.07 o                         
  -6   5  11         17.68         24.51         1.35 o                         
  -5   5  11         39.89         47.44         1.70 o                         
  -4   5  11          4.09          5.57         1.36 o                         
  -3   5  11         59.79         62.04         2.42 o                         
  -2   5  11          2.90          2.39         0.80 o                         
  -8   6  11         49.05         48.85         2.98 o                         
  -7   6  11         69.37         65.28         2.76 o                         
  -6   6  11        106.71        107.62         4.84 o                         
  -5   6  11          6.11          5.57         0.83 o                         
  -4   6  11        186.09        200.09         7.50 o                         
  -2  -9  12         11.37          8.37         1.00 o                         
  -1  -9  12         27.76         31.80         2.33 o                         
   0  -9  12          6.49          4.76         0.69 o                         
   1  -9  12         52.97         56.93         3.33 o                         
   2  -9  12         31.48         23.23         1.29 o                         
  -3  -8  12        116.60        128.94         5.19 o                         
  -2  -8  12         54.58         58.61         3.04 o                         
  -1  -8  12         53.60         65.01         2.30 o                         
   0  -8  12         91.17         89.41         3.71 o                         
   1  -8  12         55.52         63.55         8.22 o                         
   2  -8  12        146.53        149.13         4.63 o                         
   3  -8  12         24.22         17.75         1.22 o                         
  -5  -7  12          0.10          0.15         0.35 o                         
  -4  -7  12         26.39         21.86         1.05 o                         
  -3  -7  12         93.82        115.58         3.45 o                         
  -2  -7  12        104.05        120.38         4.91 o                         
  -1  -7  12        172.00        185.19         6.26 o                         
   0  -7  12          0.34          0.86         1.16 o                         
   1  -7  12         85.07         86.89         3.72 o                         
   2  -7  12         31.10         32.54         2.00 o                         
   3  -7  12         36.62         34.39         1.88 o                         
   4  -7  12         87.74         52.19         2.80 o                         
  -6  -6  12        114.97         89.50        10.72 o                         
  -5  -6  12         10.28         13.88         2.15 o                         
  -4  -6  12        320.98        377.94        10.05 o                         
  -3  -6  12         20.28         27.23         1.52 o                         
  -2  -6  12         89.79        101.29         3.16 o                         
  -1  -6  12         45.87         46.44         2.46 o                         
   0  -6  12        201.47        221.62         5.16 o                         
   1  -6  12          6.52          8.00         0.94 o                         
   2  -6  12         20.62         23.69         1.61 o                         
   3  -6  12         10.85          9.81         1.17 o                         
   4  -6  12         28.40         21.32         1.39 o                         
  -7  -5  12         79.96         60.02         3.07 o                         
  -6  -5  12         31.97         33.84         5.11 o                         
  -5  -5  12        105.96        101.00         5.48 o                         
  -4  -5  12          8.70          8.23         0.90 o                         
  -3  -5  12         38.28         47.24         2.49 o                         
  -2  -5  12        296.26        322.79         9.53 o                         
  -1  -5  12         11.79         17.23         1.41 o                         
   0  -5  12        143.94        163.32         4.34 o                         
   1  -5  12          2.48          1.84         0.50 o                         
   2  -5  12         21.64         19.53         1.39 o                         
   3  -5  12         63.49         70.70         2.94 o                         
   4  -5  12         30.08         20.87         1.68 o                         
  -7  -4  12        264.63        301.66        27.36 o                         
  -6  -4  12         22.34         18.83         1.61 o                         
  -5  -4  12        137.44        161.67         4.63 o                         
  -4  -4  12         10.27         12.31         1.02 o                         
  -3  -4  12        179.31        192.81         5.47 o                         
  -2  -4  12       1172.28       1309.35        18.84 o                         
  -1  -4  12         12.16         10.72         1.19 o                         
   0  -4  12          0.47          0.79         0.74 o                         
   1  -4  12        217.90        212.47         5.51 o                         
   2  -4  12        220.44        244.52        20.97 o                         
   3  -4  12        294.25        246.59        45.42 o                         
   4  -4  12        131.03         77.48         3.69 o                         
  -8  -3  12         97.00         84.66         9.53 o                         
  -7  -3  12          1.19          4.28         0.81 o                         
  -6  -3  12        146.07        170.00        19.76 o                         
  -5  -3  12         82.70         83.09         3.33 o                         
  -4  -3  12         48.99         51.44         2.77 o                         
  -3  -3  12        162.86        173.23         4.51 o                         
  -2  -3  12        206.60        224.52         5.09 o                         
  -1  -3  12         54.02         54.86         2.54 o                         
   0  -3  12         60.68         73.09         3.07 o                         
   1  -3  12        137.39        134.05         5.51 o                         
   2  -3  12         71.89         76.87         3.35 o                         
   3  -3  12        112.86         76.09         7.62 o                         
  -8  -2  12          5.84          4.90         0.68 o                         
  -7  -2  12         18.10         17.31         1.80 o                         
  -6  -2  12         20.40         23.57         1.49 o                         
  -5  -2  12         61.93         61.87         2.96 o                         
  -4  -2  12         24.32         26.40         2.51 o                         
  -3  -2  12         32.23         29.28         1.73 o                         
  -2  -2  12        156.62        166.76         4.30 o                         
  -1  -2  12         26.33         25.78         2.42 o                         
   0  -2  12          0.96          1.29         0.60 o                         
   1  -2  12         28.13         23.70         2.17 o                         
   2  -2  12          8.75          9.08         1.66 o                         
   3  -2  12          8.36          8.04         1.18 o                         
  -9  -1  12        246.66        154.75         5.50 o                         
  -8  -1  12        145.70        161.85         4.42 o                         
  -7  -1  12         18.03         19.97         3.24 o                         
  -6  -1  12         14.76         16.58         1.19 o                         
  -5  -1  12        170.66        190.51         5.62 o                         
  -4  -1  12          6.23          5.88         0.79 o                         
  -3  -1  12        170.23        184.49         4.56 o                         
  -2  -1  12         36.33         36.79         2.10 o                         
  -1  -1  12        155.84        166.68         5.21 o                         
   0  -1  12          6.98          5.25         1.02 o                         
   1  -1  12         97.74        102.50         4.33 o                         
   2  -1  12         24.55         19.84         1.48 o                         
  -9   0  12        144.12        117.93         4.60 o                         
  -8   0  12         33.74         31.40         1.79 o                         
  -7   0  12          9.05          8.53         0.87 o                         
  -6   0  12          1.67          2.49         0.63 o                         
  -5   0  12         25.20         23.69         1.51 o                         
  -4   0  12         22.25         27.38         1.63 o                         
  -3   0  12        241.20        254.33         6.17 o                         
  -2   0  12        116.19        135.80         4.08 o                         
  -1   0  12          8.26         10.75         1.47 o                         
   0   0  12        128.83        162.65         5.63 o                         
   1   0  12         64.27         70.60         5.70 o                         
   2   0  12          4.89          3.92         0.80 o                         
  -9   1  12          7.68          8.08         1.09 o                         
  -8   1  12         45.31         42.39         2.22 o                         
  -7   1  12         93.85        107.52         3.29 o                         
  -6   1  12        167.18        171.33         6.15 o                         
  -5   1  12          1.82          2.80         0.61 o                         
  -4   1  12         10.59         11.46         1.15 o                         
  -3   1  12          8.93          9.60         1.20 o                         
  -2   1  12        200.23        208.85         5.96 o                         
  -1   1  12         24.75         19.10         2.02 o                         
   0   1  12          4.54          5.82         0.87 o                         
   1   1  12          7.30          8.55         1.41 o                         
  -9   2  12          5.91          5.79         0.56 o                         
  -8   2  12        184.81        200.46         5.16 o                         
  -7   2  12         18.71         23.83         1.39 o                         
  -6   2  12          0.49          1.49         0.63 o                         
  -5   2  12         59.97         57.85         2.46 o                         
  -4   2  12        105.49        123.93         4.13 o                         
  -3   2  12         92.09         95.40         3.01 o                         
  -2   2  12         47.08         44.66         2.16 o                         
  -1   2  12         14.92         13.09         1.51 o                         
   0   2  12          4.45          4.98         1.00 o                         
  -9   3  12         16.69         22.54         1.95 o                         
  -8   3  12         21.98         19.53         1.21 o                         
  -7   3  12        635.50        676.29        28.19 o                         
  -6   3  12         15.86         13.84         1.29 o                         
  -5   3  12        327.41        380.85         7.30 o                         
  -4   3  12         17.93         16.95         1.24 o                         
  -3   3  12        166.70        190.28         6.36 o                         
  -2   3  12         15.61         13.48         1.38 o                         
  -1   3  12         80.67         60.17         7.64 o                         
  -8   4  12         36.22         35.87         1.70 o                         
  -7   4  12         20.01         16.35         2.14 o                         
  -6   4  12         71.32         69.75         4.36 o                         
  -5   4  12          9.83         14.43         1.36 o                         
  -4   4  12         31.50         31.77         2.95 o                         
  -3   4  12         61.69         64.06         4.01 o                         
  -2   4  12          9.46          6.22         0.88 o                         
  -7   5  12         24.48         20.07         1.16 o                         
  -6   5  12         46.05         35.73         2.39 o                         
  -5   5  12         76.08         80.42         4.07 o                         
  -4   5  12         19.87         10.37         1.24 o                         
  -1  -8  13          0.85          0.74         0.31 o                         
   0  -8  13        162.23        140.39         5.55 o                         
  -2  -7  13         49.92         54.56         2.83 o                         
  -1  -7  13        219.72        222.17         6.09 o                         
   0  -7  13        152.31        136.72         4.09 o                         
   1  -7  13         16.11         19.19         4.44 o                         
   2  -7  13          2.05          0.83         0.47 o                         
  -5  -6  13         38.20         35.29         2.21 o                         
  -4  -6  13         65.62         77.89         3.80 o                         
  -3  -6  13          1.95          2.77         0.56 o                         
  -2  -6  13        200.16        230.86         5.98 o                         
  -1  -6  13        118.72        131.63         3.26 o                         
   0  -6  13        967.14       1014.32        17.34 o                         
   1  -6  13        144.39        151.39        13.85 o                         
   2  -6  13          1.87          0.93         0.40 o                         
  -6  -5  13         11.02          7.13         1.00 o                         
  -5  -5  13          1.06          1.06         0.77 o                         
  -4  -5  13          1.67          1.46         0.64 o                         
  -3  -5  13        172.02        172.33         4.58 o                         
  -2  -5  13         86.17         87.25         2.70 o                         
  -1  -5  13        160.17        176.99         4.85 o                         
   0  -5  13         52.36         57.49         2.85 o                         
   1  -5  13          1.24          1.96         0.48 o                         
   2  -5  13         35.27         27.26         1.45 o                         
  -6  -4  13          0.18          0.12         0.62 o                         
  -5  -4  13         28.15         30.08         3.27 o                         
  -4  -4  13        294.35        348.58         9.89 o                         
  -3  -4  13          6.20          9.91         1.41 o                         
  -2  -4  13        104.67        121.62         3.48 o                         
  -1  -4  13          0.33          1.30         0.63 o                         
   0  -4  13         76.77         84.26         6.41 o                         
   1  -4  13         75.81         74.70         9.46 o                         
   2  -4  13         16.52         13.70         1.47 o                         
  -7  -3  13        138.28        134.70         7.88 o                         
  -6  -3  13        147.60        183.54         7.85 o                         
  -5  -3  13         29.56         29.23         1.51 o                         
  -4  -3  13         14.26         15.18         2.30 o                         
  -3  -3  13        217.30        239.89         5.70 o                         
  -2  -3  13          0.36          0.59         0.49 o                         
  -1  -3  13          0.07          0.40         0.49 o                         
   0  -3  13        127.31        126.42         3.80 o                         
   1  -3  13         29.43         29.35         2.62 o                         
   2  -3  13        110.67         63.75         3.25 o                         
  -7  -2  13        147.53        144.83         4.24 o                         
  -6  -2  13         76.42         85.82         2.85 o                         
  -5  -2  13         61.37         67.44         2.14 o                         
  -4  -2  13          0.18         -0.25         0.64 o                         
  -3  -2  13         67.68         71.29         2.91 o                         
  -2  -2  13          0.12          0.25         0.47 o                         
  -1  -2  13         92.63         94.21         2.91 o                         
   0  -2  13        128.51        122.54         8.79 o                         
   1  -2  13         15.38         15.85         1.27 o                         
  -8  -1  13         63.91         70.35         3.39 o                         
  -7  -1  13         69.58         81.12         3.60 o                         
  -6  -1  13         15.57         17.23         1.06 o                         
  -5  -1  13         12.45         11.19         1.03 o                         
  -4  -1  13         79.91         81.73         2.76 o                         
  -3  -1  13         14.12         18.18         1.32 o                         
  -2  -1  13         12.54         15.00         1.32 o                         
  -1  -1  13        203.31        217.40        24.03 o                         
   0  -1  13          7.15          3.88         1.05 o                         
   1  -1  13        117.15        100.87         4.66 o                         
  -8   0  13         12.02         10.89         0.78 o                         
  -7   0  13         39.50         35.72         1.81 o                         
  -6   0  13         43.53         41.71         2.17 o                         
  -5   0  13        110.95        113.69         3.62 o                         
  -4   0  13         61.82         63.66         3.24 o                         
  -3   0  13         17.31         15.78         1.34 o                         
  -2   0  13        109.26        118.13         3.90 o                         
  -1   0  13          0.91          0.88         0.66 o                         
   0   0  13         86.89         65.58        11.49 o                         
  -8   1  13         90.72         88.95         2.37 o                         
  -7   1  13         18.96         22.27         0.98 o                         
  -6   1  13        145.87        162.47         7.82 o                         
  -5   1  13         70.61         90.06         4.05 o                         
  -4   1  13         68.47         86.91         2.71 o                         
  -3   1  13        150.68        156.20         4.23 o                         
  -2   1  13        249.26        264.86         7.28 o                         
  -1   1  13         26.53         24.11         1.58 o                         
  -8   2  13          0.31         -0.06         0.33 o                         
  -7   2  13        122.98        142.15         3.68 o                         
  -6   2  13          9.08         11.99         1.03 o                         
  -5   2  13         51.55         49.38         2.05 o                         
  -4   2  13          1.25          1.51         0.40 o                         
  -3   2  13         91.46         89.64         4.57 o                         
  -2   2  13          4.50          6.90         1.21 o                         
  -7   3  13        217.84        240.04         8.66 o                         
  -6   3  13          8.78          7.78         1.24 o                         
  -5   3  13         55.42         45.84         2.86 o                         
  -4   3  13         10.38         10.23         1.41 o                         
  -3   3  13          3.50          1.59         0.59 o                         
  -2  -6  14        196.35        176.63         8.95 o                         
  -1  -6  14        133.14        112.26         4.55 o                         
  -4  -5  14         23.26         22.26         1.43 o                         
  -3  -5  14         96.89        129.60         5.60 o                         
  -2  -5  14         13.15         12.13         1.07 o                         
  -1  -5  14          0.41          2.31         0.53 o                         
   0  -5  14          0.23          0.38         0.44 o                         
  -5  -4  14          5.02          5.66         0.91 o                         
  -4  -4  14          0.68          0.63         0.46 o                         
  -3  -4  14         17.85         18.98         1.17 o                         
  -2  -4  14          0.62          0.50         0.39 o                         
  -1  -4  14         54.00         44.97         2.01 o                         
   0  -4  14          9.94         10.46         1.27 o                         
  -6  -3  14         77.24         49.05         2.60 o                         
  -5  -3  14        178.40        193.84         5.22 o                         
  -4  -3  14         72.13         75.40         3.03 o                         
  -3  -3  14         10.02         11.42         1.18 o                         
  -2  -3  14         10.15         11.54         1.14 o                         
   0  -3  14        151.68        117.74         4.65 o                         
  -6  -2  14         12.38          9.16         1.21 o                         
  -5  -2  14          0.36          0.79         0.36 o                         
  -4  -2  14         40.75         37.53         3.55 o                         
  -3  -2  14         69.37         73.70         2.75 o                         
  -2  -2  14          8.68          7.81         0.72 o                         
  -1  -2  14         33.78         33.52         1.87 o                         
  -6  -1  14         31.89         30.88         3.73 o                         
  -5  -1  14         52.78         65.29         3.46 o                         
  -4  -1  14        126.63        143.86         4.84 o                         
  -3  -1  14          6.57          3.79         0.59 o                         
  -2  -1  14         60.88         56.60         8.49 o                         
  -1  -1  14          0.22          0.87         0.33 o                         
  -6   0  14         58.42         64.10         2.46 o                         
  -5   0  14        475.61        487.42        24.26 o                         
  -4   0  14        115.50        100.80         3.43 o                         
  -3   0  14         69.56         72.65         3.95 o                         
  -2   0  14         30.92         24.23         1.89 o                         
  -6   1  14          8.65         10.61         1.15 o                         
  -5   1  14         11.12         13.10         1.25 o                         
  -4   1  14          9.52          3.21         0.74 o                         
                                                                                
